# Supplementary material for: A 66‐Nuclear All‐Alkynyl Protected Peanut‐Shaped Silver(I)/Copper(I) Heterometallic Nanocluster: Intermediate in Copper‐Catalyzed Alkyne‐Azide Cycloaddition
Source: Adv Sci (Weinh). 2024 Apr 1;11(22):2400377. doi: 10.1002/advs.202400377 (PMC11165478; doi:10.1002/advs.202400377)
Supplement: Supplementary file 2 — Supporting Information [file ADVS-11-2400377-s002.cif]

data_gjp20220604-11_auto
_audit_creation_date               2023-12-09
_audit_creation_method
;
Olex2 1.5
(compiled 2021.11.18 svn.ra9532c28 for OlexSys, GUI svn.r6427)
;
# start Validation Reply Form
_vrf_PLAT201_gjp20220604-11_auto
;
PROBLEM:_ A Isotropic non-H Atoms in Main Residue(s) ....... 400 Report
 C1 C2 C3 C4 C5 C6 C7 C8 
 C9 C10 C11 C12 C13 C14 C15 C16 
 C17 C18 C19 C20 C21 C22 C23 C24 
 C25 C26 C27 C28 C29 C30 C31 C32 
 C33 C34 C35 C36 C37 C38 C39 C40 
 C41 C42 C43 C44 C45 C46 C47 C48 
 C49 C50 C51 C52 C53 C54 C55 C56 
 C57 C58 C59 C60 C61 C62 C63 C64 
 C65 C66 C67 C68 C69 C70 C71 C72 
 C73 C74 C75 C76 C77 C78 C79 C80 
 C81 C82 C83 C84 C85 C86 C87 C88 
 C89 C90 C91 C92 C93 C94 C95 C96 
 C97 C98 C99 C100
 ;
RESPONSE: Due to the disorder of cyclohexanethiol in the outshell of the cluster,
some atoms were refined isotropically.
;

# start Validation Reply Form
_vrf_PLAT602_gjp20220604-11_auto
; 
PROBLEM:_ A Solvent Accessible VOID(S) in Structure ........          ! Check
RESPONSE: The accumulation of clusters creates certain pores, so the presence of 
solvent-accessible voids is not a problem that needs to be addressed.
;


_shelx_SHELXL_version_number       '2016/6'
_audit_contact_author_address      ?
_audit_contact_author_email        ?
_audit_contact_author_name         ''
_audit_contact_author_phone        ?
_publ_contact_author_id_orcid      ?
_publ_section_references
;
Dolomanov, O.V., Bourhis, L.J., Gildea, R.J, Howard, J.A.K. & Puschmann, H.
 (2009), J. Appl. Cryst. 42, 339-341.

Sheldrick, G.M. (2015). Acta Cryst. A71, 3-8.

Sheldrick, G.M. (2015). Acta Cryst. C71, 3-8.
;
_chemical_name_common              ?
_chemical_name_systematic          ?
_chemical_formula_moiety           'C400 H250 Ag53.768 Cu12 Mo8 O32'
_chemical_formula_sum              'C400 H250 Ag54 Cu12 Mo8 O32'
_chemical_formula_weight           12922.96
_chemical_absolute_configuration   ?
_chemical_melting_point            ?
_chemical_oxdiff_formula           'C O Cu Ag Mo'
loop_
  _atom_type_symbol
  _atom_type_description
  _atom_type_scat_dispersion_real
  _atom_type_scat_dispersion_imag
  _atom_type_scat_source
 'C' 'C' 0.0181 0.0091 'International Tables Vol C Tables 4.2.6.8 and 6.1.1.4'
 'H' 'H' 0.0000 0.0000 'International Tables Vol C Tables 4.2.6.8 and 6.1.1.4'
 'Ag' 'Ag' 0.1306 4.2820 'International Tables Vol C Tables 4.2.6.8 and 6.1.1.4'
 'Cu' 'Cu' -1.9646 0.5888
 'International Tables Vol C Tables 4.2.6.8 and 6.1.1.4'
 'Mo' 'Mo' -0.0483 2.7339
 'International Tables Vol C Tables 4.2.6.8 and 6.1.1.4'
 'O' 'O' 0.0492 0.0322 'International Tables Vol C Tables 4.2.6.8 and 6.1.1.4'

_shelx_space_group_comment
;
The symmetry employed for this shelxl refinement is uniquely defined
by the following loop, which should always be used as a source of
symmetry information in preference to the above space-group names.
They are only intended as comments.
;
_space_group_crystal_system        'triclinic'
_space_group_IT_number             1
_space_group_name_H-M_alt          'P 1'
_space_group_name_Hall             'P 1'
loop_
  _space_group_symop_operation_xyz
 'x, y, z'

_cell_length_a                     21.62055(10)
_cell_length_b                     22.33187(10)
_cell_length_c                     23.42304(9)
_cell_angle_alpha                  104.2338(4)
_cell_angle_beta                   116.1790(4)
_cell_angle_gamma                  102.6127(4)
_cell_volume                       9116.79(7)
_cell_formula_units_Z              1
_cell_measurement_reflns_used      246632
_cell_measurement_temperature      150.00(10)
_cell_measurement_theta_max        78.5930
_cell_measurement_theta_min        3.1400
_shelx_estimated_absorpt_T_max     0.112
_shelx_estimated_absorpt_T_min     0.112
_exptl_absorpt_coefficient_mu      26.008
_exptl_absorpt_correction_T_max    1.00000
_exptl_absorpt_correction_T_min    0.11817
_exptl_absorpt_correction_type     multi-scan
_exptl_absorpt_process_details
;
CrysAlisPro 1.171.41.108a (Rigaku Oxford Diffraction, 2021)
Empirical absorption correction using spherical harmonics,
implemented in SCALE3 ABSPACK scaling algorithm.
;
_exptl_absorpt_special_details     ?
_exptl_crystal_colour              red
_exptl_crystal_colour_primary      red
_exptl_crystal_density_diffrn      2.354
_exptl_crystal_density_meas        ?
_exptl_crystal_density_method      ?
_exptl_crystal_description         block
_exptl_crystal_F_000               6128
_exptl_crystal_size_max            0.15
_exptl_crystal_size_mid            0.15
_exptl_crystal_size_min            0.15
_exptl_transmission_factor_max     ?
_exptl_transmission_factor_min     ?
_diffrn_reflns_av_R_equivalents    0.0861
_diffrn_reflns_av_unetI/netI       0.0423
_diffrn_reflns_Laue_measured_fraction_full  0.998
_diffrn_reflns_Laue_measured_fraction_max  0.998
_diffrn_reflns_limit_h_max         25
_diffrn_reflns_limit_h_min         -25
_diffrn_reflns_limit_k_max         26
_diffrn_reflns_limit_k_min         -26
_diffrn_reflns_limit_l_max         27
_diffrn_reflns_limit_l_min         -27
_diffrn_reflns_number              294906
_diffrn_reflns_point_group_measured_fraction_full  0.971
_diffrn_reflns_point_group_measured_fraction_max  0.971
_diffrn_reflns_theta_full          66.601
_diffrn_reflns_theta_max           66.601
_diffrn_reflns_theta_min           3.178
_diffrn_ambient_environment        N~2~
_diffrn_ambient_temperature        150.00(10)
_diffrn_detector                   'Hybrid Pixel Array Detector'
_diffrn_detector_area_resol_mean   10.0000
_diffrn_measured_fraction_theta_full  0.998
_diffrn_measured_fraction_theta_max  0.998
_diffrn_measurement_details
;
List of Runs (angles in degrees, time in seconds):

  # Type    Start    End  Width  t~exp~   \w     \q     \k     \f   Frames
--------------------------------------------------------------------------
  1  \w     14.00  41.00   0.50    0.50    --    0.00  63.00 -45.00   54
  2  \w    122.00 148.00   0.50    0.80    --  101.00  63.00 -45.00   52
  3  \w     75.00 101.00   0.50    0.80    --  101.00  63.00 -45.00   52
  4  \w     12.00 127.00   0.50    0.80    --  101.00 -63.00 178.00  230
  5  \w    -13.00  20.00   0.50    0.50    --    0.00 -37.00-120.00   66
  6  \w     22.00  61.00   0.50    0.50    --    0.00  19.00 120.00   78
  7  \w    -20.00  63.00   0.50    0.50    --    0.00  37.00-120.00  166
  8  \w    -60.00 -34.00   0.50    0.50    --    0.00 -63.00 178.00   52
  9  \w    -81.00 -35.00   0.50    0.50    --    0.00 -37.00-120.00   92
 10  \w    -41.00  24.00   0.50    0.50    --    0.00 -57.00 120.00  130
 11  \w    -41.00  26.00   0.50    0.50    --    0.00 -19.00  60.00  134
 12  \w    -31.00  -4.00   0.50    0.50    --    0.00  77.00-120.00   54
 13  \w    -89.00 -50.00   0.50    0.50    --    0.00 -37.00-150.00   78
 14  \w     -3.00  26.00   0.50    0.50    --    0.00 -63.00 178.00   58
 15  \w    -76.00 -50.00   0.50    0.50    --    0.00 -19.00  60.00   52
 16  \w     51.00  78.00   0.50    0.50    --    0.00  19.00  60.00   54
 17  \w    -31.00  48.00   0.50    0.50    --    0.00  77.00 -30.00  158
 18  \w    -27.00   1.00   0.50    0.50    --    0.00  19.00 120.00   56
 19  \w    -87.00 -51.00   0.50    0.50    --    0.00 -57.00 120.00   72
 20  \w    -33.00  35.00   0.50    0.50    --    0.00  82.00 -60.00  136
 21  \w    -26.00  12.00   0.50    0.50    --    0.00  19.00  60.00   76
 22  \w      0.00  46.00   0.50    0.50    --    0.00  77.00-120.00   92
 23  \w    -17.00  16.00   0.50    0.50    --    0.00 -37.00-150.00   66
 24  \w     18.00  89.00   0.50    0.50    --    0.00  37.00 120.00  142
 25  \w    164.00 190.00   0.50    0.80    --  101.00  62.00  64.45   52
 26  \w     75.00 101.00   0.50    0.80    --  101.00  62.00  64.45   52
 27  \w     75.00 101.00   0.50    0.80    --  101.00  62.00 -74.93   52
 28  \w    124.00 166.00   0.50    0.80    --  101.00  57.00  30.00   84
 29  \w     77.00 114.00   0.50    0.80    --  101.00  57.00  30.00   74
 30  \w     78.00 104.00   0.50    0.80    --  101.00  51.00  25.93   52
 31  \w     78.00 107.00   0.50    0.80    --  101.00  51.00 -74.62   58
 32  \w     73.00  99.00   0.50    0.80    --  101.00  69.00 -14.61   52
 33  \w    136.00 175.00   0.50    0.80    --  101.00  69.00 -14.61   78
 34  \w     34.00  73.00   0.50    0.80    --  101.00 -82.00  90.00   78
 35  \w    150.00 176.00   0.50    0.80    --  101.00  73.00  84.05   52
 36  \w     71.00  97.00   0.50    0.80    --  101.00  73.00  84.05   52
 37  \w     77.00 104.00   0.50    0.80    --  101.00  55.00 144.79   54
 38  \w     80.00 113.00   0.50    0.80    --  101.00  45.00 131.50   66
 39  \w     74.00 100.00   0.50    0.80    --  101.00  65.00 160.88   52
 40  \w     77.00 103.00   0.50    0.80    --  101.00  57.00 -60.00   52
 41  \w     78.00 133.00   0.50    0.80    --  101.00 -82.00 -90.00  110
 42  \w     78.00 189.00   0.50    0.80    --  101.00  52.00-120.26  222
 43  \w     77.00 115.00   0.50    0.80    --  101.00  57.00 -30.00   76
 44  \w     77.00 103.00   0.50    0.80    --  101.00  57.00-120.00   52
 45  \w     50.00  76.00   0.50    0.80    --  101.00 -82.00 -90.00   52
 46  \w     77.00 116.00   0.50    0.80    --  101.00  57.00-180.00   78
 47  \w     77.00 103.00   0.50    0.80    --  101.00  57.00 120.00   52
 48  \w     75.00 101.00   0.50    0.80    --  101.00  62.00   7.19   52
 49  \w     72.00  98.00   0.50    0.80    --  101.00  71.00 142.58   52
 50  \w    103.00 190.00   0.50    0.80    --  101.00  71.00 142.58  174
 51  \w     77.00 152.00   0.50    0.80    --  101.00  57.00  60.00  150
 52  \w    152.00 177.00   0.50    0.80    --  101.00  72.00 171.27   50
 53  \w     79.00 134.00   0.50    0.80    --  101.00  44.00  12.26  110
 54  \w     78.00 104.00   0.50    0.80    --  101.00  51.00-146.77   52
 55  \w     12.00 133.00   0.50    0.80    --  101.00 -82.00-150.00  242
 56  \w     73.00  99.00   0.50    0.80    --  101.00  68.00 -27.74   52
 57  \w     79.00 167.00   0.50    0.80    --  101.00  48.00 139.25  176
 58  \w     78.00 190.00   0.50    0.80    --  101.00  52.00  53.64  224
 59  \w     77.00 103.00   0.50    0.80    --  101.00  57.00-150.00   52
 60  \w     76.00 102.00   0.50    0.80    --  101.00  60.00 -46.32   52
 61  \w     73.00  99.00   0.50    0.80    --  101.00  70.00 179.02   52
 62  \w    111.00 153.00   0.50    0.80    --  101.00  53.00 -39.21   84
 63  \w     78.00 103.00   0.50    0.80    --  101.00  57.00 150.00   50
 64  \w     73.00  98.00   0.50    0.80    --  101.00  71.00  70.10   50
 65  \w     72.00  98.00   0.50    0.80    --  101.00  72.00 171.27   52
 66  \w     78.00 108.00   0.50    0.80    --  101.00  53.00 -39.21   60
 67  \w     75.00 101.00   0.50    0.80    --  101.00  62.00  33.27   52
 68  \w    164.00 190.00   0.50    0.80    --  101.00  69.00-162.51   52
 69  \w     73.00  99.00   0.50    0.80    --  101.00  68.00  69.18   52
 70  \w     75.00 100.00   0.50    0.80    --  101.00  62.00 128.22   50
 71  \w     74.00  99.00   0.50    0.80    --  101.00  66.00-108.02   50
 72  \w     73.00  99.00   0.50    0.80    --  101.00  69.00-162.51   52
 73  \w     76.00 190.00   0.50    0.80    --  101.00  59.00-101.97  228
 74  \w     76.00 190.00   0.50    0.80    --  101.00  59.00  73.76  228
 75  \w     78.00 116.00   0.50    0.80    --  101.00  54.00-132.61   76
 76  \w     71.00  97.00   0.50    0.80    --  101.00  73.00-157.26   52
 77  \w     76.00 102.00   0.50    0.80    --  101.00  58.00-108.47   52
 78  \w     21.00 110.00   0.50    0.80    --  101.00 -82.00 150.00  178
 79  \w     81.00 147.00   0.50    0.80    --  101.00  37.00 120.00  132
 80  \w     80.00 131.00   0.50    0.80    --  101.00  38.00   8.13  102
 81  \w     78.00 104.00   0.50    0.80    --  101.00  51.00  17.36   52
 82  \w     71.00  97.00   0.50    0.80    --  101.00  73.00  76.64   52
 83  \w     80.00 168.00   0.50    0.80    --  101.00  41.00-146.68  176
 84  \w     82.00 108.00   0.50    0.80    --  101.00 -82.00  90.00   52
 85  \w     75.00 101.00   0.50    0.80    --  101.00  63.00  44.03   52
 86  \w    165.00 190.00   0.50    0.80    --  101.00  62.00 -74.93   50
 87  \w     13.00 134.00   0.50    0.80    --  101.00 -82.00  60.00  242
 88  \w     13.00 127.00   0.50    0.80    --  101.00 -82.00   0.00  228
 89  \w    -56.00 -31.00   0.50    0.50    --    0.00 -63.00 178.00   50
 90  \w    -12.00  15.00   0.50    0.50    --    0.00  82.00  60.00   54
 91  \w    -65.00 -38.00   0.50    0.50    --    0.00 -37.00 -60.00   54
 92  \w    -38.00 -10.00   0.50    0.50    --    0.00 -82.00  90.00   56
 93  \w     80.00 107.00   0.50    0.80    --  101.00 -82.00 120.00   54
 94  \w      7.00  32.00   0.50    0.50    --    0.00  63.00 -45.00   50
 95  \w     27.00  53.00   0.50    0.50    --   52.50  63.00 -45.00   52
 96  \w     27.00  81.00   0.50    0.50    --   52.50  72.00  31.86  108
 97  \w     24.00  69.00   0.50    0.50    --   52.50  72.00 -25.56   90
 98  \w     32.00  80.00   0.50    0.50    --   52.50 -77.00-150.00   96
 99  \w     23.00  77.00   0.50    0.50    --   52.50  73.00 153.32  108
100  \w     29.00  65.00   0.50    0.50    --   52.50  57.00 -60.00   72
101  \w     96.00 130.00   0.50    0.50    --   52.50  73.00 153.32   68
102  \w     23.00  61.00   0.50    0.50    --   52.50  74.00-139.04   76
103  \w     25.00  61.00   0.50    0.50    --   52.50  74.00  76.82   72
104  \w     79.00 105.00   0.50    0.80    --  110.20  76.00 112.64   52
105  \w     76.00 103.00   0.50    0.80    --  110.20 -82.00 -90.00   54
106  \w     23.00  49.00   0.50    0.80    --  110.20 -82.00 -90.00   52
107  \w    175.00 200.00   0.50    0.80    --  110.20  77.00 -90.00   50
108  \w    104.00 144.00   0.50    0.80    --  110.20 -82.00 -90.00   80
109  \w    121.00 150.00   0.50    0.80    --  110.20  77.00 -90.00   58
110  \w     95.00 144.00   0.50    0.80    --  110.20 -82.00   0.00   98
111  \w     80.00 105.00   0.50    0.80    --  110.20  77.00 -90.00   50
112  \w     39.00  79.00   0.50    0.80    --  110.20 -82.00   0.00   80
113  \w    126.00 185.00   0.50    0.80    --  110.20  76.00 112.64  118
;
_diffrn_measurement_device         'four-circle diffractometer'
_diffrn_measurement_device_type    'XtaLAB AFC12 (RINC): Kappa single'
_diffrn_measurement_method         '\w scans'
_diffrn_orient_matrix_type        
 'CrysAlisPro convention (1999,Acta A55,543-557)'
_diffrn_orient_matrix_UB_11        -0.0606313000
_diffrn_orient_matrix_UB_12        0.0224205000
_diffrn_orient_matrix_UB_13        -0.0437663000
_diffrn_orient_matrix_UB_21        0.0153951000
_diffrn_orient_matrix_UB_22        0.0521365000
_diffrn_orient_matrix_UB_23        0.0664857000
_diffrn_orient_matrix_UB_31        0.0585438000
_diffrn_orient_matrix_UB_32        0.0517382000
_diffrn_orient_matrix_UB_33        -0.0018512000
_diffrn_radiation_monochromator    mirror
_diffrn_radiation_probe            x-ray
_diffrn_radiation_type             'Cu K\a'
_diffrn_radiation_wavelength       1.54184
_diffrn_source                     'Rotating-anode X-ray tube'
_diffrn_source_type                'Rigaku (Cu) X-ray Source'
_reflns_Friedel_coverage           0.945
_reflns_Friedel_fraction_full      0.944
_reflns_Friedel_fraction_max       0.944
_reflns_number_gt                  61536
_reflns_number_total               62554
_reflns_special_details
;
 Reflections were merged by SHELXL according to the crystal
 class for the calculation of statistics and refinement.
 
 _reflns_Friedel_fraction is defined as the number of unique
 Friedel pairs measured divided by the number that would be
 possible theoretically, ignoring centric projections and
 systematic absences.
;
_reflns_threshold_expression       'I > 2\s(I)'
_computing_cell_refinement         'CrysAlisPro 1.171.41.108a (Rigaku OD, 2021)'
_computing_data_collection         'CrysAlisPro 1.171.41.108a (Rigaku OD, 2021)'
_computing_data_reduction          'CrysAlisPro 1.171.41.108a (Rigaku OD, 2021)'
_computing_molecular_graphics      'Olex2 1.5 (Dolomanov et al., 2009)'
_computing_publication_material    'Olex2 1.5 (Dolomanov et al., 2009)'
_computing_structure_refinement    'SHELXL 2016/6 (Sheldrick, 2015)'
_computing_structure_solution      'SHELXT 2014/5 (Sheldrick, 2014)'
_refine_diff_density_max           2.778
_refine_diff_density_min           -2.355
_refine_diff_density_rms           0.340
_refine_ls_abs_structure_details
;
 Classical Flack method preferred over Parsons because s.u. lower.
;
_refine_ls_abs_structure_Flack     0.089(9)
_refine_ls_extinction_coef         0.000019(9)
_refine_ls_extinction_expression  
 'Fc^*^=kFc[1+0.001xFc^2^\l^3^/sin(2\q)]^-1/4^'
_refine_ls_extinction_method       'SHELXL-2016/6 (Sheldrick 2016)'
_refine_ls_goodness_of_fit_ref     1.019
_refine_ls_hydrogen_treatment      constr
_refine_ls_matrix_type             full
_refine_ls_number_parameters       2441
_refine_ls_number_reflns           62554
_refine_ls_number_restraints       3595
_refine_ls_R_factor_all            0.0844
_refine_ls_R_factor_gt             0.0835
_refine_ls_restrained_S_all        1.048
_refine_ls_shift/su_max            0.043
_refine_ls_shift/su_mean           0.001
_refine_ls_structure_factor_coef   Fsqd
_refine_ls_weighting_details      
 'w=1/[\s^2^(Fo^2^)+(0.1657P)^2^+213.0637P] where P=(Fo^2^+2Fc^2^)/3'
_refine_ls_weighting_scheme        calc
_refine_ls_wR_factor_gt            0.2182
_refine_ls_wR_factor_ref           0.2191
_refine_special_details            ?
_olex2_refinement_description
;
1. Fixed Uiso
 At 1.2 times of:
  All C(H) groups
2. Restrained distances
 C367-C345 = C367-C253
 1.4 with sigma of 0.02
 C370-C168
 1.2 with sigma of 0.02
3. Uiso/Uaniso restraints and constraints
C197 \\sim C395 \\sim C99 \\sim C397 \\sim C199 \\sim C399: within 2A with
sigma of 0.04 and sigma for terminal atoms of 0.08 within 2A
All non-hydrogen atoms have similar U: within 2A with sigma of 0.001 and sigma
for terminal atoms of 0.002 within 2A
Ag20 \\sim Ag11: within 2A with sigma of 0.04 and sigma for terminal atoms of
0.08 within 2A
Uanis(O15) \\sim Ueq, Uanis(O5) \\sim Ueq, Uanis(O13) \\sim Ueq, Uanis(O11)
\\sim Ueq, Uanis(O18) \\sim Ueq, Uanis(O28) \\sim Ueq, Uanis(O19) \\sim Ueq,
Uanis(O20) \\sim Ueq, Uanis(O21) \\sim Ueq: with sigma of 0.001 and sigma for
terminal atoms of 0.002
Uanis(Mo7) \\sim Ueq, Uanis(Mo3) \\sim Ueq, Uanis(Mo6) \\sim Ueq, Uanis(Cu2)
\\sim Ueq: with sigma of 0.001 and sigma for terminal atoms of 0.002
4. Rigid body (RIGU) restrains
 All non-hydrogen atoms
 with sigma for 1-2 distances of 0.001 and sigma for 1-3 distances of 0.001
5. Others
 Sof(Ag)=1-FVAR(1)
 Sof(Ag35)=FVAR(1)
 Sof(Ag7A)=1-FVAR(2)
 Sof(Ag7)=FVAR(2)
 Sof(Cu4A)=1-FVAR(3)
 Sof(Cu4)=FVAR(3)
 Sof(Cu6A)=1-FVAR(4)
 Sof(Cu6)=FVAR(4)
6.a Aromatic/amide H refined with riding coordinates:
 C122(H122), C115(H115), C362(H362), C345(H345), C367(H367), C253(H253),
 C142(H142), C148(H148), C164(H164), C182(H182), C198(H198), C206(H206),
 C210(H210), C216(H216), C222(H222), C224(H224), C375(H375), C193(H193),
 C319(H319), C385(H385), C109(H109), C250(H250), C252(H252), C254(H254),
 C256(H256), C258(H258), C264(H264), C266(H266), C270(H270), C276(H276),
 C280(H280), C282(H282), C284(H284), C286(H286), C288(H288), C290(H290),
 C296(H296), C300(H300), C302(H302), C306(H306), C310(H310), C312(H312),
 C314(H314), C316(H316), C318(H318), C320(H320), C322(H322), C326(H326),
 C332(H332), C334(H334), C336(H336), C338(H338), C342(H342), C344(H344),
 C135(H135), C163(H163), C327(H327), C89(H89), C279(H279), C348(H348),
 C350(H350), C360(H360), C364(H364), C149(H149), C341(H341), C347(H347),
 C87(H87), C359(H359), C368(H368), C374(H374), C376(H376), C382(H382),
 C384(H384), C386(H386), C390(H390), C392(H392), C394(H394), C396(H396),
 C398(H398), C400(H400), C25(H25), C201(H201), C101(H101), C203(H203), C51(H51),
  C205(H205), C103(H103), C207(H207), C13(H13), C209(H209), C211(H211),
 C53(H53), C213(H213), C107(H107), C215(H215), C27(H27), C217(H217), C219(H219),
  C55(H55), C111(H111), C223(H223), C7(H7), C225(H225), C113(H113), C229(H229),
 C231(H231), C29(H29), C117(H117), C235(H235), C59(H59), C237(H237), C119(H119),
  C239(H239), C15(H15), C241(H241), C121(H121), C243(H243), C245(H245),
 C123(H123), C247(H247), C31(H31), C249(H249), C125(H125), C63(H63), C255(H255),
  C2(H2), C257(H257), C129(H129), C259(H259), C65(H65), C131(H131), C263(H263),
 C33(H33), C265(H265), C133(H133), C178(H178), C227(H227), C49(H49), C391(H391),
  C343(H343), C67(H67), C269(H269), C17(H17), C273(H273), C137(H137),
 C275(H275), C69(H69), C277(H277), C139(H139), C35(H35), C281(H281), C141(H141),
  C283(H283), C71(H71), C285(H285), C143(H143), C287(H287), C9(H9), C289(H289),
 C145(H145), C291(H291), C73(H73), C293(H293), C147(H147), C295(H295), C37(H37),
  C297(H297), C299(H299), C75(H75), C301(H301), C151(H151), C303(H303),
 C19(H19), C305(H305), C153(H153), C307(H307), C77(H77), C309(H309), C155(H155),
  C311(H311), C39(H39), C313(H313), C157(H157), C315(H315), C79(H79),
 C317(H317), C159(H159), C5(H5), C321(H321), C161(H161), C81(H81), C325(H325),
 C41(H41), C329(H329), C165(H165), C331(H331), C83(H83), C333(H333), C167(H167),
  C335(H335), C21(H21), C337(H337), C169(H169), C339(H339), C85(H85),
 C171(H171), C43(H43), C349(H349), C175(H175), C351(H351), C11(H11), C353(H353),
  C177(H177), C355(H355), C357(H357), C179(H179), C45(H45), C181(H181),
 C363(H363), C91(H91), C365(H365), C183(H183), C23(H23), C369(H369), C371(H371),
  C93(H93), C373(H373), C187(H187), C47(H47), C377(H377), C361(H361),
 C261(H261), C191(H191), C173(H173), C189(H189), C379(H379), C95(H95),
 C381(H381), C383(H383), C3(H3), C387(H387), C97(H97), C389(H389), C195(H195),
 C393(H393), C197(H197), C99(H99), C397(H397), C199(H199), C399(H399)
6.b Fitted hexagon refined as free rotating group:
 C136(C115,C362,C345,C367,C253), C232(C375,C193,C319,C385,C109), C308(C310,
 C312,C314,C316,C318), C346(C135,C163,C327,C89,C279), C366(C149,C341,C347,C87,
 C359), C221(C111,C223,C7,C225,C113), C233(C117,C235,C59,C237,C119), C61(C245,
 C123,C247,C31,C249), C127(C255,C2,C257,C129,C259), C267(C178,C227,C49,C391,
 C343), C369(C185,C371,C93,C373,C187), C377(C361,C261,C191,C173,C274),
 C197(C395,C99,C397,C199,C399)
;
_atom_sites_solution_hydrogens     geom
_atom_sites_solution_primary       dual
_atom_sites_solution_secondary     ?
loop_
  _atom_site_label
  _atom_site_type_symbol
  _atom_site_fract_x
  _atom_site_fract_y
  _atom_site_fract_z
  _atom_site_U_iso_or_equiv
  _atom_site_adp_type
  _atom_site_occupancy
  _atom_site_site_symmetry_order
  _atom_site_calc_flag
  _atom_site_refinement_flags_posn
  _atom_site_refinement_flags_adp
  _atom_site_refinement_flags_occupancy
  _atom_site_disorder_assembly
  _atom_site_disorder_group
 Mo7 Mo 0.47947(9) 0.33753(8) 0.48523(8) 0.0092(3) Uani 1 1 d . U . . .
 Mo6 Mo 0.38006(9) 0.43313(8) 0.51777(8) 0.0085(3) Uani 1 1 d . U . . .
 Mo5 Mo 0.37692(9) 0.39580(8) 0.36220(8) 0.0102(3) Uani 1 1 d . U . . .
 Mo4 Mo 0.62593(9) 0.59362(8) 0.64581(8) 0.0098(3) Uani 1 1 d . U . . .
 Ag25 Ag 0.33388(9) 0.64949(8) 0.50522(9) 0.0198(3) Uani 1 1 d . . . . .
 Mo3 Mo 0.66764(9) 0.52508(8) 0.52670(8) 0.0109(3) Uani 1 1 d . U . . .
 Ag21 Ag 0.66790(10) 0.41894(9) 0.74908(8) 0.0213(3) Uani 1 1 d . . . . .
 Mo2 Mo 0.55700(9) 0.61621(8) 0.49418(8) 0.0106(3) Uani 1 1 d . U . . .
 Ag29 Ag 0.55476(10) 0.39450(9) 0.26691(8) 0.0208(3) Uani 1 1 d . . . . .
 Ag31 Ag 0.67008(10) 0.35708(9) 0.50127(10) 0.0224(4) Uani 1 1 d . . . . .
 Ag6 Ag 0.09808(9) 0.16176(8) 0.25162(8) 0.0207(3) Uani 1 1 d . . . . .
 Ag52 Ag 0.85119(10) 0.85200(9) 0.62085(9) 0.0234(4) Uani 1 1 d . . . . .
 Mo8 Mo 0.28878(9) 0.27292(8) 0.39557(8) 0.0111(3) Uani 1 1 d . U . . .
 Mo1 Mo 0.74406(9) 0.69489(8) 0.61755(9) 0.0119(3) Uani 1 1 d . U . . .
 Ag46 Ag 0.73003(10) 0.86772(9) 0.66820(9) 0.0233(4) Uani 1 1 d . . . . .
 Ag5 Ag 0.09438(10) 0.28859(9) 0.34152(9) 0.0229(4) Uani 1 1 d . . . . .
 Ag14 Ag 0.19473(10) 0.47542(9) 0.48436(9) 0.0232(4) Uani 1 1 d . . . . .
 Ag2 Ag 0.27668(10) 0.15774(9) 0.49177(10) 0.0260(4) Uani 1 1 d . . . . .
 Ag24 Ag 0.33662(10) 0.57092(9) 0.60240(9) 0.0235(4) Uani 1 1 d . . . . .
 Ag3 Ag 0.25855(10) 0.28564(9) 0.53944(9) 0.0222(3) Uani 1 1 d . . . . .
 Ag10 Ag 0.53417(10) 0.18694(9) 0.48015(10) 0.0250(4) Uani 1 1 d . . . . .
 Ag19 Ag 0.49080(11) 0.22701(9) 0.33644(11) 0.0278(4) Uani 1 1 d . . . . .
 Ag13 Ag 0.27328(10) 0.43678(10) 0.61486(9) 0.0243(4) Uani 1 1 d . . . . .
 Ag11 Ag 0.50656(10) 0.22917(9) 0.60452(10) 0.0253(4) Uani 1 1 d . . . . .
 Ag12 Ag 0.41327(10) 0.38193(10) 0.66352(9) 0.0253(4) Uani 1 1 d . . . . .
 Ag51 Ag 0.88119(10) 0.85926(9) 0.76039(9) 0.0249(4) Uani 1 1 d . . . . .
 Ag40 Ag 0.76775(11) 0.53155(9) 0.41140(10) 0.0264(4) Uani 1 1 d . . . . .
 Ag1 Ag 0.12546(10) 0.16647(9) 0.38664(9) 0.0232(4) Uani 1 1 d . . . . .
 Ag15 Ag 0.15185(11) 0.29919(9) 0.24732(9) 0.0263(4) Uani 1 1 d . . . . .
 Ag45 Ag 0.73341(11) 0.79427(10) 0.76490(10) 0.0282(4) Uani 1 1 d . . . . .
 Ag48 Ag 0.69281(11) 0.74953(9) 0.47204(10) 0.0271(4) Uani 1 1 d . . . . .
 Ag17 Ag 0.23839(11) 0.35898(10) 0.17404(9) 0.0308(4) Uani 1 1 d . . . . .
 Ag37 Ag 0.51037(11) 0.78671(10) 0.52309(9) 0.0277(4) Uani 1 1 d . . . . .
 Ag0Y Ag 0.20889(12) 0.45854(10) 0.29528(9) 0.0321(4) Uani 1 1 d . . . . .
 Ag8 Ag 0.23122(11) 0.13241(9) 0.22130(10) 0.0279(4) Uani 1 1 d . . . . .
 Ag18 Ag 0.34285(12) 0.27844(9) 0.17833(10) 0.0292(4) Uani 1 1 d . . . . .
 Ag32 Ag 0.84533(10) 0.49901(9) 0.54701(11) 0.0291(4) Uani 1 1 d . . . . .
 Ag38 Ag 0.52289(12) 0.73077(10) 0.39411(10) 0.0284(4) Uani 1 1 d . . . . .
 Ag39 Ag 0.59576(14) 0.62402(9) 0.35084(10) 0.0339(5) Uani 1 1 d . . . . .
 Ag30 Ag 0.69206(11) 0.40242(9) 0.39994(10) 0.0277(4) Uani 1 1 d . . . . .
 Ag23 Ag 0.48493(11) 0.56379(11) 0.70039(10) 0.0310(4) Uani 1 1 d . . . . .
 Ag16 Ag 0.17977(11) 0.20287(10) 0.13479(10) 0.0308(4) Uani 1 1 d . . . . .
 Ag4 Ag 0.12031(11) 0.33449(10) 0.48075(10) 0.0276(4) Uani 1 1 d . . . . .
 Ag34 Ag 0.78048(11) 0.61590(10) 0.83493(10) 0.0320(4) Uani 1 1 d . . . . .
 Ag49 Ag 0.84896(12) 0.73240(10) 0.52661(11) 0.0327(4) Uani 1 1 d . . . . .
 Ag36 Ag 0.56520(11) 0.73974(11) 0.70735(10) 0.0341(5) Uani 1 1 d . . . . .
 Ag26 Ag 0.39285(11) 0.66732(10) 0.41063(10) 0.0309(4) Uani 1 1 d . . . . .
 Ag47 Ag 0.64935(13) 0.86380(11) 0.52795(11) 0.0335(4) Uani 1 1 d . . . . .
 Ag44 Ag 0.85920(11) 0.76676(10) 0.87619(10) 0.0307(4) Uani 1 1 d . . . . .
 Ag43 Ag 0.92230(11) 0.73444(10) 0.79354(10) 0.0306(4) Uani 1 1 d . . . . .
 Ag27 Ag 0.39765(12) 0.53941(9) 0.30944(9) 0.0312(4) Uani 1 1 d . . . . .
 Ag42 Ag 0.89974(12) 0.63422(10) 0.66148(12) 0.0356(5) Uani 1 1 d . . . . .
 Ag9 Ag 0.37311(11) 0.14635(10) 0.35159(11) 0.0313(4) Uani 1 1 d . . . . .
 Ag28 Ag 0.41109(12) 0.42126(10) 0.22228(10) 0.0329(4) Uani 1 1 d . . . . .
 Ag35 Ag 0.6754(4) 0.6992(2) 0.82509(16) 0.0282(9) Uani 0.830(19) 1 d . U P A
 1
 Ag1K Ag 0.39171(12) 0.10344(10) 0.48428(11) 0.0335(4) Uani 1 1 d . . . . .
 Ag22 Ag 0.63717(12) 0.54288(12) 0.79586(11) 0.0349(4) Uani 1 1 d . . . . .
 Ag7 Ag 0.2223(3) 0.08321(13) 0.33132(16) 0.0270(8) Uani 0.839(17) 1 d . U P B
 1
 Ag50 Ag 0.95206(12) 0.77977(10) 0.69179(14) 0.0392(5) Uani 1 1 d . . . . .
 Ag41 Ag 0.91226(14) 0.62780(13) 0.53308(13) 0.0436(5) Uani 1 1 d . U . . .
 Ag20 Ag 0.63694(13) 0.31830(13) 0.62196(12) 0.0247(8) Uani 0.768(10) 1 d . . . .
 .
 Ag33 Ag 0.82758(15) 0.50364(15) 0.67872(17) 0.0522(7) Uani 1 1 d . . . . .
 Cu9 Cu 0.54643(18) 0.43969(17) 0.65865(16) 0.0168(6) Uani 1 1 d . U . . .
 Cu11 Cu 0.22453(18) 0.39208(17) 0.39001(17) 0.0175(6) Uani 1 1 d . U . . .
 Cu12 Cu 0.39676(18) 0.28324(17) 0.55085(17) 0.0173(6) Uani 1 1 d . U . . .
 Cu5 Cu 0.5347(2) 0.36797(18) 0.36931(18) 0.0201(6) Uani 1 1 d . U . . .
 Cu8 Cu 0.68116(19) 0.46242(17) 0.65485(17) 0.0185(5) Uani 1 1 d . U . . .
 Cu10 Cu 0.35928(19) 0.25079(17) 0.29885(17) 0.0185(6) Uani 1 1 d . U . . .
 Cu3 Cu 0.79512(19) 0.61316(18) 0.71514(18) 0.0215(6) Uani 1 1 d . U . . .
 Cu2 Cu 0.61690(19) 0.74747(17) 0.61992(18) 0.0200(6) Uani 1 1 d . U . . .
 Cu7 Cu 0.45887(19) 0.62467(18) 0.57705(17) 0.0201(6) Uani 1 1 d . U . . .
 Cu4 Cu 0.5573(12) 0.4997(7) 0.3602(5) 0.0149(7) Uani 0.52(5) 1 d . U P C 1
 Cu1 Cu 0.7125(2) 0.62154(18) 0.46448(18) 0.0198(6) Uani 1 1 d . U . . .
 Cu6 Cu 0.3333(15) 0.5315(10) 0.4270(6) 0.0147(8) Uani 0.42(5) 1 d . U P D 1
 O25 O 0.3841(9) 0.3086(8) 0.3852(8) 0.0155(9) Uani 1 1 d . U . . .
 O6 O 0.6352(9) 0.6685(8) 0.6066(8) 0.0163(9) Uani 1 1 d . U . . .
 O19 O 0.4554(8) 0.4283(7) 0.4767(7) 0.0103(12) Uani 1 1 d . U . . .
 O28 O 0.3855(9) 0.3359(8) 0.4989(8) 0.0158(8) Uani 1 1 d . U . . .
 O4 O 0.6650(9) 0.6198(8) 0.5144(8) 0.0174(9) Uani 1 1 d . U . . .
 O5 O 0.7193(9) 0.6009(8) 0.6280(8) 0.0179(8) Uani 1 1 d . U . . .
 O20 O 0.4544(8) 0.4619(7) 0.6031(7) 0.0117(8) Uani 1 1 d . U . . .
 O18 O 0.5410(8) 0.3815(7) 0.5750(7) 0.0122(8) Uani 1 1 d . U . . .
 O9 O 0.4766(9) 0.6059(8) 0.5020(8) 0.0157(8) Uani 1 1 d . U . . .
 O30 O 0.3083(8) 0.2047(7) 0.4097(8) 0.0150(10) Uani 1 1 d . U . . .
 O12 O 0.5162(9) 0.5627(7) 0.4061(7) 0.0145(9) Uani 1 1 d . U . . .
 O8 O 0.5444(8) 0.5988(7) 0.6403(7) 0.0131(9) Uani 1 1 d . U . . .
 O10 O 0.6230(8) 0.5149(8) 0.6556(8) 0.0149(8) Uani 1 1 d . U . . .
 O3 O 0.7877(8) 0.7363(7) 0.7076(8) 0.0152(10) Uani 1 1 d . U . . .
 O13 O 0.6021(9) 0.4758(8) 0.4367(8) 0.0151(7) Uani 1 1 d . U . . .
 O23 O 0.4517(8) 0.4029(7) 0.3486(7) 0.0129(8) Uani 1 1 d . U . . .
 O17 O 0.5380(8) 0.3492(7) 0.4509(7) 0.0120(8) Uani 1 1 d . U . . .
 O21 O 0.3789(8) 0.5087(7) 0.5057(7) 0.0135(7) Uani 1 1 d . U . . .
 O2 O 0.7277(8) 0.7583(7) 0.5877(8) 0.0146(10) Uani 1 1 d . U . . .
 O1 O 0.8170(8) 0.6846(7) 0.6063(8) 0.0148(9) Uani 1 1 d . U . . .
 O32 O 0.2255(8) 0.2791(7) 0.4231(8) 0.0142(9) Uani 1 1 d . U . . .
 O24 O 0.4608(8) 0.2549(7) 0.4789(7) 0.0128(9) Uani 1 1 d . U . . .
 O29 O 0.3000(8) 0.4084(7) 0.5222(7) 0.0123(9) Uani 1 1 d . U . . .
 O15 O 0.7509(9) 0.5466(8) 0.5265(8) 0.0161(8) Uani 1 1 d . U . . .
 O7 O 0.6952(8) 0.6491(8) 0.7307(8) 0.0149(10) Uani 1 1 d . U . . .
 O31 O 0.2328(8) 0.2450(7) 0.3045(7) 0.0142(10) Uani 1 1 d . U . . .
 O16 O 0.5758(9) 0.6963(8) 0.4926(8) 0.0158(9) Uani 1 1 d . U . . .
 O26 O 0.3011(9) 0.3426(8) 0.2781(8) 0.0156(10) Uani 1 1 d . U . . .
 C1 C 0.5605(15) 0.3074(14) 0.3209(14) 0.0277(11) Uiso 1 1 d . U . . .
 C4 C 0.806(3) 0.897(2) 0.783(2) 0.063(4) Uiso 1 1 d . U . . .
 C6 C 0.1520(17) 0.4307(16) 0.5492(16) 0.036(3) Uiso 1 1 d . U . . .
 C8 C 0.734(2) 0.520(2) 0.843(2) 0.056(4) Uiso 1 1 d . U . . .
 C10 C 0.918(2) 0.5404(19) 0.6617(19) 0.049(3) Uiso 1 1 d . U . . .
 C12 C 0.2500(18) 0.5881(17) 0.5260(17) 0.041(3) Uiso 1 1 d . U . . .
 C14 C 0.220(2) 0.2601(19) 0.0924(19) 0.047(3) Uiso 1 1 d . U . . .
 C16 C 0.7524(14) 0.4278(13) 0.6942(13) 0.0242(10) Uiso 1 1 d . U . . .
 C18 C 0.2715(12) 0.5651(11) 0.3738(11) 0.0159(8) Uiso 1 1 d . U . . .
 C20 C 0.3489(14) 0.1583(13) 0.1731(13) 0.0253(15) Uiso 1 1 d . U . . .
 C22 C 0.8878(17) 0.5310(15) 0.4762(15) 0.034(3) Uiso 1 1 d . U . . .
 C24 C 0.5269(14) 0.4162(13) 0.7751(13) 0.0254(15) Uiso 1 1 d . U . . .
 C26 C 0.3738(18) 0.5422(17) 0.6876(17) 0.040(3) Uiso 1 1 d . U . . .
 C28 C 0.7833(15) 0.6478(14) 0.3812(14) 0.0280(15) Uiso 1 1 d . U . . .
 C30 C 0.803(3) 0.721(2) 0.914(2) 0.064(4) Uiso 1 1 d . U . . .
 C32 C 0.6725(18) 0.2427(16) 0.5123(16) 0.037(3) Uiso 1 1 d . U . . .
 C34 C 0.807(3) 0.949(2) 0.814(2) 0.064(4) Uiso 1 1 d . U . . .
 C36 C 0.5399(13) 0.4279(12) 0.7337(12) 0.0215(11) Uiso 1 1 d . U . . .
 C38 C 0.8133(16) 0.6699(15) 0.3421(14) 0.0312(17) Uiso 1 1 d . U . . .
 C40 C 0.329(3) 0.462(2) 0.202(2) 0.062(4) Uiso 1 1 d . U . . .
 C42 C 0.6002(14) 0.8251(12) 0.6422(12) 0.0218(10) Uiso 1 1 d . U . . .
 C44 C 0.3592(16) 0.1130(14) 0.1237(14) 0.0301(17) Uiso 1 1 d . U . . .
 C46 C 0.2138(19) 0.6235(17) 0.5087(17) 0.041(3) Uiso 1 1 d . U . . .
 C48 C 0.3986(13) 0.2334(12) 0.6034(12) 0.0215(10) Uiso 1 1 d . U . . .
 C50 C 0.8811(19) 0.3493(17) 0.5267(17) 0.043(3) Uiso 1 1 d . U . . .
 C52 C 0.6816(18) 0.4367(16) 0.2664(16) 0.039(3) Uiso 1 1 d . U . . .
 C54 C 0.3064(18) 0.3539(16) 0.6492(16) 0.038(3) Uiso 1 1 d . U . . .
 C56 C 0.363(3) 0.775(3) 0.504(3) 0.077(5) Uiso 1 1 d . U . . .
 C58 C 0.268(4) 0.059(3) 0.267(3) 0.096(6) Uiso 1 1 d . U . . .
 C60 C 0.1498(17) 0.4808(16) 0.5808(16) 0.036(3) Uiso 1 1 d . U . . .
 C62 C 0.540(2) 0.840(2) 0.457(2) 0.053(4) Uiso 1 1 d . U . . .
 C64 C 0.2635(18) 0.3413(17) 0.6691(17) 0.039(3) Uiso 1 1 d . U . . .
 C66 C 0.5788(16) 0.2668(15) 0.2933(15) 0.0314(16) Uiso 1 1 d . U . . .
 C68 C 0.617(2) 0.3029(19) 0.6957(19) 0.048(3) Uiso 1 1 d . U . . .
 C70 C 0.7547(14) 0.6328(13) 0.4120(13) 0.0251(10) Uiso 1 1 d . U . . .
 C72 C 0.478(2) 0.139(2) 0.359(2) 0.056(4) Uiso 1 1 d . U . . .
 C74 C 0.629(2) 0.2947(19) 0.7492(19) 0.049(3) Uiso 1 1 d . U . . .
 C76 C 0.9182(16) 0.6377(14) 0.8592(14) 0.0299(15) Uiso 1 1 d . U . . .
 C78 C 0.7614(19) 0.9169(17) 0.6026(17) 0.041(3) Uiso 1 1 d . U . . .
 C80 C 0.5418(14) 0.5426(13) 0.1791(13) 0.0253(16) Uiso 1 1 d . U . . .
 C82 C 0.5051(19) 0.1277(17) 0.5399(17) 0.041(3) Uiso 1 1 d . U . . .
 C84 C 0.8709(14) 0.6235(13) 0.8007(13) 0.0225(10) Uiso 1 1 d . U . . .
 C86 C 0.5842(15) 0.8734(14) 0.6549(14) 0.0276(15) Uiso 1 1 d . U . . .
 C88 C 0.387(3) 0.737(3) 0.486(3) 0.077(5) Uiso 1 1 d . U . . .
 C90 C 0.8890(17) 0.4833(15) 0.4388(15) 0.035(3) Uiso 1 1 d . U . . .
 C92 C -0.008(2) 0.0273(19) 0.0924(19) 0.050(3) Uiso 1 1 d . U . . .
 C94 C 0.9853(18) 0.8839(17) 0.8927(17) 0.040(3) Uiso 1 1 d . U . . .
 C96 C 0.0882(14) 0.4274(13) 0.3472(13) 0.0235(15) Uiso 1 1 d . U . . .
 C98 C 0.1372(13) 0.4075(12) 0.3659(12) 0.0187(10) Uiso 1 1 d . U . . .
 C100 C 0.954(2) 0.883(2) 0.722(2) 0.057(4) Uiso 1 1 d . U . . .
 C102 C 0.5424(12) 0.5131(11) 0.2805(11) 0.0170(8) Uiso 1 1 d . U . . .
 C104 C 0.5676(17) 0.9311(15) 0.6720(15) 0.0339(17) Uiso 1 1 d . U . . .
 C106 C 0.4390(14) 0.6812(13) 0.6336(13) 0.0242(10) Uiso 1 1 d . U . . .
 C108 C 0.3711(19) 0.5360(17) 0.7377(17) 0.041(3) Uiso 1 1 d . U . . .
 C110 C 0.0991(15) 0.0828(14) 0.2952(14) 0.0278(11) Uiso 1 1 d . U . . .
 C112 C 0.5440(13) 0.5300(12) 0.2383(12) 0.0211(14) Uiso 1 1 d . U . . .
 C114 C 0.1485(17) 0.5412(16) 0.6219(16) 0.037(2) Uiso 1 1 d . U . . .
 C116 C 0.967(2) 0.535(2) 0.709(2) 0.050(3) Uiso 1 1 d . U . . .
 C118 C 0.662(3) 0.795(3) 0.812(3) 0.072(5) Uiso 1 1 d . U . . .
 C120 C -0.0218(18) 0.2254(16) 0.1902(16) 0.038(3) Uiso 1 1 d . U . . .
 C122 C 1.158(2) 1.0735(18) 0.9972(17) 0.043(3) Uiso 1 1 d . U . . .
 H122 H 1.196497 1.116174 1.018050 0.052 Uiso 1 1 calc R U . . .
 C124 C 0.433(2) 0.3438(18) 0.1746(19) 0.046(3) Uiso 1 1 d . U . . .
 C126 C 0.6820(18) 0.4343(16) 0.3189(16) 0.038(3) Uiso 1 1 d . U . . .
 C128 C 0.3700(19) 0.5297(17) 0.7969(17) 0.042(3) Uiso 1 1 d . U . . .
 C130 C 0.0000(18) 0.1915(17) 0.3625(17) 0.041(3) Uiso 1 1 d . U . . .
 C132 C 0.764(2) 0.491(2) 0.878(2) 0.057(3) Uiso 1 1 d . U . . .
 C134 C 0.060(2) 0.0814(19) 0.1245(19) 0.048(3) Uiso 1 1 d . U . . .
 C136 C 0.5300(16) 0.0416(12) 0.3583(13) 0.060(3) Uiso 1 1 d G U . . .
 C115 C 0.5729(16) 0.0358(12) 0.4201(11) 0.061(4) Uiso 1 1 d G U . . .
 H115 H 0.585701 0.068020 0.462643 0.073 Uiso 1 1 calc R U . . .
 C362 C 0.5970(15) -0.0170(14) 0.4198(11) 0.061(4) Uiso 1 1 d G U . . .
 H362 H 0.626327 -0.020919 0.462011 0.074 Uiso 1 1 calc R U . . .
 C345 C 0.5783(16) -0.0641(12) 0.3576(14) 0.062(4) Uiso 1 1 d DG U . . .
 H345 H 0.594770 -0.100176 0.357294 0.074 Uiso 1 1 calc R U . . .
 C367 C 0.5354(16) -0.0583(12) 0.2957(11) 0.062(4) Uiso 1 1 d DG U . . .
 H367 H 0.522588 -0.090495 0.253208 0.075 Uiso 1 1 calc R U . . .
 C253 C 0.5113(16) -0.0055(14) 0.2961(11) 0.061(4) Uiso 1 1 d DG U . . .
 H253 H 0.481961 -0.001555 0.253839 0.074 Uiso 1 1 calc R U . . .
 C138 C 0.7630(18) 0.3820(17) 0.4831(17) 0.041(3) Uiso 1 1 d . U . . .
 C140 C 0.504(2) 0.097(2) 0.359(2) 0.058(4) Uiso 1 1 d . U . . .
 C142 C 0.285(2) 0.358(2) 0.018(2) 0.050(3) Uiso 1 1 d . U . . .
 H142 H 0.307341 0.389453 0.063787 0.060 Uiso 1 1 calc R U . . .
 C144 C 0.464(2) 0.2830(19) 0.0813(19) 0.048(3) Uiso 1 1 d . U . . .
 C146 C 0.0418(18) 0.2301(16) 0.2258(16) 0.037(3) Uiso 1 1 d . U . . .
 C148 C 0.0268(16) 0.5075(14) 0.3616(15) 0.0311(19) Uiso 1 1 d . U . . .
 H148 H 0.060883 0.526411 0.410103 0.037 Uiso 1 1 calc R U . . .
 C150 C 0.612(2) 0.728(2) 0.364(2) 0.060(4) Uiso 1 1 d . U . . .
 C152 C 0.5211(16) 0.4035(14) 0.8289(14) 0.0300(17) Uiso 1 1 d . U . . .
 C154 C 0.1712(19) 0.6641(18) 0.4927(18) 0.044(3) Uiso 1 1 d . U . . .
 C156 C 0.119(2) 0.1281(19) 0.1485(19) 0.047(3) Uiso 1 1 d . U . . .
 C158 C 0.184(2) 0.177(2) 0.500(2) 0.053(4) Uiso 1 1 d . U . . .
 C160 C 0.3468(13) 0.1919(12) 0.2192(12) 0.0205(10) Uiso 1 1 d . U . . .
 C162 C 0.453(2) 0.3174(19) 0.1331(19) 0.047(3) Uiso 1 1 d . U . . .
 C164 C 0.0817(18) 0.5492(16) 0.6023(16) 0.037(2) Uiso 1 1 d . U . . .
 H164 H 0.037109 0.514464 0.564131 0.045 Uiso 1 1 calc R U . . .
 C166 C 0.3901(15) 0.2010(14) 0.6369(14) 0.0283(15) Uiso 1 1 d . U . . .
 C168 C 0.589(3) 0.610(2) 0.812(2) 0.068(4) Uiso 1 1 d D U . . .
 C170 C 1.009(2) 0.929(2) 0.741(2) 0.059(4) Uiso 1 1 d . U . . .
 C172 C 0.144(3) 0.376(2) 0.199(2) 0.066(4) Uiso 1 1 d . U . . .
 C174 C 0.8575(17) 0.3781(15) 0.7305(15) 0.0339(17) Uiso 1 1 d . U . . .
 C176 C 1.0427(19) 0.9495(17) 0.9259(17) 0.042(3) Uiso 1 1 d . U . . .
 C180 C 0.5677(19) 0.1283(17) 0.5755(17) 0.041(3) Uiso 1 1 d . U . . .
 C182 C 0.9415(18) 0.3403(16) 0.3812(16) 0.037(2) Uiso 1 1 d . U . . .
 H182 H 0.972689 0.317786 0.400427 0.044 Uiso 1 1 calc R U . . .
 C184 C 1.063(3) 0.741(2) 0.797(2) 0.062(4) Uiso 1 1 d . U . . .
 C186 C 0.0559(18) 0.2408(17) 0.4015(17) 0.040(3) Uiso 1 1 d . U . . .
 C188 C 0.9369(18) 0.8304(17) 0.8686(17) 0.040(3) Uiso 1 1 d . U . . .
 C190 C 0.6416(19) 0.1298(17) 0.6163(17) 0.042(3) Uiso 1 1 d . U . . .
 C192 C 0.485(2) 0.848(2) 0.420(2) 0.054(3) Uiso 1 1 d . U . . .
 C194 C 0.8928(17) 0.4258(16) 0.3950(16) 0.036(2) Uiso 1 1 d . U . . .
 C196 C -0.0729(19) 0.1373(17) 0.3149(17) 0.042(3) Uiso 1 1 d . U . . .
 C198 C 0.8500(17) 0.4023(16) 0.3258(16) 0.036(2) Uiso 1 1 d . U . . .
 H198 H 0.816052 0.422214 0.305433 0.043 Uiso 1 1 calc R U . . .
 C200 C 0.597(2) 0.749(2) 0.318(2) 0.061(4) Uiso 1 1 d . U . . .
 C202 C 0.8032(15) 0.4067(14) 0.7120(14) 0.0288(15) Uiso 1 1 d . U . . .
 C204 C 0.363(2) 0.6294(19) 0.1943(19) 0.048(3) Uiso 1 1 d . U . . .
 C206 C 0.3895(19) 0.4823(18) 0.8198(18) 0.043(3) Uiso 1 1 d . U . . .
 H206 H 0.403815 0.452249 0.796558 0.052 Uiso 1 1 calc R U . . .
 C208 C 0.0305(15) 0.4523(14) 0.3172(14) 0.0287(17) Uiso 1 1 d . U . . .
 C210 C 0.3616(16) 0.1334(15) 0.0701(15) 0.0325(19) Uiso 1 1 d . U . . .
 H210 H 0.354597 0.173088 0.066294 0.039 Uiso 1 1 calc R U . . .
 C212 C 0.2252(14) 0.5826(13) 0.3357(13) 0.0229(14) Uiso 1 1 d . U . . .
 C214 C 0.138(2) 0.153(2) 0.511(2) 0.054(3) Uiso 1 1 d . U . . .
 C216 C 0.414(2) 0.919(2) 0.401(2) 0.055(3) Uiso 1 1 d . U . . .
 H216 H 0.453042 0.954707 0.442590 0.066 Uiso 1 1 calc R U . . .
 C218 C 0.6519(17) 0.2773(16) 0.5443(16) 0.037(3) Uiso 1 1 d . U . . .
 C220 C 0.663(3) 0.828(3) 0.858(3) 0.073(4) Uiso 1 1 d . U . . .
 C222 C 0.5056(15) 0.4867(14) 0.1132(13) 0.0273(18) Uiso 1 1 d . U . . .
 H222 H 0.484642 0.442714 0.109370 0.033 Uiso 1 1 calc R U . . .
 C224 C 0.5754(15) 0.6067(14) 0.1837(14) 0.0274(18) Uiso 1 1 d . U . . .
 H224 H 0.600658 0.643908 0.226458 0.033 Uiso 1 1 calc R U . . .
 C226 C 0.2138(19) 0.3233(17) 0.6918(17) 0.041(3) Uiso 1 1 d . U . . .
 C228 C 1.028(2) 0.532(2) 0.761(2) 0.052(3) Uiso 1 1 d . U . . .
 C230 C 0.7000(18) 0.2028(16) 0.4804(16) 0.038(2) Uiso 1 1 d . U . . .
 C232 C 0.3787(10) 0.1692(10) 0.6793(9) 0.0352(17) Uiso 1 1 d G U . . .
 C375 C 0.3071(9) 0.1402(11) 0.6653(9) 0.039(2) Uiso 1 1 d G U . . .
 H375 H 0.265896 0.140903 0.627157 0.047 Uiso 1 1 calc R U . . .
 C193 C 0.2958(8) 0.1101(11) 0.7071(10) 0.041(2) Uiso 1 1 d G U . . .
 H193 H 0.246848 0.090240 0.697492 0.049 Uiso 1 1 calc R U . . .
 C319 C 0.3560(10) 0.1090(11) 0.7629(10) 0.041(2) Uiso 1 1 d G U . . .
 H319 H 0.348297 0.088459 0.791412 0.050 Uiso 1 1 calc R U . . .
 C385 C 0.4276(9) 0.1381(11) 0.7769(9) 0.040(2) Uiso 1 1 d G U . . .
 H385 H 0.468795 0.137342 0.814997 0.048 Uiso 1 1 calc R U . . .
 C109 C 0.4389(8) 0.1682(10) 0.7351(10) 0.038(2) Uiso 1 1 d G U . . .
 H109 H 0.487844 0.188005 0.744663 0.046 Uiso 1 1 calc R U . . .
 C234 C 0.246(2) 0.2979(19) 0.0033(19) 0.049(3) Uiso 1 1 d . U . . .
 C236 C 0.6918(18) 0.4443(17) 0.2113(17) 0.040(3) Uiso 1 1 d . U . . .
 C238 C 0.387(2) 0.6410(19) 0.2663(18) 0.047(3) Uiso 1 1 d . U . . .
 C240 C 0.227(2) 0.2786(19) 0.0509(19) 0.048(3) Uiso 1 1 d . U . . .
 C242 C 0.280(2) 0.058(2) 0.434(2) 0.052(4) Uiso 1 1 d . U . . .
 C244 C 0.8177(19) 0.9620(17) 0.6411(17) 0.041(3) Uiso 1 1 d . U . . .
 C246 C 0.807(2) 0.466(2) 0.924(2) 0.059(3) Uiso 1 1 d . U . . .
 C248 C 0.404(2) 0.6490(18) 0.3252(18) 0.046(3) Uiso 1 1 d . U . . .
 C250 C 0.5645(17) 0.4349(15) 0.9512(15) 0.034(2) Uiso 1 1 d . U . . .
 H250 H 0.598267 0.466197 0.997464 0.040 Uiso 1 1 calc R U . . .
 C252 C 0.1456(18) 0.6560(16) 0.6968(16) 0.038(3) Uiso 1 1 d . U . . .
 H252 H 0.144713 0.695196 0.723336 0.046 Uiso 1 1 calc R U . . .
 C254 C 0.5716(15) 0.6153(14) 0.1273(14) 0.029(2) Uiso 1 1 d . U . . .
 H254 H 0.596074 0.658656 0.131923 0.035 Uiso 1 1 calc R U . . .
 C256 C 0.0786(18) 0.6069(16) 0.6373(16) 0.038(3) Uiso 1 1 d . U . . .
 H256 H 0.032974 0.613513 0.622138 0.046 Uiso 1 1 calc R U . . .
 C258 C 0.7861(17) 0.7073(15) 0.3072(15) 0.033(2) Uiso 1 1 d . U . . .
 H258 H 0.748034 0.720416 0.309406 0.040 Uiso 1 1 calc R U . . .
 C260 C 0.818(2) 0.815(2) 0.511(2) 0.052(4) Uiso 1 1 d . U . . .
 C262 C 0.264(4) 0.011(4) 0.225(4) 0.097(6) Uiso 1 1 d . U . . .
 C264 C 0.5144(17) 0.3778(15) 0.9390(15) 0.034(2) Uiso 1 1 d . U . . .
 H264 H 0.512522 0.369206 0.976063 0.041 Uiso 1 1 calc R U . . .
 C266 C 0.9409(17) 0.3947(16) 0.4252(16) 0.036(2) Uiso 1 1 d . U . . .
 H266 H 0.972019 0.410205 0.473949 0.043 Uiso 1 1 calc R U . . .
 C268 C 0.274(3) 0.473(2) 0.166(2) 0.062(4) Uiso 1 1 d . U . . .
 C270 C 0.5682(16) 0.4490(15) 0.8992(14) 0.0320(19) Uiso 1 1 d . U . . .
 H270 H 0.603167 0.490512 0.910059 0.038 Uiso 1 1 calc R U . . .
 C272 C 0.786(3) 0.709(2) 0.956(2) 0.065(4) Uiso 1 1 d . U . . .
 C276 C 0.5342(15) 0.5643(14) 0.0640(14) 0.029(2) Uiso 1 1 d . U . . .
 H276 H 0.529469 0.572359 0.024513 0.035 Uiso 1 1 calc R U . . .
 C278 C 1.002(2) 0.726(2) 0.758(2) 0.061(4) Uiso 1 1 d . U . . .
 C280 C 0.7005(19) 0.1894(18) 0.6681(17) 0.042(3) Uiso 1 1 d . U . . .
 H280 H 0.692831 0.230196 0.676960 0.051 Uiso 1 1 calc R U . . .
 C282 C 0.6704(18) 0.2495(16) 0.2642(16) 0.037(2) Uiso 1 1 d . U . . .
 H282 H 0.703573 0.294154 0.294546 0.045 Uiso 1 1 calc R U . . .
 C284 C 0.524(2) 0.2636(19) 0.096(2) 0.049(3) Uiso 1 1 d . U . . .
 H284 H 0.560924 0.274527 0.142889 0.059 Uiso 1 1 calc R U . . .
 C286 C 1.085(2) 0.522(2) 0.754(2) 0.052(3) Uiso 1 1 d . U . . .
 H286 H 1.083328 0.514905 0.711107 0.063 Uiso 1 1 calc R U . . .
 C288 C 1.0276(19) 1.0065(17) 0.9304(17) 0.042(3) Uiso 1 1 d . U . . .
 H288 H 0.977541 1.003622 0.909258 0.051 Uiso 1 1 calc R U . . .
 C290 C 0.9222(19) 1.0424(17) 0.7540(17) 0.043(3) Uiso 1 1 d . U . . .
 H290 H 0.907872 1.014884 0.774573 0.052 Uiso 1 1 calc R U . . .
 C292 C 0.6031(17) 0.2245(15) 0.2573(16) 0.0353(18) Uiso 1 1 d . U . . .
 C294 C 0.0782(17) 0.0243(15) 0.2648(15) 0.0342(16) Uiso 1 1 d . U . . .
 C296 C 0.9526(19) 0.3914(18) 0.5821(18) 0.043(3) Uiso 1 1 d . U . . .
 H296 H 0.960015 0.435564 0.606953 0.052 Uiso 1 1 calc R U . . .
 C298 C -0.0975(18) 0.2165(17) 0.1477(17) 0.039(2) Uiso 1 1 d . U . . .
 C300 C 1.004(2) 0.3101(18) 0.5641(18) 0.044(3) Uiso 1 1 d . U . . .
 H300 H 1.045726 0.296566 0.576153 0.053 Uiso 1 1 calc R U . . .
 C302 C 0.3532(19) 0.5754(18) 0.8339(17) 0.043(3) Uiso 1 1 d . U . . .
 H302 H 0.344364 0.611239 0.821095 0.052 Uiso 1 1 calc R U . . .
 C304 C 0.153(2) -0.034(2) 0.399(2) 0.055(3) Uiso 1 1 d . U . . .
 C306 C 1.0835(19) 1.0663(18) 0.9648(17) 0.043(3) Uiso 1 1 d . U . . .
 H306 H 1.071951 1.105161 0.967119 0.051 Uiso 1 1 calc R U . . .
 C308 C 0.7611(18) 0.6932(14) 1.0000(14) 0.067(4) Uiso 1 1 d G U . . .
 C310 C 0.7538(18) 0.7418(11) 1.0440(16) 0.067(4) Uiso 1 1 d G U . . .
 H310 H 0.763838 0.785438 1.044037 0.081 Uiso 1 1 calc R U . . .
 C312 C 0.7318(18) 0.7266(13) 1.0879(14) 0.068(4) Uiso 1 1 d G U . . .
 H312 H 0.726858 0.759853 1.117991 0.081 Uiso 1 1 calc R U . . .
 C314 C 0.7172(18) 0.6628(14) 1.0879(14) 0.068(4) Uiso 1 1 d G U . . .
 H314 H 0.702157 0.652452 1.117917 0.082 Uiso 1 1 calc R U . . .
 C316 C 0.7245(18) 0.6142(11) 1.0439(16) 0.068(4) Uiso 1 1 d G U . . .
 H316 H 0.714434 0.570635 1.043887 0.082 Uiso 1 1 calc R U . . .
 C318 C 0.7464(18) 0.6294(13) 1.0000(14) 0.067(4) Uiso 1 1 d G U . . .
 H318 H 0.751414 0.596218 0.969932 0.081 Uiso 1 1 calc R U . . .
 C320 C 0.6791(18) 0.1892(16) 0.4118(16) 0.039(3) Uiso 1 1 d . U . . .
 H320 H 0.646946 0.208941 0.387872 0.047 Uiso 1 1 calc R U . . .
 C322 C 0.874(2) 0.2872(18) 0.4859(18) 0.043(3) Uiso 1 1 d . U . . .
 H322 H 0.827828 0.259891 0.444114 0.052 Uiso 1 1 calc R U . . .
 C324 C 0.101(3) 0.339(2) 0.139(2) 0.066(4) Uiso 1 1 d . U . . .
 C326 C 0.3744(17) 0.0937(15) 0.0254(15) 0.034(2) Uiso 1 1 d . U . . .
 H326 H 0.380879 0.107798 -0.007336 0.041 Uiso 1 1 calc R U . . .
 C328 C 0.815(2) 0.846(2) 0.474(2) 0.053(3) Uiso 1 1 d . U . . .
 C330 C 0.8212(19) 0.3694(17) 0.5065(17) 0.041(3) Uiso 1 1 d . U . . .
 C332 C 0.398(2) 0.6019(19) 0.1651(19) 0.049(3) Uiso 1 1 d . U . . .
 H332 H 0.436269 0.588872 0.191730 0.058 Uiso 1 1 calc R U . . .
 C334 C 0.6899(18) 0.2063(16) 0.2243(16) 0.039(2) Uiso 1 1 d . U . . .
 H334 H 0.735822 0.222524 0.226854 0.046 Uiso 1 1 calc R U . . .
 C336 C 0.2118(18) 0.5900(16) 0.6778(16) 0.038(2) Uiso 1 1 d . U . . .
 H336 H 0.257952 0.584646 0.691211 0.045 Uiso 1 1 calc R U . . .
 C338 C 0.7488(18) 0.1196(17) 0.4139(17) 0.040(3) Uiso 1 1 d . U . . .
 H338 H 0.765160 0.091492 0.391081 0.048 Uiso 1 1 calc R U . . .
 C340 C 0.638(2) 0.279(2) 0.807(2) 0.051(3) Uiso 1 1 d . U . . .
 C342 C 0.8707(17) 0.7102(15) 0.2663(15) 0.035(2) Uiso 1 1 d . U . . .
 H342 H 0.891106 0.725822 0.241712 0.042 Uiso 1 1 calc R U . . .
 C344 C 0.1934(19) 0.3707(18) 0.7259(17) 0.042(3) Uiso 1 1 d . U . . .
 H344 H 0.215736 0.416742 0.736469 0.050 Uiso 1 1 calc R U . . .
 C346 C 0.0809(12) 0.1179(13) 0.5195(14) 0.057(3) Uiso 1 1 d G U . . .
 C135 C 0.0146(14) 0.1285(13) 0.4948(14) 0.058(3) Uiso 1 1 d G U . . .
 H135 H 0.007176 0.158371 0.472001 0.069 Uiso 1 1 calc R U . . .
 C163 C -0.0410(12) 0.0953(14) 0.5034(14) 0.059(3) Uiso 1 1 d G U . . .
 H163 H -0.086367 0.102514 0.486519 0.071 Uiso 1 1 calc R U . . .
 C327 C -0.0302(12) 0.0516(13) 0.5367(15) 0.059(3) Uiso 1 1 d G U . . .
 H327 H -0.068171 0.028878 0.542631 0.071 Uiso 1 1 calc R U . . .
 C89 C 0.0362(14) 0.0410(12) 0.5614(14) 0.059(3) Uiso 1 1 d G U . . .
 H89 H 0.043568 0.011098 0.584227 0.071 Uiso 1 1 calc R U . . .
 C279 C 0.0917(11) 0.0742(14) 0.5528(14) 0.058(3) Uiso 1 1 d G U . . .
 H279 H 0.137111 0.066954 0.569709 0.070 Uiso 1 1 calc R U . . .
 C348 C 0.9843(19) 1.1044(17) 0.7967(18) 0.044(3) Uiso 1 1 d . U . . .
 H348 H 1.013419 1.118276 0.845439 0.052 Uiso 1 1 calc R U . . .
 C350 C 0.9001(19) 1.0668(17) 0.6544(18) 0.043(3) Uiso 1 1 d . U . . .
 H350 H 0.869646 1.054091 0.605920 0.052 Uiso 1 1 calc R U . . .
 C352 C 0.798(3) 1.007(2) 0.846(2) 0.066(4) Uiso 1 1 d . U . . .
 C354 C 0.1766(16) 0.6124(14) 0.2991(14) 0.0296(17) Uiso 1 1 d . U . . .
 C356 C 0.8836(19) 1.0227(17) 0.6845(17) 0.042(3) Uiso 1 1 d . U . . .
 C358 C 0.585(3) 0.770(2) 0.261(2) 0.062(4) Uiso 1 1 d . U . . .
 C360 C 0.5018(15) 0.4969(14) 0.0583(14) 0.029(2) Uiso 1 1 d . U . . .
 H360 H 0.477767 0.460287 0.015284 0.035 Uiso 1 1 calc R U . . .
 C364 C -0.066(2) 0.035(2) 0.102(2) 0.051(3) Uiso 1 1 d . U . . .
 H364 H -0.060565 0.077400 0.129923 0.061 Uiso 1 1 calc R U . . .
 C366 C 0.0495(16) 0.2933(13) 0.0662(11) 0.068(4) Uiso 1 1 d G U . . .
 C149 C 0.0174(18) 0.2253(14) 0.0482(13) 0.069(4) Uiso 1 1 d G U . . .
 H149 H 0.029049 0.207812 0.083137 0.082 Uiso 1 1 calc R U . . .
 C341 C -0.0316(17) 0.1829(11) -0.0208(15) 0.069(4) Uiso 1 1 d G U . . .
 H341 H -0.053523 0.136421 -0.033104 0.083 Uiso 1 1 calc R U . . .
 C347 C -0.0486(16) 0.2085(13) -0.0719(11) 0.070(4) Uiso 1 1 d G U . . .
 H347 H -0.082110 0.179505 -0.119059 0.084 Uiso 1 1 calc R U . . .
 C87 C -0.0165(18) 0.2765(14) -0.0539(13) 0.070(4) Uiso 1 1 d G U . . .
 H87 H -0.028126 0.293982 -0.088773 0.083 Uiso 1 1 calc R U . . .
 C359 C 0.0325(17) 0.3189(11) 0.0152(15) 0.069(4) Uiso 1 1 d G U . . .
 H359 H 0.054446 0.365374 0.027468 0.083 Uiso 1 1 calc R U . . .
 C368 C 0.3642(16) 0.0568(15) 0.1269(15) 0.0329(19) Uiso 1 1 d . U . . .
 H368 H 0.359031 0.043993 0.160856 0.039 Uiso 1 1 calc R U . . .
 C370 C 0.561(3) 0.638(2) 0.837(2) 0.068(4) Uiso 1 1 d D U . . .
 C372 C 1.010(2) 0.773(2) 0.610(2) 0.0543(16) Uiso 1 1 d . U . . .
 C374 C 0.082(2) 0.7054(18) 0.5038(18) 0.046(3) Uiso 1 1 d . U . . .
 H374 H 0.050373 0.706190 0.521338 0.055 Uiso 1 1 calc R U . . .
 C376 C 0.7468(18) 0.1704(16) 0.5148(17) 0.039(3) Uiso 1 1 d . U . . .
 H376 H 0.760923 0.176948 0.561161 0.047 Uiso 1 1 calc R U . . .
 C378 C 0.422(2) 0.862(2) 0.381(2) 0.055(3) Uiso 1 1 d . U . . .
 C380 C 0.4319(16) 0.7232(14) 0.6717(14) 0.0306(15) Uiso 1 1 d . U . . .
 C382 C 0.6997(18) 0.3895(17) 0.1683(17) 0.041(3) Uiso 1 1 d . U . . .
 H382 H 0.694888 0.348261 0.173689 0.049 Uiso 1 1 calc R U . . .
 C384 C 0.8697(16) 0.6527(15) 0.3397(15) 0.033(2) Uiso 1 1 d . U . . .
 H384 H 0.890460 0.627829 0.365100 0.040 Uiso 1 1 calc R U . . .
 C386 C 0.1783(19) 0.2586(17) 0.6757(17) 0.042(3) Uiso 1 1 d . U . . .
 H386 H 0.189791 0.225633 0.652457 0.051 Uiso 1 1 calc R U . . .
 C388 C 0.212(3) 0.484(2) 0.121(2) 0.064(4) Uiso 1 1 d . U . . .
 C390 C 0.9076(17) 0.3873(16) 0.7980(16) 0.037(2) Uiso 1 1 d . U . . .
 H390 H 0.905117 0.415345 0.834086 0.044 Uiso 1 1 calc R U . . .
 C392 C 0.7002(18) 0.1515(16) 0.3775(17) 0.040(3) Uiso 1 1 d . U . . .
 H392 H 0.684674 0.144989 0.330877 0.047 Uiso 1 1 calc R U . . .
 C394 C 0.6989(18) 0.5015(17) 0.2002(17) 0.041(3) Uiso 1 1 d . U . . .
 H394 H 0.691502 0.536321 0.225984 0.049 Uiso 1 1 calc R U . . .
 C396 C 0.5106(18) 1.0088(16) 0.6364(16) 0.039(2) Uiso 1 1 d . U . . .
 H396 H 0.487811 1.026354 0.602962 0.047 Uiso 1 1 calc R U . . .
 C398 C 0.296(2) 0.379(2) -0.0273(19) 0.051(3) Uiso 1 1 d . U . . .
 H398 H 0.323899 0.424318 -0.014116 0.061 Uiso 1 1 calc R U . . .
 C400 C 0.7698(19) 0.1877(18) 0.7057(18) 0.043(3) Uiso 1 1 d . U . . .
 H400 H 0.809489 0.227528 0.742094 0.052 Uiso 1 1 calc R U . . .
 C25 C 0.4647(17) 0.3310(15) 0.8698(15) 0.034(2) Uiso 1 1 d . U . . .
 H25 H 0.428648 0.290589 0.859648 0.041 Uiso 1 1 calc R U . . .
 C201 C 0.783(2) 0.1318(17) 0.6925(18) 0.043(3) Uiso 1 1 d . U . . .
 H201 H 0.832032 0.133417 0.715689 0.052 Uiso 1 1 calc R U . . .
 C101 C 0.3881(19) 0.4789(18) 0.8768(18) 0.044(3) Uiso 1 1 d . U . . .
 H101 H 0.404082 0.447547 0.894397 0.053 Uiso 1 1 calc R U . . .
 C203 C 0.134(2) -0.101(2) 0.364(2) 0.056(3) Uiso 1 1 d . U . . .
 H203 H 0.164125 -0.114200 0.348387 0.067 Uiso 1 1 calc R U . . .
 C51 C 1.176(2) 1.0154(17) 0.9984(18) 0.043(3) Uiso 1 1 d . U . . .
 H51 H 1.226363 1.019068 1.023805 0.052 Uiso 1 1 calc R U . . .
 C205 C -0.0274(16) 0.5319(15) 0.3318(15) 0.033(2) Uiso 1 1 d . U . . .
 H205 H -0.030935 0.568154 0.359856 0.039 Uiso 1 1 calc R U . . .
 C103 C 0.5559(18) 0.1586(16) 0.2152(16) 0.038(2) Uiso 1 1 d . U . . .
 H103 H 0.511366 0.140501 0.214416 0.045 Uiso 1 1 calc R U . . .
 C207 C 0.209(2) 0.250(2) -0.0659(19) 0.050(3) Uiso 1 1 d . U . . .
 H207 H 0.175594 0.206292 -0.078830 0.060 Uiso 1 1 calc R U . . .
 C13 C 0.549(3) 0.670(3) 0.936(3) 0.069(4) Uiso 1 1 d . U . . .
 H13 H 0.580455 0.648040 0.955892 0.083 Uiso 1 1 calc R U . . .
 C209 C 0.170(2) 0.6971(18) 0.4527(18) 0.045(3) Uiso 1 1 d . U . . .
 H209 H 0.198968 0.693615 0.432443 0.054 Uiso 1 1 calc R U . . .
 C105 C 0.961(2) 0.7252(19) 0.5863(19) 0.0480(10) Uiso 1 1 d . U . . .
 C211 C -0.0807(17) 0.5011(15) 0.2551(15) 0.034(2) Uiso 1 1 d . U . . .
 H211 H -0.117963 0.517541 0.233334 0.041 Uiso 1 1 calc R U . . .
 C53 C 0.2101(18) 0.6473(16) 0.7155(16) 0.038(3) Uiso 1 1 d . U . . .
 H53 H 0.254947 0.680652 0.754822 0.046 Uiso 1 1 calc R U . . .
 C213 C -0.0213(16) 0.4231(15) 0.2456(15) 0.0314(19) Uiso 1 1 d . U . . .
 H213 H -0.019944 0.385821 0.216714 0.038 Uiso 1 1 calc R U . . .
 C107 C 0.7707(18) 0.1317(17) 0.4834(17) 0.040(3) Uiso 1 1 d . U . . .
 H107 H 0.802567 0.112043 0.507867 0.048 Uiso 1 1 calc R U . . .
 C215 C 0.413(2) 0.2674(19) 0.0114(19) 0.049(3) Uiso 1 1 d . U . . .
 H215 H 0.373043 0.282564 0.000586 0.059 Uiso 1 1 calc R U . . .
 C27 C 0.8966(17) 0.6718(15) 0.3000(15) 0.035(2) Uiso 1 1 d . U . . .
 H27 H 0.933616 0.657551 0.296575 0.042 Uiso 1 1 calc R U . . .
 C217 C 0.487(3) 0.707(2) 0.845(3) 0.069(4) Uiso 1 1 d . U . . .
 H217 H 0.474679 0.708575 0.800831 0.083 Uiso 1 1 calc R U . . .
 C219 C 0.3494(19) 0.5684(18) 0.8896(18) 0.044(3) Uiso 1 1 d . U . . .
 H219 H 0.336289 0.598709 0.913987 0.053 Uiso 1 1 calc R U . . .
 C55 C 0.125(2) 0.6690(18) 0.5191(18) 0.045(3) Uiso 1 1 d . U . . .
 H55 H 0.123820 0.646322 0.548206 0.054 Uiso 1 1 calc R U . . .
 C221 C 1.1430(11) 0.7577(14) 0.8505(14) 0.064(4) Uiso 1 1 d G U . . .
 C111 C 1.1680(14) 0.7078(10) 0.8649(15) 0.065(4) Uiso 1 1 d G U . . .
 H111 H 1.134112 0.662785 0.842345 0.077 Uiso 1 1 calc R U . . .
 C223 C 1.2425(15) 0.7238(12) 0.9123(15) 0.065(4) Uiso 1 1 d G U . . .
 H223 H 1.259626 0.689757 0.922062 0.078 Uiso 1 1 calc R U . . .
 C7 C 1.2921(11) 0.7897(14) 0.9453(14) 0.066(4) Uiso 1 1 d G U . . .
 H7 H 1.343054 0.800681 0.977620 0.079 Uiso 1 1 calc R U . . .
 C225 C 1.2671(14) 0.8396(11) 0.9309(15) 0.065(4) Uiso 1 1 d G U . . .
 H225 H 1.300968 0.884634 0.953462 0.079 Uiso 1 1 calc R U . . .
 C113 C 1.1925(15) 0.8236(12) 0.8836(15) 0.065(4) Uiso 1 1 d G U . . .
 H113 H 1.175454 0.857664 0.873745 0.078 Uiso 1 1 calc R U . . .
 C57 C 0.811(2) 0.885(2) 0.433(2) 0.054(3) Uiso 1 1 d . U . . .
 C229 C 0.4701(16) 0.3458(15) 0.8156(15) 0.0326(19) Uiso 1 1 d . U . . .
 H229 H 0.437085 0.314602 0.769151 0.039 Uiso 1 1 calc R U . . .
 C231 C -0.1352(19) 0.1447(18) 0.3137(17) 0.042(3) Uiso 1 1 d . U . . .
 H231 H -0.131234 0.185063 0.342972 0.051 Uiso 1 1 calc R U . . .
 C29 C 0.8994(17) 0.3193(16) 0.3128(16) 0.037(2) Uiso 1 1 d . U . . .
 H29 H 0.901114 0.282171 0.283989 0.045 Uiso 1 1 calc R U . . .
 C233 C 0.0470(11) -0.0478(7) 0.2257(11) 0.0401(18) Uiso 1 1 d G U . . .
 C117 C -0.0212(11) -0.0837(10) 0.2147(11) 0.043(2) Uiso 1 1 d G U . . .
 H117 H -0.045149 -0.061357 0.233005 0.052 Uiso 1 1 calc R U . . .
 C235 C -0.0544(9) -0.1522(9) 0.1770(12) 0.045(2) Uiso 1 1 d G U . . .
 H235 H -0.101058 -0.176673 0.169515 0.054 Uiso 1 1 calc R U . . .
 C59 C -0.0194(11) -0.1848(7) 0.1503(11) 0.046(2) Uiso 1 1 d G U . . .
 H59 H -0.042076 -0.231627 0.124533 0.055 Uiso 1 1 calc R U . . .
 C237 C 0.0489(11) -0.1490(10) 0.1613(11) 0.045(2) Uiso 1 1 d G U . . .
 H237 H 0.072816 -0.171266 0.143040 0.054 Uiso 1 1 calc R U . . .
 C119 C 0.0821(9) -0.0805(9) 0.1990(11) 0.043(2) Uiso 1 1 d G U . . .
 H119 H 0.128727 -0.055950 0.206529 0.051 Uiso 1 1 calc R U . . .
 C239 C 0.763(2) 0.921(2) 0.423(2) 0.055(3) Uiso 1 1 d . U . . .
 H239 H 0.733249 0.917301 0.442916 0.066 Uiso 1 1 calc R U . . .
 C15 C 1.013(2) 0.3722(18) 0.6027(18) 0.044(3) Uiso 1 1 d . U . . .
 H15 H 1.060208 0.401423 0.642690 0.053 Uiso 1 1 calc R U . . .
 C241 C 0.2027(17) 0.6760(15) 0.3073(15) 0.0328(19) Uiso 1 1 d . U . . .
 H241 H 0.254823 0.700444 0.335903 0.039 Uiso 1 1 calc R U . . .
 C121 C 0.9317(19) 0.2652(18) 0.5047(18) 0.044(3) Uiso 1 1 d . U . . .
 H121 H 0.924092 0.221204 0.479272 0.053 Uiso 1 1 calc R U . . .
 C243 C 0.8539(17) 0.3503(16) 0.2836(16) 0.037(2) Uiso 1 1 d . U . . .
 H243 H 0.825294 0.336193 0.234806 0.044 Uiso 1 1 calc R U . . .
 C61 C 0.663(2) 0.8685(15) 0.9167(15) 0.075(4) Uiso 1 1 d G U . . .
 C245 C 0.668(2) 0.9328(16) 0.9215(15) 0.076(4) Uiso 1 1 d G U . . .
 H245 H 0.670747 0.947277 0.887498 0.091 Uiso 1 1 calc R U . . .
 C123 C 0.669(2) 0.9760(13) 0.9760(17) 0.077(4) Uiso 1 1 d G U . . .
 H123 H 0.671937 1.019936 0.979314 0.092 Uiso 1 1 calc R U . . .
 C247 C 0.664(2) 0.9548(15) 1.0257(15) 0.077(4) Uiso 1 1 d G U . . .
 H247 H 0.664976 0.984287 1.063014 0.092 Uiso 1 1 calc R U . . .
 C31 C 0.660(2) 0.8905(16) 1.0209(15) 0.076(4) Uiso 1 1 d G U . . .
 H31 H 0.656824 0.875979 1.054897 0.092 Uiso 1 1 calc R U . . .
 C249 C 0.659(2) 0.8473(13) 0.9664(17) 0.076(4) Uiso 1 1 d G U . . .
 H249 H 0.655634 0.803319 0.963081 0.091 Uiso 1 1 calc R U . . .
 C125 C -0.1157(19) 0.2540(17) 0.1074(17) 0.040(3) Uiso 1 1 d . U . . .
 H125 H -0.077318 0.284811 0.107840 0.048 Uiso 1 1 calc R U . . .
 O14 O 0.6741(8) 0.4648(7) 0.5636(8) 0.0139(9) Uani 1 1 d . U . . .
 C251 C 0.530(3) 0.673(3) 0.872(3) 0.069(4) Uiso 1 1 d . U . . .
 C63 C -0.1532(18) 0.1708(17) 0.1484(17) 0.041(3) Uiso 1 1 d . U . . .
 H63 H -0.140666 0.146652 0.177298 0.049 Uiso 1 1 calc R U . . .
 C127 C 0.261(2) -0.0451(19) 0.177(2) 0.098(6) Uiso 1 1 d G U . . .
 C255 C 0.325(2) -0.060(2) 0.2024(16) 0.098(6) Uiso 1 1 d G U . . .
 H255 H 0.365356 -0.033803 0.248460 0.118 Uiso 1 1 calc R U . . .
 C2 C 0.3298(19) -0.112(2) 0.160(2) 0.099(6) Uiso 1 1 d G U . . .
 H2 H 0.373522 -0.121625 0.177023 0.118 Uiso 1 1 calc R U . . .
 C257 C 0.271(2) -0.1495(18) 0.092(2) 0.099(6) Uiso 1 1 d G U . . .
 H257 H 0.274028 -0.185128 0.063496 0.118 Uiso 1 1 calc R U . . .
 C129 C 0.207(2) -0.135(2) 0.0675(16) 0.099(6) Uiso 1 1 d G U . . .
 H129 H 0.166366 -0.160810 0.021407 0.118 Uiso 1 1 calc R U . . .
 C259 C 0.202(2) -0.083(2) 0.110(2) 0.098(6) Uiso 1 1 d G U . . .
 H259 H 0.158198 -0.072989 0.092844 0.118 Uiso 1 1 calc R U . . .
 C65 C 0.642(3) 0.796(2) 0.252(2) 0.063(4) Uiso 1 1 d . U . . .
 H65 H 0.690188 0.800214 0.286018 0.076 Uiso 1 1 calc R U . . .
 O11 O 0.5801(8) 0.5430(7) 0.5373(7) 0.0114(12) Uani 1 1 d . U . . .
 C131 C 0.1442(19) 0.3514(18) 0.7429(17) 0.043(3) Uiso 1 1 d . U . . .
 H131 H 0.131971 0.383675 0.766022 0.051 Uiso 1 1 calc R U . . .
 C263 C 0.380(2) 0.5927(19) 0.0994(19) 0.049(3) Uiso 1 1 d . U . . .
 H263 H 0.400136 0.569156 0.077791 0.059 Uiso 1 1 calc R U . . .
 C33 C 0.8691(17) 0.3412(16) 0.6815(16) 0.037(2) Uiso 1 1 d . U . . .
 H33 H 0.842352 0.339603 0.635937 0.044 Uiso 1 1 calc R U . . .
 C265 C 0.290(2) 0.883(2) 0.300(2) 0.057(3) Uiso 1 1 d . U . . .
 H265 H 0.249611 0.891866 0.271086 0.068 Uiso 1 1 calc R U . . .
 C133 C 0.5272(17) 0.9517(16) 0.6205(16) 0.037(2) Uiso 1 1 d . U . . .
 H133 H 0.510565 0.926663 0.573870 0.044 Uiso 1 1 calc R U . . .
 C267 C 0.4145(10) 0.7709(9) 0.7102(10) 0.0369(18) Uiso 1 1 d G U . . .
 C178 C 0.3402(9) 0.7561(8) 0.6898(9) 0.039(2) Uiso 1 1 d G U . . .
 H178 H 0.303383 0.714948 0.653339 0.047 Uiso 1 1 calc R U . . .
 C227 C 0.3198(8) 0.8016(10) 0.7227(11) 0.041(2) Uiso 1 1 d G U . . .
 H227 H 0.268959 0.791485 0.708727 0.050 Uiso 1 1 calc R U . . .
 C49 C 0.3736(11) 0.8618(9) 0.7760(10) 0.043(2) Uiso 1 1 d G U . . .
 H49 H 0.359641 0.892905 0.798477 0.051 Uiso 1 1 calc R U . . .
 C391 C 0.4479(10) 0.8766(8) 0.7964(10) 0.042(2) Uiso 1 1 d G U . . .
 H391 H 0.484747 0.917788 0.832839 0.051 Uiso 1 1 calc R U . . .
 C343 C 0.4684(8) 0.8311(10) 0.7635(10) 0.040(2) Uiso 1 1 d G U . . .
 H343 H 0.519172 0.841251 0.777451 0.048 Uiso 1 1 calc R U . . .
 C67 C 0.850(2) 0.886(2) 0.401(2) 0.055(3) Uiso 1 1 d . U . . .
 H67 H 0.879122 0.858970 0.405481 0.066 Uiso 1 1 calc R U . . .
 C269 C -0.013(2) -0.0352(19) 0.0577(19) 0.051(3) Uiso 1 1 d . U . . .
 H269 H 0.028308 -0.040716 0.055199 0.061 Uiso 1 1 calc R U . . .
 O22 O 0.3715(8) 0.4745(7) 0.3722(7) 0.0140(9) Uani 1 1 d . U . . .
 C271 C 0.221(2) 0.017(2) 0.417(2) 0.053(3) Uiso 1 1 d . U . . .
 C17 C 0.6539(19) 0.0718(18) 0.6042(18) 0.043(3) Uiso 1 1 d . U . . .
 H17 H 0.614456 0.031862 0.567711 0.052 Uiso 1 1 calc R U . . .
 O27 O 0.3116(8) 0.3770(8) 0.4075(8) 0.0145(8) Uani 1 1 d . U . . .
 C273 C 0.7140(18) 0.4014(17) 0.1220(17) 0.041(3) Uiso 1 1 d . U . . .
 H273 H 0.718163 0.366536 0.092889 0.050 Uiso 1 1 calc R U . . .
 C137 C 0.129(2) 0.7357(18) 0.4386(18) 0.045(3) Uiso 1 1 d . U . . .
 H137 H 0.130738 0.759747 0.410772 0.055 Uiso 1 1 calc R U . . .
 C275 C 0.313(2) 0.6547(19) 0.1610(19) 0.049(3) Uiso 1 1 d . U . . .
 H275 H 0.288651 0.674493 0.181384 0.058 Uiso 1 1 calc R U . . .
 C69 C 0.083(2) 0.7385(18) 0.4674(18) 0.046(3) Uiso 1 1 d . U . . .
 H69 H 0.053545 0.764882 0.459255 0.055 Uiso 1 1 calc R U . . .
 C277 C 0.418(2) 0.2322(19) -0.041(2) 0.050(3) Uiso 1 1 d . U . . .
 H277 H 0.380700 0.220822 -0.087827 0.060 Uiso 1 1 calc R U . . .
 C139 C 0.9666(18) 0.3243(16) 0.7740(16) 0.039(2) Uiso 1 1 d . U . . .
 H139 H 1.003880 0.306075 0.788990 0.047 Uiso 1 1 calc R U . . .
 C35 C 0.3770(17) 0.0146(16) 0.0822(15) 0.035(2) Uiso 1 1 d . U . . .
 H35 H 0.384744 -0.024586 0.087069 0.042 Uiso 1 1 calc R U . . .
 C281 C 1.000(2) 1.1436(18) 0.7628(18) 0.044(3) Uiso 1 1 d . U . . .
 H281 H 1.042203 1.184172 0.790109 0.053 Uiso 1 1 calc R U . . .
 C141 C 0.8129(17) 0.7261(15) 0.2690(15) 0.035(2) Uiso 1 1 d . U . . .
 H141 H 0.791662 0.750753 0.243473 0.041 Uiso 1 1 calc R U . . .
 C283 C -0.132(2) -0.0189(19) 0.072(2) 0.052(3) Uiso 1 1 d . U . . .
 H283 H -0.171063 -0.012702 0.077998 0.062 Uiso 1 1 calc R U . . .
 C71 C -0.2440(19) 0.2042(17) 0.0688(17) 0.042(3) Uiso 1 1 d . U . . .
 H71 H -0.293387 0.202993 0.045798 0.050 Uiso 1 1 calc R U . . .
 C285 C -0.204(2) 0.0921(17) 0.2688(17) 0.043(3) Uiso 1 1 d . U . . .
 H285 H -0.246425 0.096021 0.270090 0.052 Uiso 1 1 calc R U . . .
 C143 C 0.464(3) 0.740(2) 0.883(3) 0.069(4) Uiso 1 1 d . U . . .
 H143 H 0.431291 0.761358 0.863792 0.083 Uiso 1 1 calc R U . . .
 C287 C 1.035(2) 0.547(2) 0.828(2) 0.053(3) Uiso 1 1 d . U . . .
 H287 H 0.999166 0.559004 0.835188 0.063 Uiso 1 1 calc R U . . .
 C9 C 0.073(2) -0.147(2) 0.351(2) 0.056(3) Uiso 1 1 d . U . . .
 H9 H 0.060210 -0.192880 0.325028 0.067 Uiso 1 1 calc R U . . .
 C289 C 0.758(2) 0.958(2) 0.387(2) 0.056(3) Uiso 1 1 d . U . . .
 H289 H 0.729801 0.985791 0.385953 0.067 Uiso 1 1 calc R U . . .
 C145 C 0.3779(17) 0.0342(15) 0.0272(16) 0.035(2) Uiso 1 1 d . U . . .
 H145 H 0.380964 0.004843 -0.007586 0.042 Uiso 1 1 calc R U . . .
 C291 C 0.645(2) 0.253(2) 0.920(2) 0.052(3) Uiso 1 1 d . U . . .
 H291 H 0.642921 0.241191 0.955274 0.063 Uiso 1 1 calc R U . . .
 C73 C -0.1889(18) 0.2469(17) 0.0667(17) 0.041(3) Uiso 1 1 d . U . . .
 H73 H -0.200964 0.270935 0.037681 0.050 Uiso 1 1 calc R U . . .
 C293 C 0.0980(16) 0.5795(15) 0.2625(15) 0.0328(19) Uiso 1 1 d . U . . .
 H293 H 0.077120 0.536292 0.260207 0.039 Uiso 1 1 calc R U . . .
 C147 C 0.9585(19) 1.1274(18) 0.6927(18) 0.044(3) Uiso 1 1 d . U . . .
 H147 H 0.969670 1.156504 0.672114 0.053 Uiso 1 1 calc R U . . .
 C295 C 1.1162(19) 0.9518(18) 0.9603(17) 0.043(3) Uiso 1 1 d . U . . .
 H295 H 1.125636 0.911915 0.958079 0.051 Uiso 1 1 calc R U . . .
 C37 C 0.778(3) 1.049(2) 0.819(3) 0.067(4) Uiso 1 1 d . U . . .
 H37 H 0.773387 1.042165 0.775808 0.080 Uiso 1 1 calc R U . . .
 C297 C 0.844(2) 0.492(2) 0.992(2) 0.060(3) Uiso 1 1 d . U . . .
 H297 H 0.843585 0.534209 1.012261 0.071 Uiso 1 1 calc R U . . .
 C299 C -0.212(2) 0.0351(18) 0.2231(18) 0.043(3) Uiso 1 1 d . U . . .
 H299 H -0.259903 0.001882 0.189586 0.052 Uiso 1 1 calc R U . . .
 C75 C 0.222(2) 0.267(2) -0.114(2) 0.051(3) Uiso 1 1 d . U . . .
 H75 H 0.200796 0.234698 -0.159676 0.061 Uiso 1 1 calc R U . . .
 C301 C 0.644(2) 0.330(2) 0.864(2) 0.051(3) Uiso 1 1 d . U . . .
 H301 H 0.646390 0.373265 0.863680 0.062 Uiso 1 1 calc R U . . .
 C151 C 0.9595(18) 0.3594(16) 0.8165(17) 0.039(2) Uiso 1 1 d . U . . .
 H151 H 0.990723 0.367990 0.863910 0.046 Uiso 1 1 calc R U . . .
 C303 C 0.641(2) 0.221(2) 0.813(2) 0.052(3) Uiso 1 1 d . U . . .
 H303 H 0.638542 0.186736 0.777921 0.062 Uiso 1 1 calc R U . . .
 C19 C -0.0738(16) 0.4494(15) 0.2184(15) 0.033(2) Uiso 1 1 d . U . . .
 H19 H -0.107871 0.429465 0.169839 0.040 Uiso 1 1 calc R U . . .
 C305 C 0.045(2) -0.067(2) 0.408(2) 0.057(3) Uiso 1 1 d . U . . .
 H305 H 0.012225 -0.054543 0.420552 0.068 Uiso 1 1 calc R U . . .
 C153 C 0.7234(19) 0.4617(17) 0.1124(17) 0.042(3) Uiso 1 1 d . U . . .
 H153 H 0.734324 0.467574 0.078559 0.050 Uiso 1 1 calc R U . . .
 C307 C 0.7241(19) 0.0706(18) 0.6449(17) 0.044(3) Uiso 1 1 d . U . . .
 H307 H 0.731689 0.029757 0.640380 0.052 Uiso 1 1 calc R U . . .
 C77 C 0.7165(18) 0.5104(17) 0.1523(17) 0.042(3) Uiso 1 1 d . U . . .
 H77 H 0.723929 0.552033 0.147707 0.050 Uiso 1 1 calc R U . . .
 C309 C 0.483(3) 0.743(3) 0.945(3) 0.070(4) Uiso 1 1 d . U . . .
 H309 H 0.473264 0.773793 0.973408 0.084 Uiso 1 1 calc R U . . .
 C155 C 0.6428(18) 0.1429(16) 0.1835(16) 0.039(2) Uiso 1 1 d . U . . .
 H155 H 0.658317 0.113997 0.160487 0.047 Uiso 1 1 calc R U . . .
 C311 C 0.822(2) 0.408(2) 0.897(2) 0.060(3) Uiso 1 1 d . U . . .
 H311 H 0.804985 0.391736 0.849391 0.071 Uiso 1 1 calc R U . . .
 C39 C 0.3639(19) 0.5199(18) 0.9092(18) 0.044(3) Uiso 1 1 d . U . . .
 H39 H 0.357814 0.513359 0.945224 0.053 Uiso 1 1 calc R U . . .
 C313 C 0.531(2) 0.2285(19) 0.0430(19) 0.050(3) Uiso 1 1 d . U . . .
 H313 H 0.572484 0.215296 0.053881 0.060 Uiso 1 1 calc R U . . .
 C157 C 0.5831(17) 0.9607(16) 0.7396(16) 0.037(2) Uiso 1 1 d . U . . .
 H157 H 0.608115 0.945422 0.774466 0.045 Uiso 1 1 calc R U . . .
 C315 C 0.792(2) 0.958(2) 0.351(2) 0.056(3) Uiso 1 1 d . U . . .
 H315 H 0.782252 0.978969 0.318719 0.067 Uiso 1 1 calc R U . . .
 C79 C 0.328(2) 0.6198(19) 0.065(2) 0.050(3) Uiso 1 1 d . U . . .
 H79 H 0.315694 0.616448 0.019307 0.059 Uiso 1 1 calc R U . . .
 C317 C 1.079(3) 1.023(2) 0.729(2) 0.062(4) Uiso 1 1 d . U . . .
 H317 H 1.037732 1.011590 0.684866 0.075 Uiso 1 1 calc R U . . .
 C159 C -0.2268(19) 0.1618(17) 0.1059(17) 0.042(3) Uiso 1 1 d . U . . .
 H159 H -0.265710 0.127568 0.101297 0.050 Uiso 1 1 calc R U . . .
 C5 C -0.1502(19) 0.0261(18) 0.2261(18) 0.044(3) Uiso 1 1 d . U . . .
 H5 H -0.154860 -0.014993 0.197378 0.052 Uiso 1 1 calc R U . . .
 C321 C 0.1254(19) 0.2393(18) 0.6924(17) 0.043(3) Uiso 1 1 d . U . . .
 H321 H 0.099689 0.193187 0.678641 0.051 Uiso 1 1 calc R U . . .
 C161 C 0.5609(18) 1.0120(16) 0.7530(17) 0.039(2) Uiso 1 1 d . U . . .
 H161 H 0.567311 1.028466 0.797508 0.047 Uiso 1 1 calc R U . . .
 C323 C 1.077(2) 0.986(2) 0.764(2) 0.061(3) Uiso 1 1 d . U . . .
 C81 C 0.480(2) 0.2126(19) -0.024(2) 0.050(3) Uiso 1 1 d . U . . .
 H81 H 0.485720 0.188522 -0.060118 0.061 Uiso 1 1 calc R U . . .
 C325 C -0.0822(19) 0.0760(17) 0.2700(17) 0.043(3) Uiso 1 1 d . U . . .
 H325 H -0.039974 0.069629 0.270621 0.052 Uiso 1 1 calc R U . . .
 C41 C 0.1096(19) 0.2837(17) 0.7272(17) 0.043(3) Uiso 1 1 d . U . . .
 H41 H 0.075683 0.270066 0.741186 0.052 Uiso 1 1 calc R U . . .
 C329 C 0.892(2) 0.410(2) 1.013(2) 0.061(3) Uiso 1 1 d . U . . .
 H329 H 0.918701 0.393780 1.045323 0.073 Uiso 1 1 calc R U . . .
 C165 C 0.362(2) 0.811(2) 0.319(2) 0.056(3) Uiso 1 1 d . U . . .
 H165 H 0.368593 0.771363 0.301278 0.067 Uiso 1 1 calc R U . . .
 C331 C 0.091(3) 0.508(2) 0.033(2) 0.065(4) Uiso 1 1 d . U . . .
 H331 H 0.051093 0.517308 0.003051 0.078 Uiso 1 1 calc R U . . .
 C83 C 0.178(3) 0.518(2) 0.148(2) 0.064(4) Uiso 1 1 d . U . . .
 H83 H 0.195671 0.529832 0.195731 0.077 Uiso 1 1 calc R U . . .
 C333 C 0.0777(17) 0.6737(15) 0.2412(15) 0.036(2) Uiso 1 1 d . U . . .
 H333 H 0.044097 0.695507 0.226240 0.043 Uiso 1 1 calc R U . . .
 C167 C 0.5747(18) 0.1185(17) 0.1736(17) 0.039(2) Uiso 1 1 d . U . . .
 H167 H 0.540112 0.075480 0.139481 0.047 Uiso 1 1 calc R U . . .
 C335 C -0.081(2) -0.091(2) 0.026(2) 0.052(3) Uiso 1 1 d . U . . .
 H335 H -0.084629 -0.133788 0.000241 0.063 Uiso 1 1 calc R U . . .
 C21 C 0.647(2) 0.316(2) 0.919(2) 0.052(3) Uiso 1 1 d . U . . .
 H21 H 0.649266 0.348004 0.955916 0.062 Uiso 1 1 calc R U . . .
 C337 C 0.505(3) 0.787(2) 0.159(2) 0.064(4) Uiso 1 1 d . U . . .
 H337 H 0.456888 0.784160 0.127585 0.077 Uiso 1 1 calc R U . . .
 C169 C 0.0531(17) 0.6088(15) 0.2312(15) 0.035(2) Uiso 1 1 d . U . . .
 H169 H 0.001547 0.582738 0.200441 0.042 Uiso 1 1 calc R U . . .
 C339 C 0.298(2) 0.6503(19) 0.0953(19) 0.049(3) Uiso 1 1 d . U . . .
 H339 H 0.264638 0.669533 0.071611 0.059 Uiso 1 1 calc R U . . .
 C85 C 1.096(2) 0.545(2) 0.880(2) 0.053(3) Uiso 1 1 d . U . . .
 H85 H 1.101105 0.552336 0.923759 0.064 Uiso 1 1 calc R U . . .
 C171 C 0.849(2) 0.923(2) 0.362(2) 0.056(3) Uiso 1 1 d . U . . .
 H171 H 0.880883 0.926716 0.343824 0.067 Uiso 1 1 calc R U . . .
 C43 C 0.187(3) 0.463(2) 0.052(2) 0.065(4) Uiso 1 1 d . U . . .
 H43 H 0.211992 0.443529 0.032780 0.077 Uiso 1 1 calc R U . . .
 C349 C 0.028(2) -0.130(2) 0.376(2) 0.057(3) Uiso 1 1 d . U . . .
 H349 H -0.013097 -0.163618 0.369220 0.068 Uiso 1 1 calc R U . . .
 C175 C 0.119(3) 0.537(2) 0.110(2) 0.065(4) Uiso 1 1 d . U . . .
 H175 H 0.099699 0.563352 0.129965 0.078 Uiso 1 1 calc R U . . .
 C351 C 0.1569(17) 0.7087(16) 0.2755(15) 0.035(2) Uiso 1 1 d . U . . .
 H351 H 0.177268 0.751524 0.276728 0.042 Uiso 1 1 calc R U . . .
 C11 C 0.762(3) 1.099(2) 0.842(2) 0.067(4) Uiso 1 1 d . U . . .
 H11 H 0.740964 1.122297 0.813497 0.081 Uiso 1 1 calc R U . . .
 C353 C 0.117(3) 0.474(2) 0.006(2) 0.065(4) Uiso 1 1 d . U . . .
 H353 H 0.093557 0.454322 -0.042787 0.078 Uiso 1 1 calc R U . . .
 C177 C 0.639(3) 0.816(2) 0.201(2) 0.064(4) Uiso 1 1 d . U . . .
 H177 H 0.679919 0.832515 0.196362 0.077 Uiso 1 1 calc R U . . .
 C355 C 0.513(3) 0.764(2) 0.213(2) 0.063(4) Uiso 1 1 d . U . . .
 H355 H 0.471997 0.744880 0.216744 0.076 Uiso 1 1 calc R U . . .
 C357 C 0.267(2) 0.332(2) -0.093(2) 0.051(3) Uiso 1 1 d . U . . .
 H357 H 0.277957 0.345434 -0.124700 0.062 Uiso 1 1 calc R U . . .
 C179 C 0.817(3) 1.026(2) 0.918(2) 0.067(4) Uiso 1 1 d . U . . .
 H179 H 0.838290 1.002021 0.944600 0.080 Uiso 1 1 calc R U . . .
 C45 C 0.9162(18) 0.3068(16) 0.6938(16) 0.039(2) Uiso 1 1 d . U . . .
 H45 H 0.918286 0.276570 0.658837 0.047 Uiso 1 1 calc R U . . .
 C181 C 0.647(2) 0.211(2) 0.870(2) 0.052(3) Uiso 1 1 d . U . . .
 H181 H 0.653091 0.171290 0.875054 0.063 Uiso 1 1 calc R U . . .
 C363 C 1.148(2) 0.523(2) 0.814(2) 0.053(3) Uiso 1 1 d . U . . .
 H363 H 1.188850 0.517813 0.810759 0.064 Uiso 1 1 calc R U . . .
 C91 C 0.109(2) -0.017(2) 0.425(2) 0.056(3) Uiso 1 1 d . U . . .
 H91 H 0.122297 0.027435 0.453480 0.067 Uiso 1 1 calc R U . . .
 C365 C 0.778(3) 1.117(2) 0.908(2) 0.068(4) Uiso 1 1 d . U . . .
 H365 H 0.772050 1.155647 0.928796 0.081 Uiso 1 1 calc R U . . .
 C183 C 0.861(2) 0.373(2) 0.937(2) 0.060(3) Uiso 1 1 d . U . . .
 H183 H 0.865484 0.332518 0.918441 0.072 Uiso 1 1 calc R U . . .
 C23 C 0.349(2) 0.930(2) 0.361(2) 0.056(3) Uiso 1 1 d . U . . .
 H23 H 0.345872 0.971613 0.378387 0.067 Uiso 1 1 calc R U . . .
 C369 C 0.349(2) 0.8506(17) 0.5899(16) 0.080(5) Uiso 1 1 d G U . . .
 H369 H 0.366943 0.828473 0.619908 0.096 Uiso 1 1 calc R U . . .
 C185 C 0.345(2) 0.8315(16) 0.5269(18) 0.079(5) Uiso 1 1 d G U . . .
 C371 C 0.319(2) 0.8639(18) 0.4830(14) 0.080(5) Uiso 1 1 d G U . . .
 H371 H 0.316002 0.850889 0.439876 0.095 Uiso 1 1 calc R U . . .
 C93 C 0.296(2) 0.9154(17) 0.5021(16) 0.080(5) Uiso 1 1 d G U . . .
 H93 H 0.278484 0.937484 0.472124 0.096 Uiso 1 1 calc R U . . .
 C373 C 0.300(2) 0.9344(16) 0.5652(18) 0.081(5) Uiso 1 1 d G U . . .
 H373 H 0.285195 0.969574 0.578263 0.097 Uiso 1 1 calc R U . . .
 C187 C 0.327(2) 0.9020(18) 0.6091(14) 0.081(5) Uiso 1 1 d G U . . .
 H187 H 0.329425 0.915070 0.652157 0.097 Uiso 1 1 calc R U . . .
 C47 C 1.144(3) 1.079(2) 0.757(2) 0.063(4) Uiso 1 1 d . U . . .
 H47 H 1.146220 1.107869 0.733636 0.076 Uiso 1 1 calc R U . . .
 C377 C 0.9547(8) 0.6309(11) 0.9733(10) 0.041(2) Uiso 1 1 d G U . . .
 H377 H 0.903726 0.608769 0.957202 0.049 Uiso 1 1 calc R U . . .
 C361 C 1.0092(11) 0.6431(11) 1.0401(9) 0.043(2) Uiso 1 1 d G U . . .
 H361 H 0.995549 0.629402 1.069582 0.051 Uiso 1 1 calc R U . . .
 C261 C 1.0837(9) 0.6755(12) 1.0637(8) 0.043(2) Uiso 1 1 d G U . . .
 H261 H 1.120985 0.683866 1.109339 0.052 Uiso 1 1 calc R U . . .
 C191 C 1.1037(8) 0.6956(11) 1.0206(10) 0.043(2) Uiso 1 1 d G U . . .
 H191 H 1.154599 0.717698 1.036716 0.052 Uiso 1 1 calc R U . . .
 C173 C 1.0491(10) 0.6833(11) 0.9538(9) 0.041(2) Uiso 1 1 d G U . . .
 H173 H 1.062777 0.697067 0.924336 0.049 Uiso 1 1 calc R U . . .
 C274 C 0.9746(9) 0.6510(11) 0.9302(8) 0.0372(18) Uiso 1 1 d G U . . .
 C189 C 0.294(2) 0.816(2) 0.280(2) 0.057(3) Uiso 1 1 d . U . . .
 H189 H 0.251775 0.778026 0.243636 0.068 Uiso 1 1 calc R U . . .
 C379 C -0.142(2) -0.086(2) 0.031(2) 0.052(3) Uiso 1 1 d . U . . .
 H379 H -0.187585 -0.122997 0.009345 0.063 Uiso 1 1 calc R U . . .
 C95 C 0.559(3) 0.810(2) 0.152(2) 0.064(4) Uiso 1 1 d . U . . .
 H95 H 0.550023 0.824660 0.115418 0.077 Uiso 1 1 calc R U . . .
 C381 C 1.140(2) 1.000(2) 0.831(2) 0.063(4) Uiso 1 1 d . U . . .
 H381 H 1.139600 0.972613 0.856593 0.075 Uiso 1 1 calc R U . . .
 C383 C 1.150(2) 0.531(2) 0.869(2) 0.054(3) Uiso 1 1 d . U . . .
 H383 H 1.190915 0.527117 0.905208 0.064 Uiso 1 1 calc R U . . .
 C3 C 0.882(2) 0.469(2) 1.036(2) 0.060(3) Uiso 1 1 d . U . . .
 H3 H 0.902482 0.492332 1.084310 0.072 Uiso 1 1 calc R U . . .
 C387 C 1.199(3) 1.088(2) 0.814(2) 0.064(4) Uiso 1 1 d . U . . .
 H387 H 1.245281 1.121316 0.828474 0.076 Uiso 1 1 calc R U . . .
 C97 C 0.5323(18) 1.0410(17) 0.7128(17) 0.040(2) Uiso 1 1 d . U . . .
 H97 H 0.524760 1.080546 0.729070 0.048 Uiso 1 1 calc R U . . .
 C389 C 0.515(3) 0.703(2) 0.970(3) 0.070(4) Uiso 1 1 d . U . . .
 H389 H 0.515883 0.696607 1.009265 0.083 Uiso 1 1 calc R U . . .
 C195 C 0.805(3) 1.078(2) 0.945(3) 0.067(4) Uiso 1 1 d . U . . .
 H195 H 0.813890 1.089130 0.990186 0.081 Uiso 1 1 calc R U . . .
 C393 C 1.199(3) 1.056(2) 0.855(2) 0.063(4) Uiso 1 1 d . U . . .
 H393 H 1.240468 1.072829 0.900803 0.076 Uiso 1 1 calc R U . . .
 C197 C 1.1298(15) 0.8532(14) 0.7073(13) 0.063(2) Uiso 1 1 d G U . . .
 H197 H 1.119575 0.829777 0.732888 0.075 Uiso 1 1 calc R U . . .
 C395 C 1.0769(12) 0.8353(13) 0.6383(13) 0.060(2) Uiso 1 1 d G U . . .
 C99 C 1.0918(13) 0.8696(14) 0.6009(10) 0.063(2) Uiso 1 1 d G U . . .
 H99 H 1.055651 0.857373 0.553727 0.075 Uiso 1 1 calc R U . . .
 C397 C 1.1597(15) 0.9218(14) 0.6325(13) 0.064(2) Uiso 1 1 d G U . . .
 H397 H 1.169972 0.945252 0.606878 0.077 Uiso 1 1 calc R U . . .
 C199 C 1.2127(12) 0.9397(13) 0.7015(13) 0.065(3) Uiso 1 1 d G U . . .
 H199 H 1.259096 0.975394 0.723035 0.078 Uiso 1 1 calc R U . . .
 C399 C 1.1977(13) 0.9054(14) 0.7389(10) 0.064(2) Uiso 1 1 d G U . . .
 H399 H 1.233898 0.917657 0.786040 0.077 Uiso 1 1 calc R U . . .
 Ag Ag 0.7028(16) 0.7113(10) 0.8310(9) 0.0279(11) Uani 0.170(19) 1 d . U P A 2
 Ag7A Ag 0.2031(12) 0.0854(7) 0.3391(8) 0.0220(11) Uani 0.161(17) 1 d . U P B
 2
 Cu4A Cu 0.5379(13) 0.4901(8) 0.3549(6) 0.0134(8) Uani 0.48(5) 1 d . U P C 2
 Cu6A Cu 0.3516(10) 0.5428(7) 0.4308(4) 0.0132(7) Uani 0.58(5) 1 d . U P D 2

loop_
  _atom_site_aniso_label
  _atom_site_aniso_U_11
  _atom_site_aniso_U_22
  _atom_site_aniso_U_33
  _atom_site_aniso_U_23
  _atom_site_aniso_U_13
  _atom_site_aniso_U_12
 Mo7 0.0115(6) 0.0103(6) 0.0110(6) 0.0046(5) 0.0070(5) 0.0096(5)
 Mo6 0.0113(6) 0.0095(6) 0.0096(5) 0.0038(4) 0.0069(5) 0.0092(5)
 Mo5 0.0172(7) 0.0110(7) 0.0093(7) 0.0056(6) 0.0084(6) 0.0118(6)
 Mo4 0.0142(7) 0.0136(7) 0.0120(6) 0.0074(5) 0.0103(6) 0.0127(6)
 Ag25 0.0225(8) 0.0210(8) 0.0282(8) 0.0131(7) 0.0165(7) 0.0179(7)
 Mo3 0.0158(6) 0.0107(6) 0.0135(6) 0.0051(5) 0.0106(5) 0.0108(5)
 Ag21 0.0289(9) 0.0213(8) 0.0164(7) 0.0108(6) 0.0092(7) 0.0161(7)
 Mo2 0.0173(7) 0.0113(7) 0.0119(6) 0.0063(5) 0.0101(6) 0.0128(6)
 Ag29 0.0271(8) 0.0215(8) 0.0181(7) 0.0051(6) 0.0153(7) 0.0121(7)
 Ag31 0.0282(9) 0.0198(8) 0.0389(10) 0.0161(7) 0.0255(8) 0.0200(7)
 Ag6 0.0218(8) 0.0161(8) 0.0181(7) 0.0044(6) 0.0061(6) 0.0087(7)
 Ag52 0.0278(9) 0.0173(8) 0.0278(8) 0.0082(7) 0.0160(7) 0.0105(7)
 Mo8 0.0131(7) 0.0084(7) 0.0126(7) 0.0028(6) 0.0063(6) 0.0078(6)
 Mo1 0.0152(7) 0.0095(7) 0.0178(7) 0.0050(6) 0.0122(6) 0.0089(6)
 Ag46 0.0252(8) 0.0218(8) 0.0254(8) 0.0091(7) 0.0136(7) 0.0124(7)
 Ag5 0.0274(8) 0.0217(8) 0.0218(8) 0.0068(7) 0.0131(7) 0.0145(7)
 Ag14 0.0235(8) 0.0216(8) 0.0202(8) 0.0036(6) 0.0098(7) 0.0101(7)
 Ag2 0.0292(9) 0.0208(8) 0.0341(9) 0.0128(7) 0.0169(8) 0.0167(7)
 Ag24 0.0256(8) 0.0237(8) 0.0213(8) 0.0060(7) 0.0118(7) 0.0138(7)
 Ag3 0.0252(8) 0.0196(8) 0.0206(8) 0.0035(6) 0.0130(7) 0.0090(7)
 Ag10 0.0291(9) 0.0208(8) 0.0362(9) 0.0128(7) 0.0207(8) 0.0186(7)
 Ag19 0.0402(10) 0.0215(8) 0.0424(10) 0.0161(8) 0.0324(9) 0.0193(8)
 Ag13 0.0243(8) 0.0317(9) 0.0233(8) 0.0093(7) 0.0160(7) 0.0153(7)
 Ag11 0.0227(8) 0.0263(9) 0.0323(9) 0.0120(7) 0.0152(7) 0.0163(7)
 Ag12 0.0177(8) 0.0416(11) 0.0194(8) 0.0146(7) 0.0099(7) 0.0125(7)
 Ag51 0.0220(8) 0.0257(9) 0.0237(8) 0.0028(7) 0.0128(7) 0.0090(7)
 Ag40 0.0309(9) 0.0192(8) 0.0360(9) 0.0102(7) 0.0208(8) 0.0149(7)
 Ag1 0.0244(8) 0.0203(8) 0.0200(8) 0.0049(6) 0.0098(7) 0.0077(7)
 Ag15 0.0294(9) 0.0249(9) 0.0231(8) 0.0132(7) 0.0097(7) 0.0120(7)
 Ag45 0.0335(9) 0.0278(9) 0.0270(9) 0.0068(7) 0.0200(8) 0.0130(8)
 Ag48 0.0368(10) 0.0221(8) 0.0268(9) 0.0114(7) 0.0179(8) 0.0134(8)
 Ag17 0.0359(10) 0.0304(10) 0.0173(8) 0.0098(7) 0.0061(7) 0.0142(8)
 Ag37 0.0286(9) 0.0269(9) 0.0246(9) 0.0094(7) 0.0119(7) 0.0106(7)
 Ag0Y 0.0391(10) 0.0265(9) 0.0210(8) 0.0046(7) 0.0069(8) 0.0203(8)
 Ag8 0.0285(9) 0.0235(9) 0.0264(9) 0.0066(7) 0.0111(7) 0.0115(7)
 Ag18 0.0377(10) 0.0216(9) 0.0252(9) 0.0070(7) 0.0152(8) 0.0109(8)
 Ag32 0.0249(9) 0.0226(9) 0.0423(10) 0.0094(8) 0.0181(8) 0.0156(7)
 Ag38 0.0391(10) 0.0238(9) 0.0279(9) 0.0148(7) 0.0172(8) 0.0164(8)
 Ag39 0.0655(14) 0.0178(8) 0.0226(8) 0.0083(7) 0.0248(9) 0.0187(9)
 Ag30 0.0391(10) 0.0215(9) 0.0354(9) 0.0116(7) 0.0271(8) 0.0164(8)
 Ag23 0.0301(9) 0.0394(11) 0.0253(9) 0.0024(8) 0.0219(8) 0.0111(8)
 Ag16 0.0335(10) 0.0294(10) 0.0261(9) 0.0086(7) 0.0150(8) 0.0099(8)
 Ag4 0.0270(9) 0.0310(10) 0.0295(9) 0.0097(8) 0.0164(8) 0.0177(8)
 Ag34 0.0290(9) 0.0279(10) 0.0302(9) 0.0133(8) 0.0094(8) 0.0066(8)
 Ag49 0.0427(11) 0.0257(9) 0.0446(11) 0.0107(8) 0.0341(10) 0.0169(8)
 Ag36 0.0212(8) 0.0418(11) 0.0316(9) 0.0018(8) 0.0126(8) 0.0156(8)
 Ag26 0.0344(10) 0.0290(9) 0.0265(9) 0.0112(7) 0.0118(8) 0.0156(8)
 Ag47 0.0426(11) 0.0308(10) 0.0430(11) 0.0211(9) 0.0268(9) 0.0236(9)
 Ag44 0.0347(10) 0.0253(9) 0.0299(9) 0.0088(7) 0.0177(8) 0.0080(8)
 Ag43 0.0276(9) 0.0288(10) 0.0330(10) 0.0055(8) 0.0154(8) 0.0149(8)
 Ag27 0.0446(11) 0.0218(9) 0.0162(8) 0.0116(7) 0.0051(7) 0.0123(8)
 Ag42 0.0379(10) 0.0244(9) 0.0483(11) 0.0097(8) 0.0230(9) 0.0225(8)
 Ag9 0.0284(9) 0.0275(10) 0.0463(11) 0.0176(8) 0.0217(8) 0.0164(8)
 Ag28 0.0451(11) 0.0286(10) 0.0234(9) 0.0097(7) 0.0165(8) 0.0149(9)
 Ag35 0.034(2) 0.0262(14) 0.0232(10) 0.0027(10) 0.0188(13) 0.0091(16)
 Ag1K 0.0395(11) 0.0279(10) 0.0427(11) 0.0163(8) 0.0232(9) 0.0224(9)
 Ag22 0.0342(10) 0.0436(11) 0.0288(9) 0.0151(8) 0.0165(8) 0.0169(9)
 Ag7 0.0327(14) 0.0203(9) 0.0349(10) 0.0098(8) 0.0225(10) 0.0121(9)
 Ag50 0.0296(10) 0.0219(9) 0.0678(14) 0.0183(9) 0.0251(10) 0.0128(8)
 Ag41 0.0422(10) 0.0442(10) 0.0501(10) 0.0111(8) 0.0285(9) 0.0248(8)
 Ag20 0.0267(13) 0.0336(14) 0.0262(13) 0.0163(10) 0.0168(10) 0.0209(10)
 Ag33 0.0466(13) 0.0658(16) 0.101(2) 0.0651(16) 0.0560(14) 0.0442(13)
 Cu9 0.0195(11) 0.0230(11) 0.0158(10) 0.0104(9) 0.0117(9) 0.0132(9)
 Cu11 0.0155(10) 0.0171(10) 0.0193(10) 0.0047(9) 0.0068(9) 0.0130(9)
 Cu12 0.0190(9) 0.0181(10) 0.0194(9) 0.0116(8) 0.0100(8) 0.0102(8)
 Cu5 0.0284(12) 0.0225(11) 0.0236(11) 0.0110(10) 0.0200(10) 0.0174(10)
 Cu8 0.0213(9) 0.0211(10) 0.0221(9) 0.0133(8) 0.0123(8) 0.0160(8)
 Cu10 0.0229(11) 0.0165(10) 0.0176(10) 0.0034(9) 0.0122(9) 0.0102(9)
 Cu3 0.0197(10) 0.0221(10) 0.0203(10) 0.0088(8) 0.0074(9) 0.0097(9)
 Cu2 0.0204(9) 0.0171(9) 0.0230(9) 0.0050(7) 0.0108(7) 0.0126(7)
 Cu7 0.0211(9) 0.0246(10) 0.0196(9) 0.0060(8) 0.0126(8) 0.0162(8)
 Cu4 0.0183(11) 0.0167(9) 0.0155(9) 0.0071(8) 0.0118(9) 0.0092(9)
 Cu1 0.0259(11) 0.0211(11) 0.0225(10) 0.0087(9) 0.0193(9) 0.0116(9)
 Cu6 0.0156(11) 0.0148(10) 0.0161(9) 0.0072(8) 0.0073(9) 0.0107(9)
 O25 0.0202(14) 0.0147(15) 0.0161(13) 0.0057(12) 0.0110(12) 0.0111(14)
 O6 0.0189(14) 0.0159(14) 0.0196(13) 0.0072(12) 0.0122(12) 0.0112(13)
 O19 0.0107(17) 0.0105(17) 0.0103(15) 0.0039(12) 0.0055(11) 0.0053(12)
 O28 0.0166(11) 0.0162(11) 0.0177(11) 0.0078(9) 0.0093(9) 0.0093(10)
 O4 0.0240(14) 0.0184(15) 0.0213(14) 0.0095(13) 0.0175(12) 0.0131(13)
 O5 0.0179(12) 0.0188(12) 0.0184(11) 0.0072(9) 0.0099(9) 0.0085(10)
 O20 0.0124(11) 0.0116(11) 0.0116(10) 0.0040(9) 0.0062(8) 0.0065(9)
 O18 0.0130(11) 0.0121(11) 0.0125(10) 0.0053(9) 0.0061(9) 0.0072(10)
 O9 0.0192(10) 0.0180(12) 0.0163(11) 0.0064(10) 0.0112(9) 0.0139(10)
 O30 0.0145(15) 0.0103(14) 0.0154(14) 0.0033(12) 0.0038(13) 0.0075(13)
 O12 0.0202(14) 0.0131(14) 0.0138(13) 0.0058(12) 0.0092(11) 0.0114(12)
 O8 0.0151(13) 0.0157(14) 0.0142(13) 0.0057(13) 0.0096(11) 0.0114(12)
 O10 0.0181(11) 0.0175(11) 0.0175(11) 0.0103(10) 0.0107(10) 0.0139(10)
 O3 0.0168(14) 0.0114(14) 0.0196(13) 0.0044(13) 0.0106(12) 0.0084(13)
 O13 0.0177(9) 0.0158(9) 0.0157(8) 0.0066(7) 0.0104(7) 0.0091(8)
 O23 0.0185(13) 0.0126(14) 0.0111(14) 0.0042(13) 0.0086(11) 0.0103(12)
 O17 0.0132(13) 0.0118(14) 0.0128(13) 0.0046(12) 0.0066(11) 0.0086(13)
 O21 0.0146(9) 0.0137(9) 0.0145(8) 0.0062(7) 0.0070(7) 0.0098(8)
 O2 0.0166(15) 0.0107(14) 0.0196(14) 0.0045(12) 0.0109(13) 0.0090(13)
 O1 0.0171(14) 0.0109(15) 0.0202(14) 0.0041(13) 0.0122(12) 0.0084(12)
 O32 0.0147(13) 0.0103(14) 0.0147(13) 0.0016(13) 0.0063(11) 0.0067(13)
 O24 0.0127(14) 0.0119(13) 0.0151(14) 0.0051(12) 0.0063(12) 0.0092(12)
 O29 0.0126(13) 0.0121(14) 0.0121(13) 0.0025(13) 0.0063(11) 0.0072(12)
 O15 0.0168(11) 0.0145(11) 0.0175(11) 0.0043(9) 0.0092(9) 0.0085(9)
 O7 0.0163(15) 0.0168(14) 0.0149(13) 0.0056(12) 0.0088(12) 0.0113(14)
 O31 0.0152(14) 0.0102(15) 0.0141(13) 0.0023(13) 0.0056(13) 0.0068(13)
 O16 0.0201(14) 0.0132(14) 0.0150(13) 0.0057(12) 0.0078(13) 0.0108(13)
 O26 0.0201(14) 0.0131(15) 0.0121(13) 0.0045(13) 0.0057(12) 0.0103(14)
 O14 0.0181(14) 0.0119(13) 0.0160(13) 0.0051(11) 0.0106(12) 0.0099(13)
 O11 0.0117(17) 0.0116(17) 0.0117(15) 0.0042(11) 0.0061(12) 0.0060(13)
 O22 0.0192(14) 0.0124(13) 0.0116(13) 0.0051(11) 0.0062(12) 0.0114(12)
 O27 0.0151(15) 0.0156(14) 0.0161(13) 0.0056(12) 0.0085(12) 0.0116(13)
 Ag 0.034(3) 0.0261(18) 0.0229(14) 0.0029(14) 0.0185(19) 0.010(2)
 Ag7A 0.0305(14) 0.0239(12) 0.0319(12) 0.0169(11) 0.0249(12) 0.0194(11)
 Cu4A 0.0184(11) 0.0170(9) 0.0157(9) 0.0095(8) 0.0134(9) 0.0117(9)
 Cu6A 0.0158(10) 0.0150(10) 0.0162(9) 0.0093(8) 0.0091(9) 0.0131(9)

_geom_special_details
;
 All esds (except the esd in the dihedral angle between two l.s. planes)
 are estimated using the full covariance matrix.  The cell esds are taken
 into account individually in the estimation of esds in distances, angles
 and torsion angles; correlations between esds in cell parameters are only
 used when they are defined by crystal symmetry.  An approximate (isotropic)
 treatment of cell esds is used for estimating esds involving l.s. planes.
;
loop_
  _geom_bond_atom_site_label_1
  _geom_bond_atom_site_label_2
  _geom_bond_distance
  _geom_bond_site_symmetry_2
  _geom_bond_publ_flag
 Mo7 Cu12 3.070(4) . ?
 Mo7 O25 2.137(15) . ?
 Mo7 O19 2.233(14) . ?
 Mo7 O28 2.186(15) . ?
 Mo7 O18 1.762(14) . ?
 Mo7 O17 1.781(15) . ?
 Mo7 O24 1.754(15) . ?
 Mo6 Cu11 3.087(3) . ?
 Mo6 O19 2.236(14) . ?
 Mo6 O28 2.148(15) . ?
 Mo6 O20 1.753(14) . ?
 Mo6 O21 1.781(15) . ?
 Mo6 O29 1.755(15) . ?
 Mo6 O27 2.157(15) . ?
 Mo5 Cu10 3.071(4) . ?
 Mo5 O25 2.164(15) . ?
 Mo5 O19 2.255(14) . ?
 Mo5 O23 1.764(15) . ?
 Mo5 O26 1.770(15) . ?
 Mo5 O22 1.752(14) . ?
 Mo5 O27 2.140(16) . ?
 Mo4 O6 2.111(16) . ?
 Mo4 O5 2.215(16) . ?
 Mo4 O8 1.740(14) . ?
 Mo4 O10 1.820(15) . ?
 Mo4 O7 1.755(15) . ?
 Mo4 O11 2.145(14) . ?
 Ag25 Ag24 3.187(3) . ?
 Ag25 Ag26 3.066(3) . ?
 Ag25 Cu7 2.746(4) . ?
 Ag25 Cu6 2.808(11) . ?
 Ag25 C12 2.33(3) . ?
 Ag25 C18 2.69(2) . ?
 Ag25 C46 2.57(3) . ?
 Ag25 C88 2.29(6) . ?
 Ag25 C106 2.63(3) . ?
 Ag25 Cu6A 2.794(7) . ?
 Mo3 Cu1 3.096(4) . ?
 Mo3 O4 2.212(16) . ?
 Mo3 O5 2.145(16) . ?
 Mo3 O13 1.791(15) . ?
 Mo3 O15 1.763(16) . ?
 Mo3 O14 1.768(15) . ?
 Mo3 O11 2.120(14) . ?
 Ag21 Ag22 3.042(3) . ?
 Ag21 Ag20 2.942(3) . ?
 Ag21 Cu9 2.776(4) . ?
 Ag21 Cu8 2.718(4) . ?
 Ag21 C8 2.32(4) . ?
 Ag21 C16 2.66(3) . ?
 Ag21 C36 2.69(2) . ?
 Ag21 C68 2.33(4) . ?
 Ag21 C132 2.58(4) . ?
 Mo2 Cu2 3.110(4) . ?
 Mo2 O6 2.203(16) . ?
 Mo2 O4 2.146(16) . ?
 Mo2 O9 1.798(16) . ?
 Mo2 O12 1.784(15) . ?
 Mo2 O16 1.759(15) . ?
 Mo2 O11 2.160(15) . ?
 Ag29 Ag30 3.145(3) . ?
 Ag29 Ag28 3.058(3) . ?
 Ag29 Cu5 2.792(4) . ?
 Ag29 Cu4 2.759(9) . ?
 Ag29 C1 2.56(3) . ?
 Ag29 C52 2.70(3) . ?
 Ag29 C102 2.67(2) . ?
 Ag29 C124 2.32(4) . ?
 Ag29 C126 2.30(3) . ?
 Ag29 C162 2.69(4) . ?
 Ag29 Cu4A 2.789(9) . ?
 Ag31 Ag30 2.975(3) . ?
 Ag31 O17 2.506(14) . ?
 Ag31 C32 2.64(3) . ?
 Ag31 C138 2.22(3) . ?
 Ag31 C218 2.30(3) . ?
 Ag31 O14 2.449(14) . ?
 Ag6 Ag5 3.127(2) . ?
 Ag6 Ag1 2.919(2) . ?
 Ag6 Ag15 3.078(3) . ?
 Ag6 C110 2.24(3) . ?
 Ag6 C134 2.71(4) . ?
 Ag6 C146 2.19(3) . ?
 Ag6 C156 2.61(4) . ?
 Ag52 Ag46 3.315(3) . ?
 Ag52 Ag51 2.992(3) . ?
 Ag52 Ag48 3.352(3) . ?
 Ag52 Ag49 2.993(3) . ?
 Ag52 Ag50 3.127(3) . ?
 Ag52 C78 2.62(3) . ?
 Ag52 C100 2.22(4) . ?
 Ag52 C244 2.70(3) . ?
 Ag52 C260 2.21(4) . ?
 Mo8 O25 2.182(16) . ?
 Mo8 O28 2.188(16) . ?
 Mo8 O30 1.737(15) . ?
 Mo8 O32 1.768(15) . ?
 Mo8 O31 1.772(15) . ?
 Mo8 O27 2.186(15) . ?
 Mo1 O6 2.177(16) . ?
 Mo1 O4 2.164(16) . ?
 Mo1 O5 2.152(16) . ?
 Mo1 O3 1.760(15) . ?
 Mo1 O2 1.763(15) . ?
 Mo1 O1 1.763(15) . ?
 Ag46 Ag51 3.102(3) . ?
 Ag46 Ag45 3.092(3) . ?
 Ag46 Ag47 2.929(3) . ?
 Ag46 Cu2 2.770(4) . ?
 Ag46 C4 2.26(5) . ?
 Ag46 C42 2.49(3) . ?
 Ag46 C78 2.34(3) . ?
 Ag5 Ag1 3.255(2) . ?
 Ag5 Ag15 3.003(3) . ?
 Ag5 Ag4 2.914(3) . ?
 Ag5 Cu11 2.757(4) . ?
 Ag5 C98 2.44(2) . ?
 Ag5 C146 2.29(3) . ?
 Ag5 C186 2.28(3) . ?
 Ag14 Ag24 2.892(3) . ?
 Ag14 Ag13 3.214(3) . ?
 Ag14 Ag4 3.168(3) . ?
 Ag14 Cu11 2.919(4) . ?
 Ag14 C6 2.40(3) . ?
 Ag14 C12 2.27(3) . ?
 Ag14 C98 2.37(2) . ?
 Ag2 Ag3 2.978(2) . ?
 Ag2 Ag1 3.194(2) . ?
 Ag2 Ag1K 3.047(3) . ?
 Ag2 Ag7 3.232(5) . ?
 Ag2 Cu12 2.873(4) . ?
 Ag2 C48 2.54(2) . ?
 Ag2 C158 2.21(4) . ?
 Ag2 C242 2.35(4) . ?
 Ag2 Ag7A 2.991(16) . ?
 Ag24 Ag13 3.151(3) . ?
 Ag24 Ag23 3.080(3) . ?
 Ag24 Cu7 3.022(4) . ?
 Ag24 C12 2.13(3) . ?
 Ag24 C26 2.12(3) . ?
 Ag24 C106 2.61(3) . ?
 Ag3 Ag13 3.274(2) . ?
 Ag3 Ag12 3.077(2) . ?
 Ag3 Ag1 3.325(2) . ?
 Ag3 Ag4 3.248(2) . ?
 Ag3 Cu12 2.894(4) . ?
 Ag3 O32 2.449(15) . ?
 Ag3 C54 2.25(3) . ?
 Ag3 C158 2.29(4) . ?
 Ag10 Ag11 3.188(3) . ?
 Ag10 Ag9 3.169(3) . ?
 Ag10 Ag1K 3.289(3) . ?
 Ag10 Ag20 3.229(3) . ?
 Ag10 O24 2.420(14) . ?
 Ag10 C32 2.64(3) . ?
 Ag10 C72 2.36(4) . ?
 Ag10 C82 2.33(3) . ?
 Ag10 C218 2.39(3) . ?
 Ag19 Ag9 2.992(3) . ?
 Ag19 Cu5 2.874(4) . ?
 Ag19 Cu10 2.797(4) . ?
 Ag19 C1 2.29(3) . ?
 Ag19 C66 2.61(3) . ?
 Ag19 C72 2.15(4) . ?
 Ag13 Ag12 3.350(2) . ?
 Ag13 Ag4 3.167(3) . ?
 Ag13 O29 2.458(14) . ?
 Ag13 C6 2.33(3) . ?
 Ag13 C26 2.39(3) . ?
 Ag13 C54 2.32(3) . ?
 Ag13 C108 2.67(3) . ?
 Ag11 Ag1K 2.979(3) . ?
 Ag11 Ag20 2.865(3) . ?
 Ag11 Cu12 2.835(4) . ?
 Ag11 C48 2.35(2) . ?
 Ag11 C68 2.24(4) . ?
 Ag11 C82 2.38(3) . ?
 Ag12 Cu9 2.951(4) . ?
 Ag12 Cu12 2.813(4) . ?
 Ag12 C24 2.45(3) . ?
 Ag12 C36 2.29(2) . ?
 Ag12 C54 2.10(3) . ?
 Ag51 Ag45 3.267(3) . ?
 Ag51 Ag43 3.271(3) . ?
 Ag51 Ag50 3.169(3) . ?
 Ag51 C4 2.18(5) . ?
 Ag51 C100 2.16(4) . ?
 Ag51 C188 2.60(3) . ?
 Ag40 Ag32 3.224(3) . ?
 Ag40 Ag30 2.870(3) . ?
 Ag40 Ag41 2.950(3) . ?
 Ag40 Cu1 2.853(4) . ?
 Ag40 C22 2.36(3) . ?
 Ag40 C70 2.34(3) . ?
 Ag40 C126 2.29(3) . ?
 Ag1 O32 2.583(16) . ?
 Ag1 C110 2.21(3) . ?
 Ag1 C158 2.31(4) . ?
 Ag1 C186 2.53(3) . ?
 Ag1 Ag7A 3.05(2) . ?
 Ag15 Ag17 3.332(3) . ?
 Ag15 Ag0Y 3.216(3) . ?
 Ag15 Ag16 3.335(3) . ?
 Ag15 Cu11 2.911(4) . ?
 Ag15 O31 2.445(15) . ?
 Ag15 C146 2.29(3) . ?
 Ag15 C172 2.28(5) . ?
 Ag45 Ag36 3.076(3) . ?
 Ag45 Ag44 3.136(3) . ?
 Ag45 Ag35 3.153(6) . ?
 Ag45 Cu2 2.920(4) . ?
 Ag45 O3 2.460(15) . ?
 Ag45 C4 2.29(5) . ?
 Ag45 C118 2.26(5) . ?
 Ag45 Ag 2.84(2) . ?
 Ag48 Ag38 3.168(3) . ?
 Ag48 Ag39 2.929(3) . ?
 Ag48 Ag49 3.190(3) . ?
 Ag48 Ag47 3.098(3) . ?
 Ag48 Cu1 2.955(4) . ?
 Ag48 O2 2.412(15) . ?
 Ag48 C150 2.20(4) . ?
 Ag48 C260 2.39(4) . ?
 Ag17 Ag18 3.163(3) . ?
 Ag17 Ag16 3.174(3) . ?
 Ag17 Ag28 3.223(3) . ?
 Ag17 O26 2.377(15) . ?
 Ag17 C14 2.36(4) . ?
 Ag17 C40 2.40(5) . ?
 Ag17 C172 2.44(5) . ?
 Ag17 C268 2.58(5) . ?
 Ag17 C324 2.61(5) . ?
 Ag37 Ag38 3.126(3) . ?
 Ag37 Ag26 2.861(3) . ?
 Ag37 Ag47 3.057(3) . ?
 Ag37 Cu2 2.910(4) . ?
 Ag37 C42 2.37(2) . ?
 Ag37 C62 2.37(4) . ?
 Ag37 C86 2.68(3) . ?
 Ag37 C88 2.30(6) . ?
 Ag0Y Cu11 2.901(4) . ?
 Ag0Y Cu6 2.775(18) . ?
 Ag0Y C18 2.26(2) . ?
 Ag0Y C172 2.11(5) . ?
 Ag0Y C212 2.59(3) . ?
 Ag0Y Cu6A 3.004(16) . ?
 Ag8 Ag16 2.857(3) . ?
 Ag8 Ag9 3.111(3) . ?
 Ag8 Ag7 3.102(5) . ?
 Ag8 Cu10 2.821(4) . ?
 Ag8 C58 2.27(7) . ?
 Ag8 C156 2.23(4) . ?
 Ag8 C160 2.59(2) . ?
 Ag18 Ag16 3.115(3) . ?
 Ag18 Ag28 2.898(3) . ?
 Ag18 Cu10 2.923(4) . ?
 Ag18 C14 2.38(4) . ?
 Ag18 C20 2.69(3) . ?
 Ag18 C124 2.21(4) . ?
 Ag18 C160 2.36(2) . ?
 Ag32 Ag30 3.264(3) . ?
 Ag32 Ag42 3.062(3) . ?
 Ag32 Ag41 3.087(3) . ?
 Ag32 Ag33 3.253(4) . ?
 Ag32 O15 2.421(15) . ?
 Ag32 C10 2.23(4) . ?
 Ag32 C22 2.40(3) . ?
 Ag32 C138 2.44(3) . ?
 Ag32 C330 2.66(3) . ?
 Ag38 Ag39 3.325(3) . ?
 Ag38 Ag26 3.091(3) . ?
 Ag38 Ag47 3.231(3) . ?
 Ag38 O16 2.480(15) . ?
 Ag38 C62 2.38(4) . ?
 Ag38 C150 2.35(4) . ?
 Ag38 C248 2.32(4) . ?
 Ag39 Cu4 2.810(15) . ?
 Ag39 Cu1 2.769(4) . ?
 Ag39 C102 2.29(2) . ?
 Ag39 C112 2.50(2) . ?
 Ag39 C150 2.19(5) . ?
 Ag39 Cu4A 3.021(18) . ?
 Ag30 Cu5 3.018(4) . ?
 Ag30 C1 2.61(3) . ?
 Ag30 C126 2.13(3) . ?
 Ag30 C138 2.11(3) . ?
 Ag23 Ag22 3.278(3) . ?
 Ag23 O20 2.505(14) . ?
 Ag23 O8 2.439(15) . ?
 Ag23 C26 2.21(3) . ?
 Ag23 C168 2.33(5) . ?
 Ag23 C370 2.70(5) . ?
 Ag16 C14 2.07(4) . ?
 Ag16 C156 2.07(4) . ?
 Ag4 C6 2.09(3) . ?
 Ag4 C186 2.07(3) . ?
 Ag34 Ag44 3.102(3) . ?
 Ag34 Ag35 3.204(5) . ?
 Ag34 Ag22 2.767(3) . ?
 Ag34 Cu3 2.947(4) . ?
 Ag34 C8 2.24(4) . ?
 Ag34 C30 2.40(5) . ?
 Ag34 C76 2.68(3) . ?
 Ag34 C84 2.41(3) . ?
 Ag34 Ag 2.981(19) . ?
 Ag49 Ag50 3.225(3) . ?
 Ag49 Ag41 2.956(3) . ?
 Ag49 Cu1 2.864(4) . ?
 Ag49 C70 2.56(3) . ?
 Ag49 C260 2.16(4) . ?
 Ag49 C105 2.26(4) . ?
 Ag36 Ag35 3.237(4) . ?
 Ag36 Cu2 2.754(4) . ?
 Ag36 Cu7 2.928(4) . ?
 Ag36 C106 2.30(3) . ?
 Ag36 C118 2.19(5) . ?
 Ag36 C380 2.53(3) . ?
 Ag26 Ag27 3.287(3) . ?
 Ag26 Cu6 3.21(2) . ?
 Ag26 C18 2.69(2) . ?
 Ag26 C88 2.12(5) . ?
 Ag26 C248 2.07(4) . ?
 Ag26 Cu6A 2.949(15) . ?
 Ag47 C62 2.05(4) . ?
 Ag47 C78 2.08(3) . ?
 Ag44 Ag43 2.864(3) . ?
 Ag44 C30 2.05(5) . ?
 Ag44 C188 2.05(3) . ?
 Ag44 Ag 2.91(3) . ?
 Ag43 Ag42 3.099(3) . ?
 Ag43 Ag50 3.062(3) . ?
 Ag43 Cu3 2.849(4) . ?
 Ag43 C84 2.56(3) . ?
 Ag43 C188 2.27(3) . ?
 Ag43 C278 2.24(5) . ?
 Ag27 Ag28 3.070(3) . ?
 Ag27 O12 2.384(15) . ?
 Ag27 C40 2.23(4) . ?
 Ag27 C248 2.35(4) . ?
 Ag27 O22 2.450(15) . ?
 Ag42 Ag50 2.983(3) . ?
 Ag42 Ag41 3.108(4) . ?
 Ag42 Ag33 3.201(3) . ?
 Ag42 Cu3 3.042(4) . ?
 Ag42 O1 2.385(15) . ?
 Ag42 C10 2.22(4) . ?
 Ag42 C278 2.35(5) . ?
 Ag9 Ag1K 3.357(3) . ?
 Ag9 Ag7 3.024(6) . ?
 Ag9 Cu10 2.907(4) . ?
 Ag9 C58 2.25(7) . ?
 Ag9 C72 2.25(4) . ?
 Ag28 Cu4 3.046(17) . ?
 Ag28 C40 2.08(5) . ?
 Ag28 C102 2.61(2) . ?
 Ag28 C124 2.08(4) . ?
 Ag28 Cu4A 2.798(18) . ?
 Ag35 Ag22 3.225(5) . ?
 Ag35 O7 2.481(15) . ?
 Ag35 C30 2.46(5) . ?
 Ag35 C118 2.29(5) . ?
 Ag35 C168 2.26(5) . ?
 Ag1K C82 2.06(3) . ?
 Ag1K C242 2.01(4) . ?
 Ag22 Cu9 2.882(4) . ?
 Ag22 C8 2.13(4) . ?
 Ag22 C36 2.50(3) . ?
 Ag22 C168 2.06(4) . ?
 Ag7 O30 2.554(15) . ?
 Ag7 C58 2.16(7) . ?
 Ag7 C110 2.41(3) . ?
 Ag7 C242 2.45(4) . ?
 Ag7 C294 2.60(3) . ?
 Ag50 C100 2.22(4) . ?
 Ag50 C278 2.24(5) . ?
 Ag50 C372 2.69(4) . ?
 Ag50 C105 2.58(4) . ?
 Ag41 C22 2.05(3) . ?
 Ag41 C105 1.97(4) . ?
 Ag20 Cu8 2.942(4) . ?
 Ag20 C16 2.58(3) . ?
 Ag20 C68 2.04(4) . ?
 Ag20 C218 2.02(3) . ?
 Ag33 Cu8 2.845(4) . ?
 Ag33 Cu3 2.730(4) . ?
 Ag33 C10 2.19(4) . ?
 Ag33 C16 2.29(3) . ?
 Ag33 C116 2.65(4) . ?
 Ag33 C202 2.50(3) . ?
 Cu9 Cu8 2.891(5) . ?
 Cu9 O20 2.089(14) . ?
 Cu9 O18 2.005(15) . ?
 Cu9 O10 2.125(17) . ?
 Cu9 C36 1.90(2) . ?
 Cu11 C98 1.86(2) . ?
 Cu11 O27 1.869(14) . ?
 Cu12 O28 1.867(16) . ?
 Cu12 C48 1.85(3) . ?
 Cu5 Cu4 2.952(13) . ?
 Cu5 O13 2.233(16) . ?
 Cu5 O23 2.024(15) . ?
 Cu5 O17 2.030(15) . ?
 Cu5 C1 1.89(3) . ?
 Cu5 Cu4A 2.819(12) . ?
 Cu8 O10 1.898(15) . ?
 Cu8 C16 1.85(3) . ?
 Cu8 O14 2.089(15) . ?
 Cu10 O25 1.871(15) . ?
 Cu10 C160 1.86(2) . ?
 Cu3 O5 1.873(16) . ?
 Cu3 C84 1.86(2) . ?
 Cu2 O6 1.872(15) . ?
 Cu2 C42 1.84(3) . ?
 Cu7 O9 1.928(15) . ?
 Cu7 O8 2.103(15) . ?
 Cu7 O21 2.420(16) . ?
 Cu7 C106 1.86(3) . ?
 Cu7 Cu6A 2.918(12) . ?
 Cu4 O12 2.138(19) . ?
 Cu4 O13 1.896(17) . ?
 Cu4 C102 1.86(2) . ?
 Cu1 O4 1.869(16) . ?
 Cu1 C70 1.86(3) . ?
 Cu6 O21 1.926(18) . ?
 Cu6 C18 1.82(2) . ?
 Cu6 O22 2.13(2) . ?
 O9 Cu6A 2.30(3) . ?
 O12 Cu4A 2.040(17) . ?
 O13 Cu4A 1.960(19) . ?
 O23 Cu4A 2.30(3) . ?
 O21 Cu6A 1.985(17) . ?
 O7 Ag 2.33(2) . ?
 C1 C66 1.22(4) . ?
 C4 C34 1.22(7) . ?
 C6 C60 1.20(5) . ?
 C8 C132 1.22(6) . ?
 C10 C116 1.20(5) . ?
 C12 C46 1.25(5) . ?
 C14 C240 1.20(5) . ?
 C16 C202 1.23(4) . ?
 C18 C212 1.23(4) . ?
 C18 Cu6A 1.92(2) . ?
 C20 C44 1.47(4) . ?
 C20 C160 1.18(4) . ?
 C22 C90 1.21(4) . ?
 C24 C36 1.19(4) . ?
 C24 C152 1.41(4) . ?
 C26 C108 1.24(5) . ?
 C28 C38 1.45(4) . ?
 C28 C70 1.20(4) . ?
 C30 C272 1.25(7) . ?
 C30 Ag 2.10(5) . ?
 C32 C218 1.23(5) . ?
 C32 C230 1.42(5) . ?
 C34 C352 1.41(7) . ?
 C38 C258 1.35(4) . ?
 C38 C384 1.38(4) . ?
 C40 C268 1.24(6) . ?
 C42 C86 1.21(4) . ?
 C44 C210 1.45(4) . ?
 C44 C368 1.30(4) . ?
 C46 C154 1.43(5) . ?
 C48 C166 1.23(4) . ?
 C50 C296 1.40(5) . ?
 C50 C322 1.41(5) . ?
 C50 C330 1.39(5) . ?
 C52 C126 1.24(5) . ?
 C52 C236 1.44(5) . ?
 C54 C64 1.22(5) . ?
 C56 C88 1.17(7) . ?
 C56 C185 1.45(6) . ?
 C58 C262 1.23(9) . ?
 C58 Ag7A 2.67(7) . ?
 C60 C114 1.47(4) . ?
 C62 C192 1.20(6) . ?
 C64 C226 1.42(5) . ?
 C66 C292 1.45(4) . ?
 C68 C74 1.23(5) . ?
 C72 C140 1.17(6) . ?
 C74 C340 1.42(5) . ?
 C76 C84 1.20(4) . ?
 C76 C274 1.47(3) . ?
 C78 C244 1.17(5) . ?
 C80 C112 1.46(4) . ?
 C80 C222 1.45(4) . ?
 C80 C224 1.41(4) . ?
 C82 C180 1.23(5) . ?
 C86 C104 1.42(4) . ?
 C90 C194 1.48(4) . ?
 C92 C134 1.41(5) . ?
 C92 C364 1.42(5) . ?
 C92 C269 1.38(5) . ?
 C94 C176 1.44(5) . ?
 C94 C188 1.20(5) . ?
 C96 C98 1.19(4) . ?
 C96 C208 1.44(4) . ?
 C100 C170 1.20(6) . ?
 C102 C112 1.15(4) . ?
 C102 Cu4A 1.97(3) . ?
 C104 C133 1.40(4) . ?
 C104 C157 1.41(4) . ?
 C106 C380 1.21(4) . ?
 C108 C128 1.44(5) . ?
 C110 C294 1.19(4) . ?
 C110 Ag7A 2.00(4) . ?
 C114 C164 1.38(4) . ?
 C114 C336 1.36(5) . ?
 C116 C228 1.38(5) . ?
 C118 C220 1.13(7) . ?
 C118 Ag 2.29(6) . ?
 C120 C146 1.22(5) . ?
 C120 C298 1.43(5) . ?
 C122 H122 0.9500 . ?
 C122 C306 1.40(5) . ?
 C122 C51 1.44(5) . ?
 C124 C162 1.29(5) . ?
 C128 C206 1.36(5) . ?
 C128 C302 1.39(5) . ?
 C130 C186 1.21(5) . ?
 C130 C196 1.47(5) . ?
 C132 C246 1.41(6) . ?
 C134 C156 1.24(5) . ?
 C136 C115 1.3900 . ?
 C136 C253 1.3900 . ?
 C136 C140 1.48(5) . ?
 C115 H115 0.9500 . ?
 C115 C362 1.3900 . ?
 C362 H362 0.9500 . ?
 C362 C345 1.3900 . ?
 C345 H345 0.9500 . ?
 C345 C367 1.3900 . ?
 C367 H367 0.9500 . ?
 C367 C253 1.3900 . ?
 C253 H253 0.9500 . ?
 C138 C330 1.26(5) . ?
 C142 H142 0.9500 . ?
 C142 C234 1.28(6) . ?
 C142 C398 1.36(5) . ?
 C144 C162 1.41(5) . ?
 C144 C284 1.40(5) . ?
 C144 C215 1.40(5) . ?
 C148 H148 0.9500 . ?
 C148 C208 1.45(4) . ?
 C148 C205 1.38(4) . ?
 C150 C200 1.22(6) . ?
 C152 C270 1.42(4) . ?
 C152 C229 1.36(4) . ?
 C154 C209 1.32(5) . ?
 C154 C55 1.39(5) . ?
 C158 C214 1.19(6) . ?
 C164 H164 0.9500 . ?
 C164 C256 1.38(5) . ?
 C166 C232 1.43(3) . ?
 C168 C370 1.19(3) . ?
 C170 C323 1.49(6) . ?
 C172 C324 1.21(7) . ?
 C174 C202 1.41(4) . ?
 C174 C390 1.40(4) . ?
 C174 C33 1.39(4) . ?
 C176 C288 1.37(5) . ?
 C176 C295 1.41(5) . ?
 C180 C190 1.44(5) . ?
 C182 H182 0.9500 . ?
 C182 C266 1.39(4) . ?
 C182 C29 1.33(4) . ?
 C184 C278 1.14(6) . ?
 C184 C221 1.51(5) . ?
 C190 C280 1.40(5) . ?
 C190 C17 1.37(5) . ?
 C192 C378 1.42(6) . ?
 C194 C198 1.34(4) . ?
 C194 C266 1.40(4) . ?
 C196 C231 1.38(5) . ?
 C196 C325 1.41(5) . ?
 C198 H198 0.9500 . ?
 C198 C243 1.37(4) . ?
 C200 C358 1.45(6) . ?
 C204 C238 1.46(5) . ?
 C204 C332 1.37(5) . ?
 C204 C275 1.36(5) . ?
 C206 H206 0.9500 . ?
 C206 C101 1.37(5) . ?
 C208 C213 1.41(4) . ?
 C210 H210 0.9500 . ?
 C210 C326 1.37(4) . ?
 C212 C354 1.44(4) . ?
 C214 C346 1.43(5) . ?
 C216 H216 0.9500 . ?
 C216 C378 1.34(6) . ?
 C216 C23 1.40(6) . ?
 C220 C61 1.44(6) . ?
 C222 H222 0.9500 . ?
 C222 C360 1.33(4) . ?
 C224 H224 0.9500 . ?
 C224 C254 1.35(4) . ?
 C226 C344 1.43(5) . ?
 C226 C386 1.35(5) . ?
 C228 C286 1.37(6) . ?
 C228 C287 1.44(5) . ?
 C230 C320 1.39(5) . ?
 C230 C376 1.44(5) . ?
 C232 C375 1.3900 . ?
 C232 C109 1.3900 . ?
 C375 H375 0.9500 . ?
 C375 C193 1.3900 . ?
 C193 H193 0.9500 . ?
 C193 C319 1.3900 . ?
 C319 H319 0.9500 . ?
 C319 C385 1.3900 . ?
 C385 H385 0.9500 . ?
 C385 C109 1.3900 . ?
 C109 H109 0.9500 . ?
 C234 C240 1.46(5) . ?
 C234 C207 1.43(5) . ?
 C236 C382 1.47(5) . ?
 C236 C394 1.36(5) . ?
 C238 C248 1.22(5) . ?
 C242 C271 1.22(6) . ?
 C242 Ag7A 2.44(4) . ?
 C244 C356 1.45(5) . ?
 C246 C297 1.32(6) . ?
 C246 C311 1.46(6) . ?
 C250 H250 0.9500 . ?
 C250 C264 1.35(5) . ?
 C250 C270 1.36(4) . ?
 C252 H252 0.9500 . ?
 C252 C256 1.42(4) . ?
 C252 C53 1.34(5) . ?
 C254 H254 0.9500 . ?
 C254 C276 1.36(4) . ?
 C256 H256 0.9500 . ?
 C258 H258 0.9500 . ?
 C258 C141 1.36(4) . ?
 C260 C328 1.21(6) . ?
 C262 C127 1.42(7) . ?
 C264 H264 0.9500 . ?
 C264 C25 1.42(4) . ?
 C266 H266 0.9500 . ?
 C268 C388 1.40(6) . ?
 C270 H270 0.9500 . ?
 C272 C308 1.43(5) . ?
 C272 Ag 2.69(5) . ?
 C276 H276 0.9500 . ?
 C276 C360 1.46(4) . ?
 C280 H280 0.9500 . ?
 C280 C400 1.38(5) . ?
 C282 H282 0.9500 . ?
 C282 C292 1.36(5) . ?
 C282 C334 1.44(4) . ?
 C284 H284 0.9500 . ?
 C284 C313 1.39(5) . ?
 C286 H286 0.9500 . ?
 C286 C363 1.46(6) . ?
 C288 H288 0.9500 . ?
 C288 C306 1.34(5) . ?
 C290 H290 0.9500 . ?
 C290 C348 1.43(5) . ?
 C290 C356 1.35(5) . ?
 C292 C103 1.39(4) . ?
 C294 C233 1.46(3) . ?
 C294 Ag7A 2.29(4) . ?
 C296 H296 0.9500 . ?
 C296 C15 1.39(5) . ?
 C298 C125 1.40(5) . ?
 C298 C63 1.41(5) . ?
 C300 H300 0.9500 . ?
 C300 C15 1.38(5) . ?
 C300 C121 1.45(5) . ?
 C302 H302 0.9500 . ?
 C302 C219 1.39(5) . ?
 C304 C203 1.38(6) . ?
 C304 C271 1.46(6) . ?
 C304 C91 1.41(6) . ?
 C306 H306 0.9500 . ?
 C308 C310 1.3900 . ?
 C308 C318 1.3900 . ?
 C310 H310 0.9500 . ?
 C310 C312 1.3900 . ?
 C312 H312 0.9500 . ?
 C312 C314 1.3900 . ?
 C314 H314 0.9500 . ?
 C314 C316 1.3900 . ?
 C316 H316 0.9500 . ?
 C316 C318 1.3900 . ?
 C318 H318 0.9500 . ?
 C320 H320 0.9500 . ?
 C320 C392 1.31(5) . ?
 C322 H322 0.9500 . ?
 C322 C121 1.37(5) . ?
 C324 C366 1.47(5) . ?
 C326 H326 0.9500 . ?
 C326 C145 1.36(4) . ?
 C328 C57 1.44(6) . ?
 C332 H332 0.9500 . ?
 C332 C263 1.36(5) . ?
 C334 H334 0.9500 . ?
 C334 C155 1.34(5) . ?
 C336 H336 0.9500 . ?
 C336 C53 1.38(5) . ?
 C338 H338 0.9500 . ?
 C338 C392 1.48(5) . ?
 C338 C107 1.41(5) . ?
 C340 C301 1.48(5) . ?
 C340 C303 1.35(6) . ?
 C342 H342 0.9500 . ?
 C342 C27 1.35(4) . ?
 C342 C141 1.39(4) . ?
 C344 H344 0.9500 . ?
 C344 C131 1.32(5) . ?
 C346 C135 1.3900 . ?
 C346 C279 1.3900 . ?
 C135 H135 0.9500 . ?
 C135 C163 1.3900 . ?
 C163 H163 0.9500 . ?
 C163 C327 1.3900 . ?
 C327 H327 0.9500 . ?
 C327 C89 1.3900 . ?
 C89 H89 0.9500 . ?
 C89 C279 1.3900 . ?
 C279 H279 0.9500 . ?
 C348 H348 0.9500 . ?
 C348 C281 1.40(5) . ?
 C350 H350 0.9500 . ?
 C350 C356 1.42(5) . ?
 C350 C147 1.37(5) . ?
 C352 C37 1.32(7) . ?
 C352 C179 1.47(7) . ?
 C354 C241 1.34(4) . ?
 C354 C293 1.42(4) . ?
 C358 C65 1.37(7) . ?
 C358 C355 1.40(6) . ?
 C360 H360 0.9500 . ?
 C364 H364 0.9500 . ?
 C364 C283 1.38(6) . ?
 C366 C149 1.3900 . ?
 C366 C359 1.3900 . ?
 C149 H149 0.9500 . ?
 C149 C341 1.3900 . ?
 C341 H341 0.9500 . ?
 C341 C347 1.3900 . ?
 C347 H347 0.9500 . ?
 C347 C87 1.3900 . ?
 C87 H87 0.9500 . ?
 C87 C359 1.3900 . ?
 C359 H359 0.9500 . ?
 C368 H368 0.9500 . ?
 C368 C35 1.40(4) . ?
 C370 C251 1.43(6) . ?
 C372 C105 1.12(5) . ?
 C372 C395 1.52(5) . ?
 C374 H374 0.9500 . ?
 C374 C55 1.35(5) . ?
 C374 C69 1.26(5) . ?
 C376 H376 0.9500 . ?
 C376 C107 1.33(5) . ?
 C378 C165 1.40(6) . ?
 C380 C267 1.45(3) . ?
 C382 H382 0.9500 . ?
 C382 C273 1.32(5) . ?
 C384 H384 0.9500 . ?
 C384 C27 1.40(4) . ?
 C386 H386 0.9500 . ?
 C386 C321 1.38(5) . ?
 C388 C83 1.39(7) . ?
 C388 C43 1.38(6) . ?
 C390 H390 0.9500 . ?
 C390 C151 1.36(5) . ?
 C392 H392 0.9500 . ?
 C394 H394 0.9500 . ?
 C394 C77 1.38(5) . ?
 C396 H396 0.9500 . ?
 C396 C133 1.41(5) . ?
 C396 C97 1.56(4) . ?
 C398 H398 0.9500 . ?
 C398 C357 1.39(5) . ?
 C400 H400 0.9500 . ?
 C400 C201 1.33(5) . ?
 C25 H25 0.9500 . ?
 C25 C229 1.43(4) . ?
 C201 H201 0.9500 . ?
 C201 C307 1.40(5) . ?
 C101 H101 0.9500 . ?
 C101 C39 1.38(5) . ?
 C203 H203 0.9500 . ?
 C203 C9 1.34(6) . ?
 C51 H51 0.9500 . ?
 C51 C295 1.43(5) . ?
 C205 H205 0.9500 . ?
 C205 C211 1.50(4) . ?
 C103 H103 0.9500 . ?
 C103 C167 1.41(5) . ?
 C207 H207 0.9500 . ?
 C207 C75 1.40(6) . ?
 C13 H13 0.9500 . ?
 C13 C251 1.40(7) . ?
 C13 C389 1.49(7) . ?
 C209 H209 0.9500 . ?
 C209 C137 1.36(5) . ?
 C211 H211 0.9500 . ?
 C211 C19 1.34(4) . ?
 C53 H53 0.9500 . ?
 C213 H213 0.9500 . ?
 C213 C19 1.37(4) . ?
 C107 H107 0.9500 . ?
 C215 H215 0.9500 . ?
 C215 C277 1.35(5) . ?
 C27 H27 0.9500 . ?
 C217 H217 0.9500 . ?
 C217 C251 1.38(7) . ?
 C217 C143 1.36(7) . ?
 C219 H219 0.9500 . ?
 C219 C39 1.32(5) . ?
 C55 H55 0.9500 . ?
 C221 C111 1.3900 . ?
 C221 C113 1.3900 . ?
 C111 H111 0.9500 . ?
 C111 C223 1.3900 . ?
 C223 H223 0.9500 . ?
 C223 C7 1.3900 . ?
 C7 H7 0.9500 . ?
 C7 C225 1.3900 . ?
 C225 H225 0.9500 . ?
 C225 C113 1.3900 . ?
 C113 H113 0.9500 . ?
 C57 C239 1.43(6) . ?
 C57 C67 1.35(6) . ?
 C229 H229 0.9500 . ?
 C231 H231 0.9500 . ?
 C231 C285 1.40(5) . ?
 C29 H29 0.9500 . ?
 C29 C243 1.36(4) . ?
 C233 C117 1.3900 . ?
 C233 C119 1.3900 . ?
 C117 H117 0.9500 . ?
 C117 C235 1.3900 . ?
 C235 H235 0.9500 . ?
 C235 C59 1.3900 . ?
 C59 H59 0.9500 . ?
 C59 C237 1.3900 . ?
 C237 H237 0.9500 . ?
 C237 C119 1.3900 . ?
 C119 H119 0.9500 . ?
 C239 H239 0.9500 . ?
 C239 C289 1.32(6) . ?
 C15 H15 0.9500 . ?
 C241 H241 0.9500 . ?
 C241 C351 1.41(4) . ?
 C121 H121 0.9500 . ?
 C243 H243 0.9500 . ?
 C61 C245 1.3900 . ?
 C61 C249 1.3900 . ?
 C245 H245 0.9500 . ?
 C245 C123 1.3900 . ?
 C123 H123 0.9500 . ?
 C123 C247 1.3900 . ?
 C247 H247 0.9500 . ?
 C247 C31 1.3900 . ?
 C31 H31 0.9500 . ?
 C31 C249 1.3900 . ?
 C249 H249 0.9500 . ?
 C125 H125 0.9500 . ?
 C125 C73 1.39(5) . ?
 C63 H63 0.9500 . ?
 C63 C159 1.39(5) . ?
 C127 C255 1.3900 . ?
 C127 C259 1.3900 . ?
 C255 H255 0.9500 . ?
 C255 C2 1.3900 . ?
 C2 H2 0.9500 . ?
 C2 C257 1.3900 . ?
 C257 H257 0.9500 . ?
 C257 C129 1.3900 . ?
 C129 H129 0.9500 . ?
 C129 C259 1.3900 . ?
 C259 H259 0.9500 . ?
 C65 H65 0.9500 . ?
 C65 C177 1.36(6) . ?
 C131 H131 0.9500 . ?
 C131 C41 1.40(5) . ?
 C263 H263 0.9500 . ?
 C263 C79 1.41(5) . ?
 C33 H33 0.9500 . ?
 C33 C45 1.38(5) . ?
 C265 H265 0.9500 . ?
 C265 C23 1.36(6) . ?
 C265 C189 1.47(6) . ?
 C133 H133 0.9500 . ?
 C267 C178 1.3900 . ?
 C267 C343 1.3900 . ?
 C178 H178 0.9500 . ?
 C178 C227 1.3900 . ?
 C227 H227 0.9500 . ?
 C227 C49 1.3900 . ?
 C49 H49 0.9500 . ?
 C49 C391 1.3900 . ?
 C391 H391 0.9500 . ?
 C391 C343 1.3900 . ?
 C343 H343 0.9500 . ?
 C67 H67 0.9500 . ?
 C67 C171 1.37(6) . ?
 C269 H269 0.9500 . ?
 C269 C335 1.43(6) . ?
 O22 Cu6A 2.043(16) . ?
 C271 Ag7A 2.61(4) . ?
 C17 H17 0.9500 . ?
 C17 C307 1.40(5) . ?
 C273 H273 0.9500 . ?
 C273 C153 1.41(5) . ?
 C137 H137 0.9500 . ?
 C137 C69 1.43(5) . ?
 C275 H275 0.9500 . ?
 C275 C339 1.40(5) . ?
 C69 H69 0.9500 . ?
 C277 H277 0.9500 . ?
 C277 C81 1.43(5) . ?
 C139 H139 0.9500 . ?
 C139 C151 1.20(5) . ?
 C139 C45 1.59(4) . ?
 C35 H35 0.9500 . ?
 C35 C145 1.46(4) . ?
 C281 H281 0.9500 . ?
 C281 C147 1.38(5) . ?
 C141 H141 0.9500 . ?
 C283 H283 0.9500 . ?
 C283 C379 1.47(6) . ?
 C71 H71 0.9500 . ?
 C71 C73 1.38(5) . ?
 C71 C159 1.44(5) . ?
 C285 H285 0.9500 . ?
 C285 C299 1.37(5) . ?
 C143 H143 0.9500 . ?
 C143 C309 1.31(7) . ?
 C287 H287 0.9500 . ?
 C287 C85 1.37(6) . ?
 C9 H9 0.9500 . ?
 C9 C349 1.40(6) . ?
 C289 H289 0.9500 . ?
 C289 C315 1.35(6) . ?
 C145 H145 0.9500 . ?
 C291 H291 0.9500 . ?
 C291 C21 1.39(6) . ?
 C291 C181 1.32(6) . ?
 C73 H73 0.9500 . ?
 C293 H293 0.9500 . ?
 C293 C169 1.34(4) . ?
 C147 H147 0.9500 . ?
 C295 H295 0.9500 . ?
 C37 H37 0.9500 . ?
 C37 C11 1.29(7) . ?
 C297 H297 0.9500 . ?
 C297 C3 1.30(6) . ?
 C299 H299 0.9500 . ?
 C299 C5 1.36(5) . ?
 C75 H75 0.9500 . ?
 C75 C357 1.39(6) . ?
 C301 H301 0.9500 . ?
 C301 C21 1.38(6) . ?
 C151 H151 0.9500 . ?
 C303 H303 0.9500 . ?
 C303 C181 1.36(6) . ?
 C19 H19 0.9500 . ?
 C305 H305 0.9500 . ?
 C305 C349 1.31(6) . ?
 C305 C91 1.39(6) . ?
 C153 H153 0.9500 . ?
 C153 C77 1.33(5) . ?
 C307 H307 0.9500 . ?
 C77 H77 0.9500 . ?
 C309 H309 0.9500 . ?
 C309 C389 1.32(7) . ?
 C155 H155 0.9500 . ?
 C155 C167 1.34(5) . ?
 C311 H311 0.9500 . ?
 C311 C183 1.47(6) . ?
 C39 H39 0.9500 . ?
 C313 H313 0.9500 . ?
 C313 C81 1.36(5) . ?
 C157 H157 0.9500 . ?
 C157 C161 1.35(5) . ?
 C315 H315 0.9500 . ?
 C315 C171 1.56(6) . ?
 C79 H79 0.9500 . ?
 C79 C339 1.34(5) . ?
 C317 H317 0.9500 . ?
 C317 C323 1.30(6) . ?
 C317 C47 1.41(7) . ?
 C159 H159 0.9500 . ?
 C5 H5 0.9500 . ?
 C5 C325 1.36(5) . ?
 C321 H321 0.9500 . ?
 C321 C41 1.33(5) . ?
 C161 H161 0.9500 . ?
 C161 C97 1.29(5) . ?
 C323 C381 1.46(6) . ?
 C81 H81 0.9500 . ?
 C325 H325 0.9500 . ?
 C41 H41 0.9500 . ?
 C329 H329 0.9500 . ?
 C329 C183 1.50(6) . ?
 C329 C3 1.39(6) . ?
 C165 H165 0.9500 . ?
 C165 C189 1.39(6) . ?
 C331 H331 0.9500 . ?
 C331 C175 1.53(6) . ?
 C331 C353 1.25(7) . ?
 C83 H83 0.9500 . ?
 C83 C175 1.41(7) . ?
 C333 H333 0.9500 . ?
 C333 C169 1.35(4) . ?
 C333 C351 1.44(4) . ?
 C167 H167 0.9500 . ?
 C335 H335 0.9500 . ?
 C335 C379 1.42(6) . ?
 C21 H21 0.9500 . ?
 C337 H337 0.9500 . ?
 C337 C355 1.43(6) . ?
 C337 C95 1.28(6) . ?
 C169 H169 0.9500 . ?
 C339 H339 0.9500 . ?
 C85 H85 0.9500 . ?
 C85 C383 1.39(6) . ?
 C171 H171 0.9500 . ?
 C43 H43 0.9500 . ?
 C43 C353 1.52(7) . ?
 C349 H349 0.9500 . ?
 C175 H175 0.9500 . ?
 C351 H351 0.9500 . ?
 C11 H11 0.9500 . ?
 C11 C365 1.35(7) . ?
 C353 H353 0.9500 . ?
 C177 H177 0.9500 . ?
 C177 C95 1.54(6) . ?
 C355 H355 0.9500 . ?
 C357 H357 0.9500 . ?
 C179 H179 0.9500 . ?
 C179 C195 1.31(7) . ?
 C45 H45 0.9500 . ?
 C181 H181 0.9500 . ?
 C363 H363 0.9500 . ?
 C363 C383 1.24(6) . ?
 C91 H91 0.9500 . ?
 C365 H365 0.9500 . ?
 C365 C195 1.42(7) . ?
 C183 H183 0.9500 . ?
 C23 H23 0.9500 . ?
 C369 H369 0.9500 . ?
 C369 C185 1.3900 . ?
 C369 C187 1.3900 . ?
 C185 C371 1.3900 . ?
 C371 H371 0.9500 . ?
 C371 C93 1.3900 . ?
 C93 H93 0.9500 . ?
 C93 C373 1.3900 . ?
 C373 H373 0.9500 . ?
 C373 C187 1.3900 . ?
 C187 H187 0.9500 . ?
 C47 H47 0.9500 . ?
 C47 C387 1.26(6) . ?
 C377 H377 0.9500 . ?
 C377 C361 1.3900 . ?
 C377 C274 1.3900 . ?
 C361 H361 0.9500 . ?
 C361 C261 1.3900 . ?
 C261 H261 0.9500 . ?
 C261 C191 1.3900 . ?
 C191 H191 0.9500 . ?
 C191 C173 1.3900 . ?
 C173 H173 0.9500 . ?
 C173 C274 1.3900 . ?
 C189 H189 0.9500 . ?
 C379 H379 0.9500 . ?
 C95 H95 0.9500 . ?
 C381 H381 0.9500 . ?
 C381 C393 1.36(7) . ?
 C383 H383 0.9500 . ?
 C3 H3 0.9500 . ?
 C387 H387 0.9500 . ?
 C387 C393 1.34(6) . ?
 C97 H97 0.9500 . ?
 C389 H389 0.9500 . ?
 C195 H195 0.9500 . ?
 C393 H393 0.9500 . ?
 C197 H197 0.9500 . ?
 C197 C395 1.3900 . ?
 C197 C399 1.3900 . ?
 C395 C99 1.3900 . ?
 C99 H99 0.9500 . ?
 C99 C397 1.3900 . ?
 C397 H397 0.9500 . ?
 C397 C199 1.3900 . ?
 C199 H199 0.9500 . ?
 C199 C399 1.3900 . ?
 C399 H399 0.9500 . ?

loop_
  _geom_angle_atom_site_label_1
  _geom_angle_atom_site_label_2
  _geom_angle_atom_site_label_3
  _geom_angle
  _geom_angle_site_symmetry_1
  _geom_angle_site_symmetry_3
  _geom_angle_publ_flag
 O25 Mo7 Cu12 97.3(4) . . ?
 O25 Mo7 O19 71.9(5) . . ?
 O25 Mo7 O28 72.8(6) . . ?
 O19 Mo7 Cu12 105.3(4) . . ?
 O28 Mo7 Cu12 37.0(4) . . ?
 O28 Mo7 O19 71.5(5) . . ?
 O18 Mo7 Cu12 74.9(5) . . ?
 O18 Mo7 O25 157.9(6) . . ?
 O18 Mo7 O19 90.0(6) . . ?
 O18 Mo7 O28 89.7(6) . . ?
 O18 Mo7 O17 103.7(7) . . ?
 O17 Mo7 Cu12 162.2(5) . . ?
 O17 Mo7 O25 90.0(6) . . ?
 O17 Mo7 O19 92.3(6) . . ?
 O17 Mo7 O28 159.3(6) . . ?
 O24 Mo7 Cu12 59.7(5) . . ?
 O24 Mo7 O25 92.4(6) . . ?
 O24 Mo7 O19 157.4(6) . . ?
 O24 Mo7 O28 88.7(6) . . ?
 O24 Mo7 O18 100.9(7) . . ?
 O24 Mo7 O17 104.0(7) . . ?
 O19 Mo6 Cu11 105.3(4) . . ?
 O28 Mo6 Cu11 97.4(4) . . ?
 O28 Mo6 O19 72.2(6) . . ?
 O28 Mo6 O27 73.1(6) . . ?
 O20 Mo6 Cu11 162.8(5) . . ?
 O20 Mo6 O19 91.7(6) . . ?
 O20 Mo6 O28 89.9(6) . . ?
 O20 Mo6 O21 102.4(7) . . ?
 O20 Mo6 O29 104.8(7) . . ?
 O20 Mo6 O27 159.2(6) . . ?
 O21 Mo6 Cu11 75.9(5) . . ?
 O21 Mo6 O19 89.5(6) . . ?
 O21 Mo6 O28 158.3(6) . . ?
 O21 Mo6 O27 90.6(6) . . ?
 O29 Mo6 Cu11 59.5(5) . . ?
 O29 Mo6 O19 158.1(6) . . ?
 O29 Mo6 O28 93.1(6) . . ?
 O29 Mo6 O21 100.7(7) . . ?
 O29 Mo6 O27 88.3(6) . . ?
 O27 Mo6 Cu11 36.6(4) . . ?
 O27 Mo6 O19 72.1(5) . . ?
 O25 Mo5 Cu10 37.0(4) . . ?
 O25 Mo5 O19 71.0(5) . . ?
 O19 Mo5 Cu10 104.7(4) . . ?
 O23 Mo5 Cu10 76.0(5) . . ?
 O23 Mo5 O25 91.3(6) . . ?
 O23 Mo5 O19 90.5(6) . . ?
 O23 Mo5 O26 100.6(7) . . ?
 O23 Mo5 O27 158.9(6) . . ?
 O26 Mo5 Cu10 59.8(5) . . ?
 O26 Mo5 O25 88.8(6) . . ?
 O26 Mo5 O19 157.2(6) . . ?
 O26 Mo5 O27 92.2(7) . . ?
 O22 Mo5 Cu10 162.8(5) . . ?
 O22 Mo5 O25 158.8(6) . . ?
 O22 Mo5 O19 92.4(6) . . ?
 O22 Mo5 O23 102.2(7) . . ?
 O22 Mo5 O26 104.4(7) . . ?
 O22 Mo5 O27 90.4(6) . . ?
 O27 Mo5 Cu10 96.7(4) . . ?
 O27 Mo5 O25 72.2(6) . . ?
 O27 Mo5 O19 72.0(5) . . ?
 O6 Mo4 O5 72.9(6) . . ?
 O6 Mo4 O11 73.7(6) . . ?
 O8 Mo4 O6 90.4(6) . . ?
 O8 Mo4 O5 161.8(6) . . ?
 O8 Mo4 O10 102.5(7) . . ?
 O8 Mo4 O7 103.3(7) . . ?
 O8 Mo4 O11 97.1(6) . . ?
 O10 Mo4 O6 159.7(6) . . ?
 O10 Mo4 O5 91.9(6) . . ?
 O10 Mo4 O11 89.0(6) . . ?
 O7 Mo4 O6 92.5(7) . . ?
 O7 Mo4 O5 84.8(6) . . ?
 O7 Mo4 O10 99.6(7) . . ?
 O7 Mo4 O11 155.4(7) . . ?
 O11 Mo4 O5 71.8(6) . . ?
 Ag26 Ag25 Ag24 140.94(7) . . ?
 Cu7 Ag25 Ag24 60.70(9) . . ?
 Cu7 Ag25 Ag26 85.61(9) . . ?
 Cu7 Ag25 Cu6 67.7(4) . . ?
 Cu7 Ag25 Cu6A 63.5(3) . . ?
 Cu6 Ag25 Ag24 82.1(4) . . ?
 Cu6 Ag25 Ag26 66.1(5) . . ?
 C12 Ag25 Ag24 42.0(8) . . ?
 C12 Ag25 Ag26 150.9(8) . . ?
 C12 Ag25 Cu7 102.0(8) . . ?
 C12 Ag25 Cu6 90.6(10) . . ?
 C12 Ag25 C18 95.5(9) . . ?
 C12 Ag25 C46 28.9(12) . . ?
 C12 Ag25 C106 88.3(10) . . ?
 C12 Ag25 Cu6A 97.8(9) . . ?
 C18 Ag25 Ag24 111.3(5) . . ?
 C18 Ag25 Ag26 55.4(5) . . ?
 C18 Ag25 Cu7 104.1(5) . . ?
 C18 Ag25 Cu6 38.7(5) . . ?
 C18 Ag25 Cu6A 41.0(5) . . ?
 C46 Ag25 Ag24 68.4(8) . . ?
 C46 Ag25 Ag26 142.2(8) . . ?
 C46 Ag25 Cu7 129.0(8) . . ?
 C46 Ag25 Cu6 109.3(10) . . ?
 C46 Ag25 C18 96.4(9) . . ?
 C46 Ag25 C106 103.7(9) . . ?
 C46 Ag25 Cu6A 117.0(9) . . ?
 C88 Ag25 Ag24 151.2(14) . . ?
 C88 Ag25 Ag26 43.6(14) . . ?
 C88 Ag25 Cu7 98.5(14) . . ?
 C88 Ag25 Cu6 109.6(15) . . ?
 C88 Ag25 C12 155.5(16) . . ?
 C88 Ag25 C18 92.2(14) . . ?
 C88 Ag25 C46 127.1(16) . . ?
 C88 Ag25 C106 99.0(15) . . ?
 C88 Ag25 Cu6A 103.2(14) . . ?
 C106 Ag25 Ag24 52.2(6) . . ?
 C106 Ag25 Ag26 113.8(6) . . ?
 C106 Ag25 Cu7 40.3(6) . . ?
 C106 Ag25 Cu6 105.5(6) . . ?
 C106 Ag25 C18 143.8(7) . . ?
 C106 Ag25 Cu6A 102.8(6) . . ?
 Cu6A Ag25 Ag24 85.8(2) . . ?
 Cu6A Ag25 Ag26 60.2(3) . . ?
 O4 Mo3 Cu1 36.7(4) . . ?
 O5 Mo3 Cu1 94.8(4) . . ?
 O5 Mo3 O4 72.5(6) . . ?
 O13 Mo3 Cu1 80.2(5) . . ?
 O13 Mo3 O4 93.1(6) . . ?
 O13 Mo3 O5 160.2(6) . . ?
 O13 Mo3 O11 89.2(6) . . ?
 O15 Mo3 Cu1 54.4(5) . . ?
 O15 Mo3 O4 84.8(7) . . ?
 O15 Mo3 O5 92.0(7) . . ?
 O15 Mo3 O13 100.3(7) . . ?
 O15 Mo3 O14 102.6(7) . . ?
 O15 Mo3 O11 155.6(6) . . ?
 O14 Mo3 Cu1 156.6(5) . . ?
 O14 Mo3 O4 160.5(6) . . ?
 O14 Mo3 O5 89.1(6) . . ?
 O14 Mo3 O13 103.1(7) . . ?
 O14 Mo3 O11 96.9(6) . . ?
 O11 Mo3 Cu1 106.3(4) . . ?
 O11 Mo3 O4 72.3(6) . . ?
 O11 Mo3 O5 73.7(6) . . ?
 Ag20 Ag21 Ag22 140.19(8) . . ?
 Cu9 Ag21 Ag22 59.18(8) . . ?
 Cu9 Ag21 Ag20 83.71(9) . . ?
 Cu8 Ag21 Ag22 86.53(9) . . ?
 Cu8 Ag21 Ag20 62.48(9) . . ?
 Cu8 Ag21 Cu9 63.49(10) . . ?
 C8 Ag21 Ag22 44.2(10) . . ?
 C8 Ag21 Ag20 154.8(11) . . ?
 C8 Ag21 Cu9 102.4(10) . . ?
 C8 Ag21 Cu8 98.0(10) . . ?
 C8 Ag21 C16 100.3(12) . . ?
 C8 Ag21 C36 89.7(12) . . ?
 C8 Ag21 C68 154.7(14) . . ?
 C8 Ag21 C132 28.3(14) . . ?
 C16 Ag21 Ag22 116.3(6) . . ?
 C16 Ag21 Ag20 54.5(6) . . ?
 C16 Ag21 Cu9 102.4(6) . . ?
 C16 Ag21 Cu8 40.3(6) . . ?
 C16 Ag21 C36 143.0(8) . . ?
 C36 Ag21 Ag22 51.2(5) . . ?
 C36 Ag21 Ag20 109.5(5) . . ?
 C36 Ag21 Cu9 40.6(5) . . ?
 C36 Ag21 Cu8 103.3(5) . . ?
 C68 Ag21 Ag22 145.0(9) . . ?
 C68 Ag21 Ag20 43.6(9) . . ?
 C68 Ag21 Cu9 96.5(9) . . ?
 C68 Ag21 Cu8 105.5(9) . . ?
 C68 Ag21 C16 91.8(11) . . ?
 C68 Ag21 C36 93.8(11) . . ?
 C68 Ag21 C132 127.4(13) . . ?
 C132 Ag21 Ag22 69.3(10) . . ?
 C132 Ag21 Ag20 146.0(10) . . ?
 C132 Ag21 Cu9 128.4(10) . . ?
 C132 Ag21 Cu8 117.6(10) . . ?
 C132 Ag21 C16 101.8(11) . . ?
 C132 Ag21 C36 103.5(11) . . ?
 O6 Mo2 Cu2 36.4(4) . . ?
 O4 Mo2 Cu2 94.9(4) . . ?
 O4 Mo2 O6 72.7(6) . . ?
 O4 Mo2 O11 72.8(6) . . ?
 O9 Mo2 Cu2 79.9(5) . . ?
 O9 Mo2 O6 93.2(6) . . ?
 O9 Mo2 O4 160.7(6) . . ?
 O9 Mo2 O11 90.6(6) . . ?
 O12 Mo2 Cu2 157.9(5) . . ?
 O12 Mo2 O6 161.3(6) . . ?
 O12 Mo2 O4 90.3(6) . . ?
 O12 Mo2 O9 101.5(7) . . ?
 O12 Mo2 O11 96.5(6) . . ?
 O16 Mo2 Cu2 55.2(5) . . ?
 O16 Mo2 O6 85.2(6) . . ?
 O16 Mo2 O4 91.6(7) . . ?
 O16 Mo2 O9 100.3(7) . . ?
 O16 Mo2 O12 103.2(7) . . ?
 O16 Mo2 O11 154.9(6) . . ?
 O11 Mo2 Cu2 105.5(4) . . ?
 O11 Mo2 O6 71.6(5) . . ?
 Ag28 Ag29 Ag30 140.43(7) . . ?
 Cu5 Ag29 Ag30 60.76(9) . . ?
 Cu5 Ag29 Ag28 85.16(9) . . ?
 Cu4 Ag29 Ag30 83.2(3) . . ?
 Cu4 Ag29 Ag28 62.9(4) . . ?
 Cu4 Ag29 Cu5 64.3(3) . . ?
 C1 Ag29 Ag30 53.2(6) . . ?
 C1 Ag29 Ag28 113.3(6) . . ?
 C1 Ag29 Cu5 40.9(6) . . ?
 C1 Ag29 Cu4 103.7(6) . . ?
 C1 Ag29 C52 108.5(9) . . ?
 C1 Ag29 C102 143.4(8) . . ?
 C1 Ag29 C162 101.2(10) . . ?
 C1 Ag29 Cu4A 101.2(7) . . ?
 C52 Ag29 Ag30 68.8(7) . . ?
 C52 Ag29 Ag28 138.3(7) . . ?
 C52 Ag29 Cu5 129.4(7) . . ?
 C52 Ag29 Cu4 107.3(8) . . ?
 C52 Ag29 Cu4A 114.9(9) . . ?
 C102 Ag29 Ag30 111.8(5) . . ?
 C102 Ag29 Ag28 53.6(5) . . ?
 C102 Ag29 Cu5 102.7(5) . . ?
 C102 Ag29 Cu4 40.0(5) . . ?
 C102 Ag29 C52 91.8(9) . . ?
 C102 Ag29 C162 103.5(9) . . ?
 C102 Ag29 Cu4A 42.2(6) . . ?
 C124 Ag29 Ag30 153.3(9) . . ?
 C124 Ag29 Ag28 42.9(9) . . ?
 C124 Ag29 Cu5 99.8(9) . . ?
 C124 Ag29 Cu4 105.5(10) . . ?
 C124 Ag29 C1 100.1(11) . . ?
 C124 Ag29 C52 129.0(11) . . ?
 C124 Ag29 C102 89.2(10) . . ?
 C124 Ag29 C162 28.6(12) . . ?
 C124 Ag29 Cu4A 99.1(10) . . ?
 C126 Ag29 Ag30 42.5(8) . . ?
 C126 Ag29 Ag28 149.5(8) . . ?
 C126 Ag29 Cu5 102.4(8) . . ?
 C126 Ag29 Cu4 93.5(9) . . ?
 C126 Ag29 C1 90.0(10) . . ?
 C126 Ag29 C52 27.2(11) . . ?
 C126 Ag29 C102 96.0(9) . . ?
 C126 Ag29 C124 155.5(12) . . ?
 C126 Ag29 C162 127.6(11) . . ?
 C126 Ag29 Cu4A 100.8(9) . . ?
 C162 Ag29 Ag30 143.8(8) . . ?
 C162 Ag29 Ag28 69.1(8) . . ?
 C162 Ag29 Cu5 119.4(8) . . ?
 C162 Ag29 Cu4 131.5(9) . . ?
 C162 Ag29 C52 103.2(10) . . ?
 C162 Ag29 Cu4A 126.0(9) . . ?
 Cu4A Ag29 Ag30 87.2(3) . . ?
 Cu4A Ag29 Ag28 57.0(4) . . ?
 Cu4A Ag29 Cu5 60.7(3) . . ?
 O17 Ag31 Ag30 94.9(3) . . ?
 O17 Ag31 C32 107.3(8) . . ?
 C32 Ag31 Ag30 124.8(7) . . ?
 C138 Ag31 Ag30 45.1(9) . . ?
 C138 Ag31 O17 140.0(9) . . ?
 C138 Ag31 C32 98.2(11) . . ?
 C138 Ag31 C218 121.7(12) . . ?
 C138 Ag31 O14 104.9(10) . . ?
 C218 Ag31 Ag30 151.9(8) . . ?
 C218 Ag31 O17 92.8(9) . . ?
 C218 Ag31 C32 27.8(11) . . ?
 C218 Ag31 O14 114.7(9) . . ?
 O14 Ag31 Ag30 93.4(4) . . ?
 O14 Ag31 O17 73.4(5) . . ?
 O14 Ag31 C32 141.0(8) . . ?
 Ag1 Ag6 Ag5 65.04(6) . . ?
 Ag1 Ag6 Ag15 114.39(7) . . ?
 Ag15 Ag6 Ag5 57.87(6) . . ?
 C110 Ag6 Ag5 112.4(7) . . ?
 C110 Ag6 Ag1 48.6(7) . . ?
 C110 Ag6 Ag15 157.7(7) . . ?
 C110 Ag6 C134 96.1(11) . . ?
 C110 Ag6 C156 109.8(11) . . ?
 C134 Ag6 Ag5 147.6(8) . . ?
 C134 Ag6 Ag1 144.6(8) . . ?
 C134 Ag6 Ag15 100.1(8) . . ?
 C146 Ag6 Ag5 47.0(8) . . ?
 C146 Ag6 Ag1 107.8(8) . . ?
 C146 Ag6 Ag15 48.0(9) . . ?
 C146 Ag6 C110 142.6(11) . . ?
 C146 Ag6 C134 100.7(11) . . ?
 C146 Ag6 C156 99.8(12) . . ?
 C156 Ag6 Ag5 137.1(8) . . ?
 C156 Ag6 Ag1 151.7(8) . . ?
 C156 Ag6 Ag15 79.9(8) . . ?
 C156 Ag6 C134 26.9(12) . . ?
 Ag46 Ag52 Ag48 80.54(6) . . ?
 Ag51 Ag52 Ag46 58.65(6) . . ?
 Ag51 Ag52 Ag48 124.12(8) . . ?
 Ag51 Ag52 Ag49 119.15(8) . . ?
 Ag51 Ag52 Ag50 62.33(7) . . ?
 Ag49 Ag52 Ag46 130.10(8) . . ?
 Ag49 Ag52 Ag48 60.04(6) . . ?
 Ag49 Ag52 Ag50 63.57(7) . . ?
 Ag50 Ag52 Ag46 114.98(8) . . ?
 Ag50 Ag52 Ag48 114.03(7) . . ?
 C78 Ag52 Ag46 44.5(8) . . ?
 C78 Ag52 Ag51 95.8(7) . . ?
 C78 Ag52 Ag48 74.8(7) . . ?
 C78 Ag52 Ag49 133.0(7) . . ?
 C78 Ag52 Ag50 157.9(7) . . ?
 C78 Ag52 C244 25.3(10) . . ?
 C100 Ag52 Ag46 101.5(11) . . ?
 C100 Ag52 Ag51 46.1(11) . . ?
 C100 Ag52 Ag48 158.3(11) . . ?
 C100 Ag52 Ag49 105.2(11) . . ?
 C100 Ag52 Ag50 45.3(11) . . ?
 C100 Ag52 C78 121.8(13) . . ?
 C100 Ag52 C244 100.5(13) . . ?
 C244 Ag52 Ag46 56.5(7) . . ?
 C244 Ag52 Ag51 89.5(7) . . ?
 C244 Ag52 Ag48 98.6(7) . . ?
 C244 Ag52 Ag49 150.3(7) . . ?
 C244 Ag52 Ag50 145.0(7) . . ?
 C260 Ag52 Ag46 121.7(10) . . ?
 C260 Ag52 Ag51 163.1(11) . . ?
 C260 Ag52 Ag48 45.4(11) . . ?
 C260 Ag52 Ag49 46.0(10) . . ?
 C260 Ag52 Ag50 107.3(10) . . ?
 C260 Ag52 C78 93.3(13) . . ?
 C260 Ag52 C100 136.8(15) . . ?
 C260 Ag52 C244 104.5(13) . . ?
 O25 Mo8 O28 71.9(6) . . ?
 O25 Mo8 O27 71.0(5) . . ?
 O30 Mo8 O25 93.4(7) . . ?
 O30 Mo8 O28 87.8(6) . . ?
 O30 Mo8 O32 103.8(7) . . ?
 O30 Mo8 O31 104.8(7) . . ?
 O30 Mo8 O27 157.1(6) . . ?
 O32 Mo8 O25 156.7(6) . . ?
 O32 Mo8 O28 92.8(6) . . ?
 O32 Mo8 O31 103.4(7) . . ?
 O32 Mo8 O27 87.7(6) . . ?
 O31 Mo8 O25 86.9(6) . . ?
 O31 Mo8 O28 156.1(7) . . ?
 O31 Mo8 O27 91.3(6) . . ?
 O27 Mo8 O28 71.7(6) . . ?
 O4 Mo1 O6 72.8(6) . . ?
 O5 Mo1 O6 72.8(6) . . ?
 O5 Mo1 O4 73.3(6) . . ?
 O3 Mo1 O6 90.7(6) . . ?
 O3 Mo1 O4 158.9(7) . . ?
 O3 Mo1 O5 89.4(7) . . ?
 O3 Mo1 O2 102.5(7) . . ?
 O3 Mo1 O1 103.7(7) . . ?
 O2 Mo1 O6 88.7(6) . . ?
 O2 Mo1 O4 90.5(6) . . ?
 O2 Mo1 O5 158.3(7) . . ?
 O1 Mo1 O6 158.6(6) . . ?
 O1 Mo1 O4 89.2(6) . . ?
 O1 Mo1 O5 91.3(7) . . ?
 O1 Mo1 O2 103.2(7) . . ?
 Ag51 Ag46 Ag52 55.47(5) . . ?
 Ag45 Ag46 Ag52 110.77(7) . . ?
 Ag45 Ag46 Ag51 63.67(6) . . ?
 Ag47 Ag46 Ag52 80.17(7) . . ?
 Ag47 Ag46 Ag51 135.64(8) . . ?
 Ag47 Ag46 Ag45 145.64(9) . . ?
 Cu2 Ag46 Ag52 112.97(9) . . ?
 Cu2 Ag46 Ag51 108.87(10) . . ?
 Cu2 Ag46 Ag45 59.46(9) . . ?
 Cu2 Ag46 Ag47 86.19(10) . . ?
 C4 Ag46 Ag52 98.0(12) . . ?
 C4 Ag46 Ag51 44.6(12) . . ?
 C4 Ag46 Ag45 47.6(12) . . ?
 C4 Ag46 Ag47 166.3(12) . . ?
 C4 Ag46 Cu2 106.8(12) . . ?
 C4 Ag46 C42 106.9(13) . . ?
 C4 Ag46 C78 124.1(15) . . ?
 C42 Ag46 Ag52 148.0(6) . . ?
 C42 Ag46 Ag51 137.8(6) . . ?
 C42 Ag46 Ag45 74.2(6) . . ?
 C42 Ag46 Ag47 80.1(6) . . ?
 C42 Ag46 Cu2 40.6(6) . . ?
 C78 Ag46 Ag52 51.8(8) . . ?
 C78 Ag46 Ag51 99.2(8) . . ?
 C78 Ag46 Ag45 162.1(8) . . ?
 C78 Ag46 Ag47 44.8(8) . . ?
 C78 Ag46 Cu2 127.3(8) . . ?
 C78 Ag46 C42 122.4(10) . . ?
 Ag6 Ag5 Ag1 54.39(5) . . ?
 Ag15 Ag5 Ag6 60.25(6) . . ?
 Ag15 Ag5 Ag1 107.28(7) . . ?
 Ag4 Ag5 Ag6 132.79(8) . . ?
 Ag4 Ag5 Ag1 78.43(6) . . ?
 Ag4 Ag5 Ag15 148.23(9) . . ?
 Cu11 Ag5 Ag6 106.52(9) . . ?
 Cu11 Ag5 Ag1 112.01(9) . . ?
 Cu11 Ag5 Ag15 60.55(9) . . ?
 Cu11 Ag5 Ag4 88.08(9) . . ?
 C98 Ag5 Ag6 136.3(6) . . ?
 C98 Ag5 Ag1 148.4(5) . . ?
 C98 Ag5 Ag15 76.2(6) . . ?
 C98 Ag5 Ag4 83.4(5) . . ?
 C98 Ag5 Cu11 41.3(6) . . ?
 C146 Ag5 Ag6 44.4(8) . . ?
 C146 Ag5 Ag1 95.4(8) . . ?
 C146 Ag5 Ag15 49.1(8) . . ?
 C146 Ag5 Ag4 162.6(8) . . ?
 C146 Ag5 Cu11 109.3(8) . . ?
 C146 Ag5 C98 108.8(10) . . ?
 C186 Ag5 Ag6 97.2(8) . . ?
 C186 Ag5 Ag1 50.8(8) . . ?
 C186 Ag5 Ag15 157.0(8) . . ?
 C186 Ag5 Ag4 45.1(8) . . ?
 C186 Ag5 Cu11 129.2(8) . . ?
 C186 Ag5 C98 125.7(10) . . ?
 C186 Ag5 C146 118.9(12) . . ?
 Ag24 Ag14 Ag13 61.86(6) . . ?
 Ag24 Ag14 Ag4 121.33(8) . . ?
 Ag24 Ag14 Cu11 107.42(9) . . ?
 Ag4 Ag14 Ag13 59.49(6) . . ?
 Cu11 Ag14 Ag13 99.37(9) . . ?
 Cu11 Ag14 Ag4 80.65(9) . . ?
 C6 Ag14 Ag24 95.9(7) . . ?
 C6 Ag14 Ag13 46.4(7) . . ?
 C6 Ag14 Ag4 41.2(8) . . ?
 C6 Ag14 Cu11 120.1(8) . . ?
 C12 Ag14 Ag24 46.9(8) . . ?
 C12 Ag14 Ag13 105.0(8) . . ?
 C12 Ag14 Ag4 158.0(8) . . ?
 C12 Ag14 Cu11 119.2(9) . . ?
 C12 Ag14 C6 117.0(11) . . ?
 C12 Ag14 C98 122.0(10) . . ?
 C98 Ag14 Ag24 141.6(6) . . ?
 C98 Ag14 Ag13 127.6(6) . . ?
 C98 Ag14 Ag4 79.0(6) . . ?
 C98 Ag14 Cu11 39.4(6) . . ?
 C98 Ag14 C6 116.6(10) . . ?
 Ag3 Ag2 Ag1 65.09(6) . . ?
 Ag3 Ag2 Ag1K 141.38(9) . . ?
 Ag3 Ag2 Ag7 120.42(9) . . ?
 Ag3 Ag2 Ag7A 116.8(3) . . ?
 Ag1 Ag2 Ag7 66.53(11) . . ?
 Ag1K Ag2 Ag1 137.58(8) . . ?
 Ag1K Ag2 Ag7 71.13(11) . . ?
 Cu12 Ag2 Ag3 59.26(8) . . ?
 Cu12 Ag2 Ag1 109.16(9) . . ?
 Cu12 Ag2 Ag1K 82.14(9) . . ?
 Cu12 Ag2 Ag7 109.35(12) . . ?
 Cu12 Ag2 Ag7A 115.0(4) . . ?
 C48 Ag2 Ag3 74.1(6) . . ?
 C48 Ag2 Ag1 138.8(6) . . ?
 C48 Ag2 Ag1K 74.9(6) . . ?
 C48 Ag2 Ag7 136.9(6) . . ?
 C48 Ag2 Cu12 39.3(6) . . ?
 C48 Ag2 Ag7A 145.3(8) . . ?
 C158 Ag2 Ag3 49.6(11) . . ?
 C158 Ag2 Ag1 46.3(10) . . ?
 C158 Ag2 Ag1K 167.3(11) . . ?
 C158 Ag2 Ag7 110.1(10) . . ?
 C158 Ag2 Cu12 108.6(11) . . ?
 C158 Ag2 C48 108.9(12) . . ?
 C158 Ag2 C242 129.7(15) . . ?
 C158 Ag2 Ag7A 101.7(11) . . ?
 C242 Ag2 Ag3 169.3(10) . . ?
 C242 Ag2 Ag1 106.3(10) . . ?
 C242 Ag2 Ag1K 41.4(10) . . ?
 C242 Ag2 Ag7 48.9(10) . . ?
 C242 Ag2 Cu12 121.3(10) . . ?
 C242 Ag2 C48 113.4(11) . . ?
 C242 Ag2 Ag7A 52.7(10) . . ?
 Ag7A Ag2 Ag1 59.0(4) . . ?
 Ag7A Ag2 Ag1K 78.9(5) . . ?
 Ag14 Ag24 Ag25 85.47(7) . . ?
 Ag14 Ag24 Ag13 64.10(6) . . ?
 Ag14 Ag24 Ag23 135.42(8) . . ?
 Ag14 Ag24 Cu7 117.74(9) . . ?
 Ag13 Ag24 Ag25 148.11(8) . . ?
 Ag23 Ag24 Ag25 118.77(8) . . ?
 Ag23 Ag24 Ag13 81.21(7) . . ?
 Cu7 Ag24 Ag25 52.43(8) . . ?
 Cu7 Ag24 Ag13 133.25(9) . . ?
 Cu7 Ag24 Ag23 67.00(8) . . ?
 C12 Ag24 Ag25 47.0(9) . . ?
 C12 Ag24 Ag14 51.1(9) . . ?
 C12 Ag24 Ag13 110.9(9) . . ?
 C12 Ag24 Ag23 165.7(9) . . ?
 C12 Ag24 Cu7 98.7(9) . . ?
 C12 Ag24 C106 93.3(11) . . ?
 C26 Ag24 Ag25 161.4(9) . . ?
 C26 Ag24 Ag14 112.9(9) . . ?
 C26 Ag24 Ag13 49.2(9) . . ?
 C26 Ag24 Ag23 45.9(9) . . ?
 C26 Ag24 Cu7 112.7(9) . . ?
 C26 Ag24 C12 148.2(13) . . ?
 C26 Ag24 C106 108.6(11) . . ?
 C106 Ag24 Ag25 52.9(6) . . ?
 C106 Ag24 Ag14 138.4(6) . . ?
 C106 Ag24 Ag13 155.7(6) . . ?
 C106 Ag24 Ag23 74.8(6) . . ?
 C106 Ag24 Cu7 37.6(6) . . ?
 Ag2 Ag3 Ag13 168.75(8) . . ?
 Ag2 Ag3 Ag12 105.17(7) . . ?
 Ag2 Ag3 Ag1 60.60(6) . . ?
 Ag2 Ag3 Ag4 133.12(8) . . ?
 Ag13 Ag3 Ag1 130.33(7) . . ?
 Ag12 Ag3 Ag13 63.58(6) . . ?
 Ag12 Ag3 Ag1 161.28(8) . . ?
 Ag12 Ag3 Ag4 121.57(7) . . ?
 Ag4 Ag3 Ag13 58.10(5) . . ?
 Ag4 Ag3 Ag1 72.98(6) . . ?
 Cu12 Ag3 Ag2 58.57(8) . . ?
 Cu12 Ag3 Ag13 111.82(9) . . ?
 Cu12 Ag3 Ag12 56.12(8) . . ?
 Cu12 Ag3 Ag1 105.21(9) . . ?
 Cu12 Ag3 Ag4 148.67(10) . . ?
 O32 Ag3 Ag2 82.8(3) . . ?
 O32 Ag3 Ag13 102.5(3) . . ?
 O32 Ag3 Ag12 119.4(4) . . ?
 O32 Ag3 Ag1 50.4(4) . . ?
 O32 Ag3 Ag4 72.0(3) . . ?
 O32 Ag3 Cu12 82.9(4) . . ?
 C54 Ag3 Ag2 126.9(8) . . ?
 C54 Ag3 Ag13 45.1(8) . . ?
 C54 Ag3 Ag12 43.1(8) . . ?
 C54 Ag3 Ag1 154.8(8) . . ?
 C54 Ag3 Ag4 92.9(8) . . ?
 C54 Ag3 Cu12 97.6(8) . . ?
 C54 Ag3 O32 145.4(9) . . ?
 C54 Ag3 C158 119.4(13) . . ?
 C158 Ag3 Ag2 47.5(10) . . ?
 C158 Ag3 Ag13 140.6(10) . . ?
 C158 Ag3 Ag12 136.5(10) . . ?
 C158 Ag3 Ag1 43.9(10) . . ?
 C158 Ag3 Ag4 94.3(10) . . ?
 C158 Ag3 Cu12 105.8(10) . . ?
 C158 Ag3 O32 93.2(11) . . ?
 Ag11 Ag10 Ag1K 54.75(6) . . ?
 Ag11 Ag10 Ag20 53.04(6) . . ?
 Ag9 Ag10 Ag11 100.96(7) . . ?
 Ag9 Ag10 Ag1K 62.61(6) . . ?
 Ag9 Ag10 Ag20 131.37(7) . . ?
 Ag20 Ag10 Ag1K 107.78(8) . . ?
 O24 Ag10 Ag11 60.7(4) . . ?
 O24 Ag10 Ag9 58.2(3) . . ?
 O24 Ag10 Ag1K 72.4(4) . . ?
 O24 Ag10 Ag20 73.3(3) . . ?
 O24 Ag10 C32 119.4(8) . . ?
 C32 Ag10 Ag11 115.2(7) . . ?
 C32 Ag10 Ag9 136.3(7) . . ?
 C32 Ag10 Ag1K 160.5(7) . . ?
 C32 Ag10 Ag20 65.1(7) . . ?
 C72 Ag10 Ag11 145.7(10) . . ?
 C72 Ag10 Ag9 45.1(10) . . ?
 C72 Ag10 Ag1K 96.3(10) . . ?
 C72 Ag10 Ag20 148.3(11) . . ?
 C72 Ag10 O24 95.6(11) . . ?
 C72 Ag10 C32 97.8(12) . . ?
 C72 Ag10 C218 117.3(13) . . ?
 C82 Ag10 Ag11 48.1(8) . . ?
 C82 Ag10 Ag9 100.2(8) . . ?
 C82 Ag10 Ag1K 38.5(8) . . ?
 C82 Ag10 Ag20 89.7(8) . . ?
 C82 Ag10 O24 98.8(9) . . ?
 C82 Ag10 C32 121.9(11) . . ?
 C82 Ag10 C72 121.6(13) . . ?
 C82 Ag10 C218 116.9(11) . . ?
 C218 Ag10 Ag11 91.3(8) . . ?
 C218 Ag10 Ag9 138.4(8) . . ?
 C218 Ag10 Ag1K 145.7(8) . . ?
 C218 Ag10 Ag20 38.6(8) . . ?
 C218 Ag10 O24 96.2(8) . . ?
 C218 Ag10 C32 27.8(11) . . ?
 Cu5 Ag19 Ag9 124.81(10) . . ?
 Cu10 Ag19 Ag9 60.17(9) . . ?
 Cu10 Ag19 Cu5 75.21(11) . . ?
 C1 Ag19 Ag9 163.4(7) . . ?
 C1 Ag19 Cu5 40.9(7) . . ?
 C1 Ag19 Cu10 103.6(7) . . ?
 C1 Ag19 C66 27.8(10) . . ?
 C66 Ag19 Ag9 164.0(6) . . ?
 C66 Ag19 Cu5 68.7(6) . . ?
 C66 Ag19 Cu10 122.4(6) . . ?
 C72 Ag19 Ag9 48.6(11) . . ?
 C72 Ag19 Cu5 155.3(11) . . ?
 C72 Ag19 Cu10 108.1(11) . . ?
 C72 Ag19 C1 148.0(13) . . ?
 C72 Ag19 C66 123.4(13) . . ?
 Ag14 Ag13 Ag3 101.39(6) . . ?
 Ag14 Ag13 Ag12 130.08(7) . . ?
 Ag24 Ag13 Ag14 54.04(5) . . ?
 Ag24 Ag13 Ag3 130.72(7) . . ?
 Ag24 Ag13 Ag12 104.81(7) . . ?
 Ag24 Ag13 Ag4 113.55(7) . . ?
 Ag3 Ag13 Ag12 55.35(5) . . ?
 Ag4 Ag13 Ag14 59.54(6) . . ?
 Ag4 Ag13 Ag3 60.54(6) . . ?
 Ag4 Ag13 Ag12 115.79(7) . . ?
 O29 Ag13 Ag14 60.4(3) . . ?
 O29 Ag13 Ag24 72.9(4) . . ?
 O29 Ag13 Ag3 58.2(3) . . ?
 O29 Ag13 Ag12 70.5(3) . . ?
 O29 Ag13 Ag4 74.3(3) . . ?
 O29 Ag13 C108 122.2(8) . . ?
 C6 Ag13 Ag14 48.0(8) . . ?
 C6 Ag13 Ag24 90.6(8) . . ?
 C6 Ag13 Ag3 101.6(8) . . ?
 C6 Ag13 Ag12 156.9(8) . . ?
 C6 Ag13 Ag4 41.2(8) . . ?
 C6 Ag13 O29 98.7(8) . . ?
 C6 Ag13 C26 120.6(11) . . ?
 C6 Ag13 C108 121.4(11) . . ?
 C26 Ag13 Ag14 95.9(8) . . ?
 C26 Ag13 Ag24 42.2(8) . . ?
 C26 Ag13 Ag3 134.9(8) . . ?
 C26 Ag13 Ag12 81.8(8) . . ?
 C26 Ag13 Ag4 155.2(8) . . ?
 C26 Ag13 O29 97.5(9) . . ?
 C26 Ag13 C108 27.7(11) . . ?
 C54 Ag13 Ag14 144.7(8) . . ?
 C54 Ag13 Ag24 142.9(8) . . ?
 C54 Ag13 Ag3 43.3(8) . . ?
 C54 Ag13 Ag12 38.4(8) . . ?
 C54 Ag13 Ag4 93.6(8) . . ?
 C54 Ag13 O29 92.1(9) . . ?
 C54 Ag13 C6 125.7(11) . . ?
 C54 Ag13 C26 110.3(11) . . ?
 C54 Ag13 C108 95.1(11) . . ?
 C108 Ag13 Ag14 117.7(7) . . ?
 C108 Ag13 Ag24 67.4(7) . . ?
 C108 Ag13 Ag3 134.5(7) . . ?
 C108 Ag13 Ag12 81.0(7) . . ?
 C108 Ag13 Ag4 160.9(7) . . ?
 Ag1K Ag11 Ag10 64.35(7) . . ?
 Ag20 Ag11 Ag10 64.22(7) . . ?
 Ag20 Ag11 Ag1K 128.56(9) . . ?
 Cu12 Ag11 Ag10 100.75(9) . . ?
 Cu12 Ag11 Ag1K 83.99(9) . . ?
 Cu12 Ag11 Ag20 104.46(10) . . ?
 C48 Ag11 Ag10 130.3(6) . . ?
 C48 Ag11 Ag1K 78.9(6) . . ?
 C48 Ag11 Ag20 137.9(6) . . ?
 C48 Ag11 Cu12 40.4(6) . . ?
 C48 Ag11 C82 120.0(10) . . ?
 C68 Ag11 Ag10 105.3(10) . . ?
 C68 Ag11 Ag1K 160.2(10) . . ?
 C68 Ag11 Ag20 45.1(10) . . ?
 C68 Ag11 Cu12 115.2(10) . . ?
 C68 Ag11 C48 118.4(11) . . ?
 C68 Ag11 C82 116.9(13) . . ?
 C82 Ag11 Ag10 46.7(8) . . ?
 C82 Ag11 Ag1K 43.5(8) . . ?
 C82 Ag11 Ag20 98.0(8) . . ?
 C82 Ag11 Cu12 124.0(8) . . ?
 Ag3 Ag12 Ag13 61.07(5) . . ?
 Cu9 Ag12 Ag3 126.45(9) . . ?
 Cu9 Ag12 Ag13 121.95(9) . . ?
 Cu12 Ag12 Ag3 58.65(8) . . ?
 Cu12 Ag12 Ag13 111.79(9) . . ?
 Cu12 Ag12 Cu9 75.87(10) . . ?
 C24 Ag12 Ag3 154.9(6) . . ?
 C24 Ag12 Ag13 132.0(6) . . ?
 C24 Ag12 Cu9 69.0(6) . . ?
 C24 Ag12 Cu12 116.2(6) . . ?
 C36 Ag12 Ag3 159.0(6) . . ?
 C36 Ag12 Ag13 137.0(6) . . ?
 C36 Ag12 Cu9 40.1(6) . . ?
 C36 Ag12 Cu12 100.5(6) . . ?
 C36 Ag12 C24 28.9(9) . . ?
 C54 Ag12 Ag3 46.9(9) . . ?
 C54 Ag12 Ag13 43.3(9) . . ?
 C54 Ag12 Cu9 164.4(9) . . ?
 C54 Ag12 Cu12 103.7(9) . . ?
 C54 Ag12 C24 123.3(11) . . ?
 C54 Ag12 C36 151.2(11) . . ?
 Ag52 Ag51 Ag46 65.88(6) . . ?
 Ag52 Ag51 Ag45 114.77(7) . . ?
 Ag52 Ag51 Ag43 112.41(7) . . ?
 Ag52 Ag51 Ag50 60.92(7) . . ?
 Ag46 Ag51 Ag45 58.01(6) . . ?
 Ag46 Ag51 Ag43 131.20(8) . . ?
 Ag46 Ag51 Ag50 120.09(8) . . ?
 Ag45 Ag51 Ag43 84.48(7) . . ?
 Ag50 Ag51 Ag45 126.15(8) . . ?
 Ag50 Ag51 Ag43 56.75(6) . . ?
 C4 Ag51 Ag52 110.0(12) . . ?
 C4 Ag51 Ag46 46.8(12) . . ?
 C4 Ag51 Ag45 44.4(13) . . ?
 C4 Ag51 Ag43 123.8(12) . . ?
 C4 Ag51 Ag50 165.2(12) . . ?
 C4 Ag51 C188 95.3(14) . . ?
 C100 Ag51 Ag52 47.6(11) . . ?
 C100 Ag51 Ag46 109.7(11) . . ?
 C100 Ag51 Ag45 161.3(11) . . ?
 C100 Ag51 Ag43 96.6(12) . . ?
 C100 Ag51 Ag50 44.5(12) . . ?
 C100 Ag51 C4 139.4(17) . . ?
 C100 Ag51 C188 115.2(14) . . ?
 C188 Ag51 Ag52 153.7(7) . . ?
 C188 Ag51 Ag46 135.1(7) . . ?
 C188 Ag51 Ag45 78.3(7) . . ?
 C188 Ag51 Ag43 43.6(7) . . ?
 C188 Ag51 Ag50 92.8(7) . . ?
 Ag30 Ag40 Ag32 64.46(7) . . ?
 Ag30 Ag40 Ag41 124.13(10) . . ?
 Ag41 Ag40 Ag32 59.81(7) . . ?
 Cu1 Ag40 Ag32 96.45(9) . . ?
 Cu1 Ag40 Ag30 107.32(10) . . ?
 Cu1 Ag40 Ag41 82.87(10) . . ?
 C22 Ag40 Ag32 47.8(7) . . ?
 C22 Ag40 Ag30 94.3(8) . . ?
 C22 Ag40 Ag41 43.6(7) . . ?
 C22 Ag40 Cu1 123.8(7) . . ?
 C70 Ag40 Ag32 125.0(6) . . ?
 C70 Ag40 Ag30 142.2(7) . . ?
 C70 Ag40 Ag41 78.7(6) . . ?
 C70 Ag40 Cu1 40.4(7) . . ?
 C70 Ag40 C22 119.1(10) . . ?
 C126 Ag40 Ag32 109.0(8) . . ?
 C126 Ag40 Ag30 47.0(8) . . ?
 C126 Ag40 Ag41 159.0(8) . . ?
 C126 Ag40 Cu1 117.2(8) . . ?
 C126 Ag40 C22 115.4(11) . . ?
 C126 Ag40 C70 120.1(10) . . ?
 Ag6 Ag1 Ag5 60.56(5) . . ?
 Ag6 Ag1 Ag2 119.11(8) . . ?
 Ag6 Ag1 Ag3 126.55(8) . . ?
 Ag6 Ag1 Ag7A 69.4(3) . . ?
 Ag5 Ag1 Ag3 85.16(6) . . ?
 Ag2 Ag1 Ag5 130.51(7) . . ?
 Ag2 Ag1 Ag3 54.31(5) . . ?
 O32 Ag1 Ag6 79.7(3) . . ?
 O32 Ag1 Ag5 54.1(3) . . ?
 O32 Ag1 Ag2 76.6(3) . . ?
 O32 Ag1 Ag3 46.9(3) . . ?
 O32 Ag1 Ag7A 93.3(5) . . ?
 C110 Ag1 Ag6 49.5(7) . . ?
 C110 Ag1 Ag5 108.9(7) . . ?
 C110 Ag1 Ag2 95.9(7) . . ?
 C110 Ag1 Ag3 146.1(7) . . ?
 C110 Ag1 O32 117.0(8) . . ?
 C110 Ag1 C158 127.3(12) . . ?
 C110 Ag1 C186 131.3(10) . . ?
 C110 Ag1 Ag7A 40.8(8) . . ?
 C158 Ag1 Ag6 162.1(10) . . ?
 C158 Ag1 Ag5 123.1(10) . . ?
 C158 Ag1 Ag2 43.8(10) . . ?
 C158 Ag1 Ag3 43.4(10) . . ?
 C158 Ag1 O32 89.2(11) . . ?
 C158 Ag1 C186 95.1(12) . . ?
 C158 Ag1 Ag7A 97.6(10) . . ?
 C186 Ag1 Ag6 97.1(7) . . ?
 C186 Ag1 Ag5 44.2(8) . . ?
 C186 Ag1 Ag2 132.8(7) . . ?
 C186 Ag1 Ag3 80.4(8) . . ?
 C186 Ag1 O32 81.8(8) . . ?
 C186 Ag1 Ag7A 166.3(8) . . ?
 Ag7A Ag1 Ag5 123.1(3) . . ?
 Ag7A Ag1 Ag2 57.2(3) . . ?
 Ag7A Ag1 Ag3 105.6(3) . . ?
 Ag6 Ag15 Ag17 134.16(8) . . ?
 Ag6 Ag15 Ag0Y 158.82(8) . . ?
 Ag6 Ag15 Ag16 77.75(6) . . ?
 Ag5 Ag15 Ag6 61.87(6) . . ?
 Ag5 Ag15 Ag17 162.79(8) . . ?
 Ag5 Ag15 Ag0Y 97.84(7) . . ?
 Ag5 Ag15 Ag16 139.62(8) . . ?
 Ag17 Ag15 Ag16 56.85(6) . . ?
 Ag0Y Ag15 Ag17 65.42(6) . . ?
 Ag0Y Ag15 Ag16 122.27(8) . . ?
 Cu11 Ag15 Ag6 103.96(9) . . ?
 Cu11 Ag15 Ag5 55.54(9) . . ?
 Cu11 Ag15 Ag17 108.78(10) . . ?
 Cu11 Ag15 Ag0Y 56.26(8) . . ?
 Cu11 Ag15 Ag16 143.54(10) . . ?
 O31 Ag15 Ag6 54.9(4) . . ?
 O31 Ag15 Ag5 85.4(4) . . ?
 O31 Ag15 Ag17 99.8(4) . . ?
 O31 Ag15 Ag0Y 121.5(4) . . ?
 O31 Ag15 Ag16 70.6(3) . . ?
 O31 Ag15 Cu11 80.8(3) . . ?
 C146 Ag15 Ag6 45.2(8) . . ?
 C146 Ag15 Ag5 49.0(8) . . ?
 C146 Ag15 Ag17 144.2(8) . . ?
 C146 Ag15 Ag0Y 126.7(8) . . ?
 C146 Ag15 Ag16 102.1(8) . . ?
 C146 Ag15 Cu11 104.2(8) . . ?
 C146 Ag15 O31 98.8(9) . . ?
 C172 Ag15 Ag6 154.8(12) . . ?
 C172 Ag15 Ag5 122.5(12) . . ?
 C172 Ag15 Ag17 47.2(12) . . ?
 C172 Ag15 Ag0Y 40.9(12) . . ?
 C172 Ag15 Ag16 94.0(12) . . ?
 C172 Ag15 Cu11 96.8(12) . . ?
 C172 Ag15 O31 144.5(13) . . ?
 C172 Ag15 C146 115.9(15) . . ?
 Ag46 Ag45 Ag51 58.32(6) . . ?
 Ag46 Ag45 Ag44 133.61(8) . . ?
 Ag46 Ag45 Ag35 159.48(14) . . ?
 Ag36 Ag45 Ag46 97.30(8) . . ?
 Ag36 Ag45 Ag51 154.41(9) . . ?
 Ag36 Ag45 Ag44 128.81(9) . . ?
 Ag36 Ag45 Ag35 62.61(13) . . ?
 Ag44 Ag45 Ag51 75.32(7) . . ?
 Ag44 Ag45 Ag35 66.21(13) . . ?
 Ag35 Ag45 Ag51 140.63(13) . . ?
 Cu2 Ag45 Ag46 54.77(9) . . ?
 Cu2 Ag45 Ag51 101.03(10) . . ?
 Cu2 Ag45 Ag36 54.61(9) . . ?
 Cu2 Ag45 Ag44 146.67(10) . . ?
 Cu2 Ag45 Ag35 106.32(14) . . ?
 O3 Ag45 Ag46 79.8(4) . . ?
 O3 Ag45 Ag51 52.1(4) . . ?
 O3 Ag45 Ag36 120.9(4) . . ?
 O3 Ag45 Ag44 72.6(4) . . ?
 O3 Ag45 Ag35 106.1(4) . . ?
 O3 Ag45 Cu2 79.2(4) . . ?
 O3 Ag45 Ag 102.3(5) . . ?
 C4 Ag45 Ag46 46.8(11) . . ?
 C4 Ag45 Ag51 41.7(12) . . ?
 C4 Ag45 Ag36 127.9(12) . . ?
 C4 Ag45 Ag44 97.3(12) . . ?
 C4 Ag45 Ag35 149.1(11) . . ?
 C4 Ag45 Cu2 101.3(11) . . ?
 C4 Ag45 O3 92.3(12) . . ?
 C4 Ag45 Ag 144.5(12) . . ?
 C118 Ag45 Ag46 122.5(13) . . ?
 C118 Ag45 Ag51 152.8(14) . . ?
 C118 Ag45 Ag36 45.2(13) . . ?
 C118 Ag45 Ag44 97.6(13) . . ?
 C118 Ag45 Ag35 46.6(13) . . ?
 C118 Ag45 Cu2 98.8(13) . . ?
 C118 Ag45 O3 151.4(14) . . ?
 C118 Ag45 C4 115.9(18) . . ?
 C118 Ag45 Ag 51.9(14) . . ?
 Ag Ag45 Ag46 167.3(6) . . ?
 Ag Ag45 Ag51 132.7(6) . . ?
 Ag Ag45 Ag36 70.8(6) . . ?
 Ag Ag45 Ag44 58.0(6) . . ?
 Ag Ag45 Cu2 113.0(5) . . ?
 Ag38 Ag48 Ag52 138.54(8) . . ?
 Ag38 Ag48 Ag49 166.40(8) . . ?
 Ag39 Ag48 Ag52 154.13(9) . . ?
 Ag39 Ag48 Ag38 65.95(7) . . ?
 Ag39 Ag48 Ag49 100.63(8) . . ?
 Ag39 Ag48 Ag47 127.98(9) . . ?
 Ag39 Ag48 Cu1 56.13(9) . . ?
 Ag49 Ag48 Ag52 54.39(6) . . ?
 Ag47 Ag48 Ag52 77.26(7) . . ?
 Ag47 Ag48 Ag38 62.06(7) . . ?
 Ag47 Ag48 Ag49 131.38(9) . . ?
 Cu1 Ag48 Ag52 99.37(9) . . ?
 Cu1 Ag48 Ag38 112.24(10) . . ?
 Cu1 Ag48 Ag49 55.39(9) . . ?
 Cu1 Ag48 Ag47 151.39(10) . . ?
 O2 Ag48 Ag52 51.7(4) . . ?
 O2 Ag48 Ag38 106.8(4) . . ?
 O2 Ag48 Ag39 122.7(4) . . ?
 O2 Ag48 Ag49 78.1(4) . . ?
 O2 Ag48 Ag47 75.4(3) . . ?
 O2 Ag48 Cu1 80.3(4) . . ?
 C150 Ag48 Ag52 149.0(12) . . ?
 C150 Ag48 Ag38 47.8(12) . . ?
 C150 Ag48 Ag39 48.1(12) . . ?
 C150 Ag48 Ag49 125.2(12) . . ?
 C150 Ag48 Ag47 93.0(12) . . ?
 C150 Ag48 Cu1 102.6(12) . . ?
 C150 Ag48 O2 154.0(12) . . ?
 C150 Ag48 C260 113.7(15) . . ?
 C260 Ag48 Ag52 41.3(9) . . ?
 C260 Ag48 Ag38 147.4(10) . . ?
 C260 Ag48 Ag39 126.3(10) . . ?
 C260 Ag48 Ag49 42.5(10) . . ?
 C260 Ag48 Ag47 98.2(10) . . ?
 C260 Ag48 Cu1 97.2(10) . . ?
 C260 Ag48 O2 91.2(10) . . ?
 Ag18 Ag17 Ag15 104.08(7) . . ?
 Ag18 Ag17 Ag16 58.88(6) . . ?
 Ag18 Ag17 Ag28 53.96(6) . . ?
 Ag16 Ag17 Ag15 61.63(6) . . ?
 Ag16 Ag17 Ag28 112.80(8) . . ?
 Ag28 Ag17 Ag15 133.25(7) . . ?
 O26 Ag17 Ag15 56.9(4) . . ?
 O26 Ag17 Ag18 64.2(4) . . ?
 O26 Ag17 Ag16 73.3(4) . . ?
 O26 Ag17 Ag28 76.6(4) . . ?
 O26 Ag17 C40 99.6(11) . . ?
 O26 Ag17 C172 90.9(12) . . ?
 O26 Ag17 C268 122.7(11) . . ?
 O26 Ag17 C324 109.7(11) . . ?
 C14 Ag17 Ag15 101.6(9) . . ?
 C14 Ag17 Ag18 48.4(9) . . ?
 C14 Ag17 Ag16 40.7(9) . . ?
 C14 Ag17 Ag28 91.3(9) . . ?
 C14 Ag17 O26 100.7(10) . . ?
 C14 Ag17 C40 119.0(14) . . ?
 C14 Ag17 C172 124.3(15) . . ?
 C14 Ag17 C268 122.5(14) . . ?
 C14 Ag17 C324 99.8(14) . . ?
 C40 Ag17 Ag15 137.0(11) . . ?
 C40 Ag17 Ag18 93.7(11) . . ?
 C40 Ag17 Ag16 152.3(11) . . ?
 C40 Ag17 Ag28 40.3(11) . . ?
 C40 Ag17 C172 112.1(16) . . ?
 C40 Ag17 C268 28.6(15) . . ?
 C40 Ag17 C324 125.5(15) . . ?
 C172 Ag17 Ag15 43.1(11) . . ?
 C172 Ag17 Ag18 147.2(11) . . ?
 C172 Ag17 Ag16 94.9(11) . . ?
 C172 Ag17 Ag28 144.1(11) . . ?
 C172 Ag17 C268 93.2(15) . . ?
 C172 Ag17 C324 27.5(15) . . ?
 C268 Ag17 Ag15 132.4(10) . . ?
 C268 Ag17 Ag18 117.8(10) . . ?
 C268 Ag17 Ag16 162.0(10) . . ?
 C268 Ag17 Ag28 67.5(10) . . ?
 C268 Ag17 C324 98.8(15) . . ?
 C324 Ag17 Ag15 53.2(11) . . ?
 C324 Ag17 Ag18 140.3(11) . . ?
 C324 Ag17 Ag16 81.5(11) . . ?
 C324 Ag17 Ag28 165.7(11) . . ?
 Ag26 Ag37 Ag38 61.97(7) . . ?
 Ag26 Ag37 Ag47 124.95(9) . . ?
 Ag26 Ag37 Cu2 107.46(10) . . ?
 Ag47 Ag37 Ag38 62.99(7) . . ?
 Cu2 Ag37 Ag38 100.19(9) . . ?
 Cu2 Ag37 Ag47 81.46(10) . . ?
 C42 Ag37 Ag38 129.9(6) . . ?
 C42 Ag37 Ag26 140.1(6) . . ?
 C42 Ag37 Ag47 79.3(6) . . ?
 C42 Ag37 Cu2 39.3(6) . . ?
 C42 Ag37 C62 117.8(12) . . ?
 C42 Ag37 C86 26.9(9) . . ?
 C62 Ag37 Ag38 49.0(10) . . ?
 C62 Ag37 Ag26 97.9(10) . . ?
 C62 Ag37 Ag47 42.1(10) . . ?
 C62 Ag37 Cu2 121.7(10) . . ?
 C62 Ag37 C86 108.9(12) . . ?
 C86 Ag37 Ag38 144.8(6) . . ?
 C86 Ag37 Ag26 151.7(6) . . ?
 C86 Ag37 Ag47 82.4(6) . . ?
 C86 Ag37 Cu2 66.1(6) . . ?
 C88 Ag37 Ag38 105.5(13) . . ?
 C88 Ag37 Ag26 46.9(14) . . ?
 C88 Ag37 Ag47 160.1(14) . . ?
 C88 Ag37 Cu2 117.6(14) . . ?
 C88 Ag37 C42 118.7(15) . . ?
 C88 Ag37 C62 118.0(17) . . ?
 C88 Ag37 C86 109.7(15) . . ?
 Cu11 Ag0Y Ag15 56.56(8) . . ?
 Cu11 Ag0Y Cu6A 71.3(3) . . ?
 Cu6 Ag0Y Ag15 115.9(3) . . ?
 Cu6 Ag0Y Cu11 66.3(5) . . ?
 C18 Ag0Y Ag15 154.6(6) . . ?
 C18 Ag0Y Cu11 98.4(6) . . ?
 C18 Ag0Y Cu6 40.9(6) . . ?
 C18 Ag0Y C212 28.3(8) . . ?
 C18 Ag0Y Cu6A 39.8(6) . . ?
 C172 Ag0Y Ag15 45.0(13) . . ?
 C172 Ag0Y Cu11 101.1(13) . . ?
 C172 Ag0Y Cu6 153.9(13) . . ?
 C172 Ag0Y C18 160.5(14) . . ?
 C172 Ag0Y C212 134.4(14) . . ?
 C172 Ag0Y Cu6A 152.3(13) . . ?
 C212 Ag0Y Ag15 165.6(6) . . ?
 C212 Ag0Y Cu11 119.0(6) . . ?
 C212 Ag0Y Cu6 69.2(6) . . ?
 C212 Ag0Y Cu6A 68.0(6) . . ?
 Cu6A Ag0Y Ag15 118.5(2) . . ?
 Ag16 Ag8 Ag9 140.63(9) . . ?
 Ag16 Ag8 Ag7 146.47(14) . . ?
 Ag7 Ag8 Ag9 58.25(11) . . ?
 Cu10 Ag8 Ag16 82.36(10) . . ?
 Cu10 Ag8 Ag9 58.45(9) . . ?
 Cu10 Ag8 Ag7 104.29(10) . . ?
 C58 Ag8 Ag16 166.4(17) . . ?
 C58 Ag8 Ag9 46.4(17) . . ?
 C58 Ag8 Ag7 44.2(17) . . ?
 C58 Ag8 Cu10 104.1(17) . . ?
 C58 Ag8 C160 101.0(18) . . ?
 C156 Ag8 Ag16 46.0(10) . . ?
 C156 Ag8 Ag9 164.2(10) . . ?
 C156 Ag8 Ag7 108.5(10) . . ?
 C156 Ag8 Cu10 123.1(10) . . ?
 C156 Ag8 C58 132(2) . . ?
 C156 Ag8 C160 120.9(11) . . ?
 C160 Ag8 Ag16 76.2(5) . . ?
 C160 Ag8 Ag9 71.3(5) . . ?
 C160 Ag8 Ag7 129.6(5) . . ?
 C160 Ag8 Cu10 40.0(5) . . ?
 Ag16 Ag18 Ag17 60.72(7) . . ?
 Ag28 Ag18 Ag17 64.07(7) . . ?
 Ag28 Ag18 Ag16 124.74(9) . . ?
 Ag28 Ag18 Cu10 108.19(10) . . ?
 Cu10 Ag18 Ag17 96.68(9) . . ?
 Cu10 Ag18 Ag16 76.45(9) . . ?
 C14 Ag18 Ag17 47.8(9) . . ?
 C14 Ag18 Ag16 41.6(9) . . ?
 C14 Ag18 Ag28 99.3(9) . . ?
 C14 Ag18 Cu10 116.4(9) . . ?
 C14 Ag18 C20 107.4(11) . . ?
 C20 Ag18 Ag17 141.0(6) . . ?
 C20 Ag18 Ag16 81.0(6) . . ?
 C20 Ag18 Ag28 152.6(6) . . ?
 C20 Ag18 Cu10 65.4(6) . . ?
 C124 Ag18 Ag17 104.3(10) . . ?
 C124 Ag18 Ag16 156.6(9) . . ?
 C124 Ag18 Ag28 45.7(9) . . ?
 C124 Ag18 Cu10 125.4(9) . . ?
 C124 Ag18 C14 115.0(13) . . ?
 C124 Ag18 C20 114.3(11) . . ?
 C124 Ag18 C160 127.1(11) . . ?
 C160 Ag18 Ag17 124.8(6) . . ?
 C160 Ag18 Ag16 74.5(6) . . ?
 C160 Ag18 Ag28 142.3(6) . . ?
 C160 Ag18 Cu10 39.6(6) . . ?
 C160 Ag18 C14 112.4(11) . . ?
 C160 Ag18 C20 26.0(8) . . ?
 Ag40 Ag32 Ag30 52.50(6) . . ?
 Ag40 Ag32 Ag33 137.29(8) . . ?
 Ag42 Ag32 Ag40 100.89(7) . . ?
 Ag42 Ag32 Ag30 136.28(8) . . ?
 Ag42 Ag32 Ag41 60.73(7) . . ?
 Ag42 Ag32 Ag33 60.83(8) . . ?
 Ag41 Ag32 Ag40 55.68(7) . . ?
 Ag41 Ag32 Ag30 108.08(8) . . ?
 Ag41 Ag32 Ag33 121.54(9) . . ?
 Ag33 Ag32 Ag30 112.33(9) . . ?
 O15 Ag32 Ag40 58.0(4) . . ?
 O15 Ag32 Ag30 69.4(4) . . ?
 O15 Ag32 Ag42 66.9(4) . . ?
 O15 Ag32 Ag41 77.3(4) . . ?
 O15 Ag32 Ag33 79.4(4) . . ?
 O15 Ag32 C138 98.0(9) . . ?
 O15 Ag32 C330 125.9(8) . . ?
 C10 Ag32 Ag40 146.3(10) . . ?
 C10 Ag32 Ag30 153.8(10) . . ?
 C10 Ag32 Ag42 46.3(10) . . ?
 C10 Ag32 Ag41 94.5(10) . . ?
 C10 Ag32 Ag33 42.2(10) . . ?
 C10 Ag32 O15 104.1(11) . . ?
 C10 Ag32 C22 121.8(13) . . ?
 C10 Ag32 C138 120.6(13) . . ?
 C10 Ag32 C330 105.1(12) . . ?
 C22 Ag32 Ag40 46.9(7) . . ?
 C22 Ag32 Ag30 84.3(7) . . ?
 C22 Ag32 Ag42 101.5(7) . . ?
 C22 Ag32 Ag41 41.5(7) . . ?
 C22 Ag32 Ag33 161.3(7) . . ?
 C22 Ag32 O15 99.8(8) . . ?
 C22 Ag32 C138 107.1(11) . . ?
 C22 Ag32 C330 102.0(10) . . ?
 C138 Ag32 Ag40 91.5(8) . . ?
 C138 Ag32 Ag30 40.3(8) . . ?
 C138 Ag32 Ag42 149.6(8) . . ?
 C138 Ag32 Ag41 144.4(8) . . ?
 C138 Ag32 Ag33 91.4(8) . . ?
 C138 Ag32 C330 28.1(11) . . ?
 C330 Ag32 Ag40 108.4(7) . . ?
 C330 Ag32 Ag30 64.3(7) . . ?
 C330 Ag32 Ag42 150.3(7) . . ?
 C330 Ag32 Ag41 142.9(7) . . ?
 C330 Ag32 Ag33 93.2(7) . . ?
 Ag48 Ag38 Ag39 53.57(6) . . ?
 Ag48 Ag38 Ag47 57.90(6) . . ?
 Ag37 Ag38 Ag48 98.62(7) . . ?
 Ag37 Ag38 Ag39 133.66(8) . . ?
 Ag37 Ag38 Ag47 57.47(6) . . ?
 Ag26 Ag38 Ag48 132.30(8) . . ?
 Ag26 Ag38 Ag37 54.80(6) . . ?
 Ag26 Ag38 Ag39 113.35(8) . . ?
 Ag26 Ag38 Ag47 112.27(8) . . ?
 Ag47 Ag38 Ag39 111.45(8) . . ?
 O16 Ag38 Ag48 59.0(4) . . ?
 O16 Ag38 Ag37 59.3(3) . . ?
 O16 Ag38 Ag39 74.4(3) . . ?
 O16 Ag38 Ag26 73.4(4) . . ?
 O16 Ag38 Ag47 73.1(4) . . ?
 C62 Ag38 Ag48 96.7(10) . . ?
 C62 Ag38 Ag37 48.8(10) . . ?
 C62 Ag38 Ag39 149.3(10) . . ?
 C62 Ag38 Ag26 91.8(10) . . ?
 C62 Ag38 Ag47 39.3(10) . . ?
 C62 Ag38 O16 98.0(10) . . ?
 C150 Ag38 Ag48 44.0(11) . . ?
 C150 Ag38 Ag37 140.8(11) . . ?
 C150 Ag38 Ag39 41.2(11) . . ?
 C150 Ag38 Ag26 154.2(11) . . ?
 C150 Ag38 Ag47 86.9(11) . . ?
 C150 Ag38 O16 97.5(11) . . ?
 C150 Ag38 C62 113.6(15) . . ?
 C248 Ag38 Ag48 141.9(9) . . ?
 C248 Ag38 Ag37 96.2(9) . . ?
 C248 Ag38 Ag39 91.5(9) . . ?
 C248 Ag38 Ag26 42.1(9) . . ?
 C248 Ag38 Ag47 152.7(9) . . ?
 C248 Ag38 O16 100.8(10) . . ?
 C248 Ag38 C62 119.2(13) . . ?
 C248 Ag38 C150 120.3(14) . . ?
 Ag48 Ag39 Ag38 60.48(6) . . ?
 Ag48 Ag39 Cu4A 125.2(2) . . ?
 Cu4 Ag39 Ag48 123.1(2) . . ?
 Cu4 Ag39 Ag38 118.9(4) . . ?
 Cu1 Ag39 Ag48 62.40(9) . . ?
 Cu1 Ag39 Ag38 112.81(9) . . ?
 Cu1 Ag39 Cu4 69.6(4) . . ?
 Cu1 Ag39 Cu4A 74.6(4) . . ?
 C102 Ag39 Ag48 161.5(6) . . ?
 C102 Ag39 Ag38 131.6(6) . . ?
 C102 Ag39 Cu4 41.2(6) . . ?
 C102 Ag39 Cu1 99.2(6) . . ?
 C102 Ag39 C112 27.4(8) . . ?
 C102 Ag39 Cu4A 40.7(6) . . ?
 C112 Ag39 Ag48 161.4(6) . . ?
 C112 Ag39 Ag38 129.7(6) . . ?
 C112 Ag39 Cu4 68.5(6) . . ?
 C112 Ag39 Cu1 115.6(6) . . ?
 C112 Ag39 Cu4A 68.1(6) . . ?
 C150 Ag39 Ag48 48.3(11) . . ?
 C150 Ag39 Ag38 44.8(12) . . ?
 C150 Ag39 Cu4 162.8(12) . . ?
 C150 Ag39 Cu1 108.9(12) . . ?
 C150 Ag39 C102 149.8(13) . . ?
 C150 Ag39 C112 124.5(13) . . ?
 C150 Ag39 Cu4A 159.0(12) . . ?
 Cu4A Ag39 Ag38 114.3(3) . . ?
 Ag29 Ag30 Ag32 146.47(8) . . ?
 Ag31 Ag30 Ag29 120.14(8) . . ?
 Ag31 Ag30 Ag32 76.76(7) . . ?
 Ag31 Ag30 Cu5 66.76(8) . . ?
 Ag40 Ag30 Ag29 86.50(7) . . ?
 Ag40 Ag30 Ag31 131.63(8) . . ?
 Ag40 Ag30 Ag32 63.04(7) . . ?
 Ag40 Ag30 Cu5 118.11(10) . . ?
 Cu5 Ag30 Ag29 53.83(8) . . ?
 Cu5 Ag30 Ag32 127.47(9) . . ?
 C1 Ag30 Ag29 51.9(6) . . ?
 C1 Ag30 Ag31 77.9(6) . . ?
 C1 Ag30 Ag40 138.4(6) . . ?
 C1 Ag30 Ag32 154.7(6) . . ?
 C1 Ag30 Cu5 38.3(6) . . ?
 C126 Ag30 Ag29 46.9(9) . . ?
 C126 Ag30 Ag31 166.5(9) . . ?
 C126 Ag30 Ag40 51.9(9) . . ?
 C126 Ag30 Ag32 112.3(9) . . ?
 C126 Ag30 Cu5 99.9(9) . . ?
 C126 Ag30 C1 92.7(11) . . ?
 C138 Ag30 Ag29 164.0(9) . . ?
 C138 Ag30 Ag31 48.0(9) . . ?
 C138 Ag30 Ag40 109.5(9) . . ?
 C138 Ag30 Ag32 48.2(9) . . ?
 C138 Ag30 Cu5 114.5(9) . . ?
 C138 Ag30 C1 112.0(11) . . ?
 C138 Ag30 C126 145.4(13) . . ?
 Ag24 Ag23 Ag22 175.12(9) . . ?
 O20 Ag23 Ag24 87.6(3) . . ?
 O20 Ag23 Ag22 87.8(3) . . ?
 O20 Ag23 C370 149.3(10) . . ?
 O8 Ag23 Ag24 93.5(3) . . ?
 O8 Ag23 Ag22 86.6(3) . . ?
 O8 Ag23 O20 72.2(5) . . ?
 O8 Ag23 C370 114.1(11) . . ?
 C26 Ag23 Ag24 43.4(9) . . ?
 C26 Ag23 Ag22 136.1(9) . . ?
 C26 Ag23 O20 98.7(9) . . ?
 C26 Ag23 O8 136.8(9) . . ?
 C26 Ag23 C168 118.4(13) . . ?
 C26 Ag23 C370 95.2(13) . . ?
 C168 Ag23 Ag24 145.8(10) . . ?
 C168 Ag23 Ag22 38.7(10) . . ?
 C168 Ag23 O20 126.6(11) . . ?
 C168 Ag23 O8 99.0(12) . . ?
 C168 Ag23 C370 26.0(8) . . ?
 C370 Ag23 Ag24 120.6(9) . . ?
 C370 Ag23 Ag22 63.5(9) . . ?
 Ag17 Ag16 Ag15 61.52(6) . . ?
 Ag8 Ag16 Ag15 91.51(7) . . ?
 Ag8 Ag16 Ag17 128.06(8) . . ?
 Ag8 Ag16 Ag18 89.77(8) . . ?
 Ag18 Ag16 Ag15 105.09(7) . . ?
 Ag18 Ag16 Ag17 60.40(6) . . ?
 C14 Ag16 Ag15 108.7(10) . . ?
 C14 Ag16 Ag17 47.9(10) . . ?
 C14 Ag16 Ag8 137.8(10) . . ?
 C14 Ag16 Ag18 49.8(10) . . ?
 C14 Ag16 C156 164.0(14) . . ?
 C156 Ag16 Ag15 82.0(10) . . ?
 C156 Ag16 Ag17 143.4(10) . . ?
 C156 Ag16 Ag8 50.7(10) . . ?
 C156 Ag16 Ag18 140.4(10) . . ?
 Ag5 Ag4 Ag14 82.40(7) . . ?
 Ag5 Ag4 Ag3 92.38(7) . . ?
 Ag5 Ag4 Ag13 124.76(8) . . ?
 Ag14 Ag4 Ag3 102.95(7) . . ?
 Ag13 Ag4 Ag14 60.97(6) . . ?
 Ag13 Ag4 Ag3 61.35(5) . . ?
 C6 Ag4 Ag5 129.8(9) . . ?
 C6 Ag4 Ag14 49.1(9) . . ?
 C6 Ag4 Ag3 108.6(8) . . ?
 C6 Ag4 Ag13 47.4(8) . . ?
 C186 Ag4 Ag5 51.0(9) . . ?
 C186 Ag4 Ag14 132.6(9) . . ?
 C186 Ag4 Ag3 89.1(9) . . ?
 C186 Ag4 Ag13 150.5(9) . . ?
 C186 Ag4 C6 161.8(13) . . ?
 Ag44 Ag34 Ag35 65.97(13) . . ?
 Ag22 Ag34 Ag44 130.84(10) . . ?
 Ag22 Ag34 Ag35 64.90(14) . . ?
 Ag22 Ag34 Cu3 112.26(10) . . ?
 Ag22 Ag34 Ag 73.8(6) . . ?
 Cu3 Ag34 Ag44 79.14(9) . . ?
 Cu3 Ag34 Ag35 101.27(11) . . ?
 Cu3 Ag34 Ag 97.7(4) . . ?
 C8 Ag34 Ag44 160.2(11) . . ?
 C8 Ag34 Ag35 110.2(11) . . ?
 C8 Ag34 Ag22 48.9(11) . . ?
 C8 Ag34 Cu3 120.3(11) . . ?
 C8 Ag34 C30 120.6(16) . . ?
 C8 Ag34 C76 111.2(12) . . ?
 C8 Ag34 C84 117.5(12) . . ?
 C8 Ag34 Ag 118.7(12) . . ?
 C30 Ag34 Ag44 41.3(11) . . ?
 C30 Ag34 Ag35 49.5(11) . . ?
 C30 Ag34 Ag22 100.9(11) . . ?
 C30 Ag34 Cu3 118.6(11) . . ?
 C30 Ag34 C76 99.5(13) . . ?
 C30 Ag34 C84 112.5(13) . . ?
 C30 Ag34 Ag 44.3(12) . . ?
 C76 Ag34 Ag44 71.7(6) . . ?
 C76 Ag34 Ag35 137.5(6) . . ?
 C76 Ag34 Ag22 157.3(6) . . ?
 C76 Ag34 Cu3 65.5(6) . . ?
 C76 Ag34 Ag 128.5(9) . . ?
 C84 Ag34 Ag44 74.3(6) . . ?
 C84 Ag34 Ag35 129.2(6) . . ?
 C84 Ag34 Ag22 143.9(6) . . ?
 C84 Ag34 Cu3 39.1(6) . . ?
 C84 Ag34 C76 26.6(9) . . ?
 C84 Ag34 Ag 121.8(8) . . ?
 Ag Ag34 Ag44 57.1(6) . . ?
 Ag52 Ag49 Ag48 65.57(6) . . ?
 Ag52 Ag49 Ag50 60.23(6) . . ?
 Ag48 Ag49 Ag50 115.84(8) . . ?
 Ag41 Ag49 Ag52 140.02(10) . . ?
 Ag41 Ag49 Ag48 140.68(10) . . ?
 Ag41 Ag49 Ag50 79.83(8) . . ?
 Cu1 Ag49 Ag52 110.61(10) . . ?
 Cu1 Ag49 Ag48 58.14(9) . . ?
 Cu1 Ag49 Ag50 113.88(10) . . ?
 Cu1 Ag49 Ag41 82.59(10) . . ?
 C70 Ag49 Ag52 138.5(6) . . ?
 C70 Ag49 Ag48 73.0(6) . . ?
 C70 Ag49 Ag50 145.3(6) . . ?
 C70 Ag49 Ag41 75.3(6) . . ?
 C70 Ag49 Cu1 39.6(6) . . ?
 C260 Ag49 Ag52 47.6(11) . . ?
 C260 Ag49 Ag48 48.5(11) . . ?
 C260 Ag49 Ag50 105.6(10) . . ?
 C260 Ag49 Ag41 166.3(11) . . ?
 C260 Ag49 Cu1 105.9(11) . . ?
 C260 Ag49 C70 104.2(12) . . ?
 C260 Ag49 C105 132.3(15) . . ?
 C105 Ag49 Ag52 105.8(9) . . ?
 C105 Ag49 Ag48 168.2(9) . . ?
 C105 Ag49 Ag50 52.6(9) . . ?
 C105 Ag49 Ag41 41.9(10) . . ?
 C105 Ag49 Cu1 121.6(10) . . ?
 C105 Ag49 C70 114.9(11) . . ?
 Ag45 Ag36 Ag35 59.86(14) . . ?
 Cu2 Ag36 Ag45 59.82(9) . . ?
 Cu2 Ag36 Ag35 108.24(14) . . ?
 Cu2 Ag36 Cu7 74.06(11) . . ?
 Cu7 Ag36 Ag45 123.12(9) . . ?
 Cu7 Ag36 Ag35 112.43(12) . . ?
 C106 Ag36 Ag45 161.9(6) . . ?
 C106 Ag36 Ag35 125.2(7) . . ?
 C106 Ag36 Cu2 103.8(6) . . ?
 C106 Ag36 Cu7 39.4(6) . . ?
 C106 Ag36 C380 28.6(9) . . ?
 C118 Ag36 Ag45 47.2(14) . . ?
 C118 Ag36 Ag35 45.1(14) . . ?
 C118 Ag36 Cu2 105.9(14) . . ?
 C118 Ag36 Cu7 157.0(14) . . ?
 C118 Ag36 C106 150.2(15) . . ?
 C118 Ag36 C380 125.7(15) . . ?
 C380 Ag36 Ag45 166.7(7) . . ?
 C380 Ag36 Ag35 125.6(7) . . ?
 C380 Ag36 Cu2 122.3(6) . . ?
 C380 Ag36 Cu7 67.9(7) . . ?
 Ag25 Ag26 Ag38 149.25(8) . . ?
 Ag25 Ag26 Ag27 120.69(8) . . ?
 Ag25 Ag26 Cu6 53.1(3) . . ?
 Ag37 Ag26 Ag25 88.03(7) . . ?
 Ag37 Ag26 Ag38 63.23(7) . . ?
 Ag37 Ag26 Ag27 130.68(9) . . ?
 Ag37 Ag26 Cu6 124.0(3) . . ?
 Ag37 Ag26 Cu6A 121.2(2) . . ?
 Ag38 Ag26 Ag27 76.37(7) . . ?
 Ag38 Ag26 Cu6 134.3(4) . . ?
 Cu6 Ag26 Ag27 67.6(3) . . ?
 C18 Ag26 Ag25 55.2(5) . . ?
 C18 Ag26 Ag37 143.2(5) . . ?
 C18 Ag26 Ag38 152.1(5) . . ?
 C18 Ag26 Ag27 76.5(5) . . ?
 C18 Ag26 Cu6 34.6(6) . . ?
 C18 Ag26 Cu6A 39.5(6) . . ?
 C88 Ag26 Ag25 48.3(15) . . ?
 C88 Ag26 Ag37 52.4(15) . . ?
 C88 Ag26 Ag38 111.7(15) . . ?
 C88 Ag26 Ag27 168.5(15) . . ?
 C88 Ag26 Cu6 101.3(15) . . ?
 C88 Ag26 C18 96.1(16) . . ?
 C88 Ag26 Cu6A 103.0(15) . . ?
 C248 Ag26 Ag25 160.9(10) . . ?
 C248 Ag26 Ag37 111.0(10) . . ?
 C248 Ag26 Ag38 48.7(10) . . ?
 C248 Ag26 Ag27 45.3(10) . . ?
 C248 Ag26 Cu6 111.4(10) . . ?
 C248 Ag26 C18 105.8(11) . . ?
 C248 Ag26 C88 146.2(18) . . ?
 C248 Ag26 Cu6A 110.3(10) . . ?
 Cu6A Ag26 Ag25 55.33(19) . . ?
 Cu6A Ag26 Ag38 129.7(3) . . ?
 Cu6A Ag26 Ag27 65.65(18) . . ?
 Ag46 Ag47 Ag48 91.25(7) . . ?
 Ag46 Ag47 Ag37 84.99(7) . . ?
 Ag46 Ag47 Ag38 124.07(8) . . ?
 Ag48 Ag47 Ag38 60.04(6) . . ?
 Ag37 Ag47 Ag48 101.68(8) . . ?
 Ag37 Ag47 Ag38 59.55(7) . . ?
 C62 Ag47 Ag46 134.3(11) . . ?
 C62 Ag47 Ag48 106.8(11) . . ?
 C62 Ag47 Ag37 50.8(12) . . ?
 C62 Ag47 Ag38 47.4(11) . . ?
 C62 Ag47 C78 162.4(15) . . ?
 C78 Ag47 Ag46 52.3(9) . . ?
 C78 Ag47 Ag48 88.1(9) . . ?
 C78 Ag47 Ag37 136.6(9) . . ?
 C78 Ag47 Ag38 148.1(9) . . ?
 Ag34 Ag44 Ag45 100.81(8) . . ?
 Ag43 Ag44 Ag45 94.10(8) . . ?
 Ag43 Ag44 Ag34 89.56(8) . . ?
 Ag43 Ag44 Ag 125.7(3) . . ?
 C30 Ag44 Ag45 100.8(13) . . ?
 C30 Ag44 Ag34 50.7(13) . . ?
 C30 Ag44 Ag43 139.4(13) . . ?
 C30 Ag44 C188 162.9(16) . . ?
 C30 Ag44 Ag 46.1(14) . . ?
 C188 Ag44 Ag45 89.6(9) . . ?
 C188 Ag44 Ag34 140.8(9) . . ?
 C188 Ag44 Ag43 51.8(9) . . ?
 C188 Ag44 Ag 145.4(10) . . ?
 Ag Ag44 Ag45 55.9(4) . . ?
 Ag Ag44 Ag34 59.4(4) . . ?
 Ag44 Ag43 Ag51 78.96(7) . . ?
 Ag44 Ag43 Ag42 146.01(10) . . ?
 Ag44 Ag43 Ag50 138.86(9) . . ?
 Ag42 Ag43 Ag51 108.57(8) . . ?
 Ag50 Ag43 Ag51 59.94(6) . . ?
 Ag50 Ag43 Ag42 57.92(7) . . ?
 Cu3 Ag43 Ag51 111.75(10) . . ?
 Cu3 Ag43 Ag44 84.90(10) . . ?
 Cu3 Ag43 Ag42 61.34(9) . . ?
 Cu3 Ag43 Ag50 107.66(10) . . ?
 C84 Ag43 Ag51 143.7(6) . . ?
 C84 Ag43 Ag44 76.7(6) . . ?
 C84 Ag43 Ag42 79.2(6) . . ?
 C84 Ag43 Ag50 137.0(6) . . ?
 C84 Ag43 Cu3 39.8(6) . . ?
 C188 Ag43 Ag51 52.2(8) . . ?
 C188 Ag43 Ag44 45.4(9) . . ?
 C188 Ag43 Ag42 159.9(9) . . ?
 C188 Ag43 Ag50 102.8(9) . . ?
 C188 Ag43 Cu3 127.2(9) . . ?
 C188 Ag43 C84 119.4(10) . . ?
 C278 Ag43 Ag51 103.4(12) . . ?
 C278 Ag43 Ag44 163.8(12) . . ?
 C278 Ag43 Ag42 48.9(12) . . ?
 C278 Ag43 Ag50 46.9(12) . . ?
 C278 Ag43 Cu3 108.5(12) . . ?
 C278 Ag43 C84 107.5(13) . . ?
 C278 Ag43 C188 123.8(15) . . ?
 Ag28 Ag27 Ag26 176.58(9) . . ?
 O12 Ag27 Ag26 86.1(4) . . ?
 O12 Ag27 Ag28 90.5(4) . . ?
 O12 Ag27 O22 74.9(5) . . ?
 C40 Ag27 Ag26 140.7(12) . . ?
 C40 Ag27 Ag28 42.8(12) . . ?
 C40 Ag27 O12 133.2(12) . . ?
 C40 Ag27 C248 117.9(15) . . ?
 C40 Ag27 O22 100.6(12) . . ?
 C248 Ag27 Ag26 38.8(9) . . ?
 C248 Ag27 Ag28 142.3(9) . . ?
 C248 Ag27 O12 99.2(9) . . ?
 C248 Ag27 O22 127.3(10) . . ?
 O22 Ag27 Ag26 88.6(3) . . ?
 O22 Ag27 Ag28 90.4(3) . . ?
 Ag32 Ag42 Ag43 157.65(11) . . ?
 Ag32 Ag42 Ag41 60.05(7) . . ?
 Ag32 Ag42 Ag33 62.53(8) . . ?
 Ag43 Ag42 Ag41 141.77(10) . . ?
 Ag43 Ag42 Ag33 95.37(10) . . ?
 Ag50 Ag42 Ag32 140.92(11) . . ?
 Ag50 Ag42 Ag43 60.41(8) . . ?
 Ag50 Ag42 Ag41 81.35(9) . . ?
 Ag50 Ag42 Ag33 155.00(11) . . ?
 Ag50 Ag42 Cu3 104.78(10) . . ?
 Ag41 Ag42 Ag33 122.56(10) . . ?
 Cu3 Ag42 Ag32 104.31(10) . . ?
 Cu3 Ag42 Ag43 55.27(9) . . ?
 Cu3 Ag42 Ag41 145.83(11) . . ?
 Cu3 Ag42 Ag33 51.79(9) . . ?
 O1 Ag42 Ag32 103.6(4) . . ?
 O1 Ag42 Ag43 82.4(4) . . ?
 O1 Ag42 Ag50 58.2(4) . . ?
 O1 Ag42 Ag41 76.8(4) . . ?
 O1 Ag42 Ag33 116.2(4) . . ?
 O1 Ag42 Cu3 78.3(4) . . ?
 C10 Ag42 Ag32 46.6(10) . . ?
 C10 Ag42 Ag43 119.7(10) . . ?
 C10 Ag42 Ag50 152.9(10) . . ?
 C10 Ag42 Ag41 94.2(10) . . ?
 C10 Ag42 Ag33 43.1(10) . . ?
 C10 Ag42 Cu3 93.9(10) . . ?
 C10 Ag42 O1 146.8(11) . . ?
 C10 Ag42 C278 110.3(15) . . ?
 C278 Ag42 Ag32 147.3(11) . . ?
 C278 Ag42 Ag43 46.0(11) . . ?
 C278 Ag42 Ag50 47.9(11) . . ?
 C278 Ag42 Ag41 108.4(11) . . ?
 C278 Ag42 Ag33 120.5(11) . . ?
 C278 Ag42 Cu3 99.7(11) . . ?
 C278 Ag42 O1 102.8(12) . . ?
 Ag10 Ag9 Ag1K 60.45(6) . . ?
 Ag19 Ag9 Ag10 68.59(7) . . ?
 Ag19 Ag9 Ag8 100.11(8) . . ?
 Ag19 Ag9 Ag1K 128.97(9) . . ?
 Ag19 Ag9 Ag7 159.81(10) . . ?
 Ag8 Ag9 Ag10 167.83(9) . . ?
 Ag8 Ag9 Ag1K 130.40(8) . . ?
 Ag7 Ag9 Ag10 129.80(10) . . ?
 Ag7 Ag9 Ag8 60.74(8) . . ?
 Ag7 Ag9 Ag1K 69.67(8) . . ?
 Cu10 Ag9 Ag10 112.45(10) . . ?
 Cu10 Ag9 Ag19 56.58(9) . . ?
 Cu10 Ag9 Ag8 55.79(9) . . ?
 Cu10 Ag9 Ag1K 144.11(10) . . ?
 Cu10 Ag9 Ag7 104.18(11) . . ?
 C58 Ag9 Ag10 143.9(18) . . ?
 C58 Ag9 Ag19 126.8(17) . . ?
 C58 Ag9 Ag8 46.7(18) . . ?
 C58 Ag9 Ag1K 97.7(17) . . ?
 C58 Ag9 Ag7 45.5(18) . . ?
 C58 Ag9 Cu10 101.8(18) . . ?
 C72 Ag9 Ag10 48.1(11) . . ?
 C72 Ag9 Ag19 45.8(11) . . ?
 C72 Ag9 Ag8 127.1(11) . . ?
 C72 Ag9 Ag1K 96.7(11) . . ?
 C72 Ag9 Ag7 150.4(11) . . ?
 C72 Ag9 Cu10 101.8(11) . . ?
 C72 Ag9 C58 115(2) . . ?
 Ag29 Ag28 Ag17 144.56(9) . . ?
 Ag29 Ag28 Ag27 123.74(8) . . ?
 Ag18 Ag28 Ag29 83.67(8) . . ?
 Ag18 Ag28 Ag17 61.97(7) . . ?
 Ag18 Ag28 Ag27 132.19(10) . . ?
 Ag18 Ag28 Cu4 119.1(2) . . ?
 Ag27 Ag28 Ag17 79.40(8) . . ?
 Cu4 Ag28 Ag29 53.7(2) . . ?
 Cu4 Ag28 Ag17 135.6(4) . . ?
 Cu4 Ag28 Ag27 70.1(2) . . ?
 C40 Ag28 Ag29 166.9(13) . . ?
 C40 Ag28 Ag17 48.1(13) . . ?
 C40 Ag28 Ag18 109.4(13) . . ?
 C40 Ag28 Ag27 46.7(12) . . ?
 C40 Ag28 Cu4 116.4(13) . . ?
 C40 Ag28 C102 111.3(14) . . ?
 C40 Ag28 Cu4A 114.4(13) . . ?
 C102 Ag28 Ag29 55.7(5) . . ?
 C102 Ag28 Ag17 157.5(5) . . ?
 C102 Ag28 Ag18 139.3(5) . . ?
 C102 Ag28 Ag27 78.7(5) . . ?
 C102 Ag28 Cu4 37.4(6) . . ?
 C102 Ag28 Cu4A 42.5(6) . . ?
 C124 Ag28 Ag29 49.2(10) . . ?
 C124 Ag28 Ag17 105.8(10) . . ?
 C124 Ag28 Ag18 49.6(10) . . ?
 C124 Ag28 Ag27 172.7(10) . . ?
 C124 Ag28 Cu4 102.7(10) . . ?
 C124 Ag28 C40 140.6(16) . . ?
 C124 Ag28 C102 96.5(11) . . ?
 C124 Ag28 Cu4A 105.0(10) . . ?
 Cu4A Ag28 Ag29 56.7(3) . . ?
 Cu4A Ag28 Ag17 130.3(4) . . ?
 Cu4A Ag28 Ag18 116.7(3) . . ?
 Cu4A Ag28 Ag27 67.7(2) . . ?
 Ag45 Ag35 Ag34 98.25(19) . . ?
 Ag45 Ag35 Ag36 57.53(8) . . ?
 Ag45 Ag35 Ag22 134.55(13) . . ?
 Ag34 Ag35 Ag36 135.97(11) . . ?
 Ag34 Ag35 Ag22 50.98(7) . . ?
 Ag22 Ag35 Ag36 117.97(17) . . ?
 O7 Ag35 Ag45 62.2(4) . . ?
 O7 Ag35 Ag34 55.6(4) . . ?
 O7 Ag35 Ag36 80.5(3) . . ?
 O7 Ag35 Ag22 72.4(4) . . ?
 C30 Ag35 Ag45 91.8(11) . . ?
 C30 Ag35 Ag34 48.0(11) . . ?
 C30 Ag35 Ag36 148.4(12) . . ?
 C30 Ag35 Ag22 88.2(11) . . ?
 C30 Ag35 O7 92.2(12) . . ?
 C118 Ag35 Ag45 45.7(13) . . ?
 C118 Ag35 Ag34 142.2(14) . . ?
 C118 Ag35 Ag36 42.4(13) . . ?
 C118 Ag35 Ag22 160.0(13) . . ?
 C118 Ag35 O7 102.7(14) . . ?
 C118 Ag35 C30 111.6(18) . . ?
 C168 Ag35 Ag45 151.1(12) . . ?
 C168 Ag35 Ag34 89.5(11) . . ?
 C168 Ag35 Ag36 98.0(12) . . ?
 C168 Ag35 Ag22 39.5(10) . . ?
 C168 Ag35 O7 101.4(11) . . ?
 C168 Ag35 C30 113.6(16) . . ?
 C168 Ag35 C118 127.2(17) . . ?
 Ag2 Ag1K Ag10 124.07(8) . . ?
 Ag2 Ag1K Ag9 91.40(7) . . ?
 Ag10 Ag1K Ag9 56.94(6) . . ?
 Ag11 Ag1K Ag2 86.67(7) . . ?
 Ag11 Ag1K Ag10 60.90(6) . . ?
 Ag11 Ag1K Ag9 101.23(8) . . ?
 C82 Ag1K Ag2 138.9(9) . . ?
 C82 Ag1K Ag10 44.7(9) . . ?
 C82 Ag1K Ag11 52.6(9) . . ?
 C82 Ag1K Ag9 100.6(9) . . ?
 C242 Ag1K Ag2 50.3(11) . . ?
 C242 Ag1K Ag10 146.3(11) . . ?
 C242 Ag1K Ag11 136.2(11) . . ?
 C242 Ag1K Ag9 89.4(11) . . ?
 C242 Ag1K C82 165.2(15) . . ?
 Ag21 Ag22 Ag23 122.91(8) . . ?
 Ag21 Ag22 Ag35 147.37(14) . . ?
 Ag34 Ag22 Ag21 86.80(8) . . ?
 Ag34 Ag22 Ag23 126.94(10) . . ?
 Ag34 Ag22 Ag35 64.12(14) . . ?
 Ag34 Ag22 Cu9 116.25(11) . . ?
 Ag35 Ag22 Ag23 70.94(13) . . ?
 Cu9 Ag22 Ag21 55.79(8) . . ?
 Cu9 Ag22 Ag23 67.52(8) . . ?
 Cu9 Ag22 Ag35 122.86(11) . . ?
 C8 Ag22 Ag21 49.5(11) . . ?
 C8 Ag22 Ag23 171.1(11) . . ?
 C8 Ag22 Ag34 52.6(12) . . ?
 C8 Ag22 Ag35 112.9(12) . . ?
 C8 Ag22 Cu9 104.2(11) . . ?
 C8 Ag22 C36 99.6(13) . . ?
 C36 Ag22 Ag21 57.0(6) . . ?
 C36 Ag22 Ag23 76.5(6) . . ?
 C36 Ag22 Ag34 143.4(6) . . ?
 C36 Ag22 Ag35 147.4(6) . . ?
 C36 Ag22 Cu9 40.5(6) . . ?
 C168 Ag22 Ag21 165.5(14) . . ?
 C168 Ag22 Ag23 44.8(13) . . ?
 C168 Ag22 Ag34 107.1(14) . . ?
 C168 Ag22 Ag35 44.2(14) . . ?
 C168 Ag22 Cu9 112.3(14) . . ?
 C168 Ag22 C8 143.4(18) . . ?
 C168 Ag22 C36 108.7(15) . . ?
 Ag8 Ag7 Ag2 133.68(10) . . ?
 Ag9 Ag7 Ag2 94.29(9) . . ?
 Ag9 Ag7 Ag8 61.01(12) . . ?
 O30 Ag7 Ag2 53.3(4) . . ?
 O30 Ag7 Ag8 81.1(4) . . ?
 O30 Ag7 Ag9 56.4(4) . . ?
 O30 Ag7 C294 131.5(8) . . ?
 C58 Ag7 Ag2 140.0(18) . . ?
 C58 Ag7 Ag8 46.9(18) . . ?
 C58 Ag7 Ag9 48.1(18) . . ?
 C58 Ag7 O30 101.2(19) . . ?
 C58 Ag7 C110 127.5(19) . . ?
 C58 Ag7 C242 111(2) . . ?
 C58 Ag7 C294 112.9(19) . . ?
 C110 Ag7 Ag2 91.1(7) . . ?
 C110 Ag7 Ag8 93.3(7) . . ?
 C110 Ag7 Ag9 148.4(7) . . ?
 C110 Ag7 O30 104.4(8) . . ?
 C110 Ag7 C242 115.3(12) . . ?
 C110 Ag7 C294 27.1(10) . . ?
 C242 Ag7 Ag2 46.3(9) . . ?
 C242 Ag7 Ag8 150.9(10) . . ?
 C242 Ag7 Ag9 90.2(10) . . ?
 C242 Ag7 O30 86.7(10) . . ?
 C242 Ag7 C294 110.3(12) . . ?
 C294 Ag7 Ag2 106.6(7) . . ?
 C294 Ag7 Ag8 97.5(7) . . ?
 C294 Ag7 Ag9 157.4(7) . . ?
 Ag52 Ag50 Ag51 56.76(6) . . ?
 Ag52 Ag50 Ag49 56.20(6) . . ?
 Ag51 Ag50 Ag49 107.64(8) . . ?
 Ag43 Ag50 Ag52 114.58(8) . . ?
 Ag43 Ag50 Ag51 63.31(7) . . ?
 Ag43 Ag50 Ag49 130.81(9) . . ?
 Ag42 Ag50 Ag52 124.66(9) . . ?
 Ag42 Ag50 Ag51 114.43(9) . . ?
 Ag42 Ag50 Ag49 84.29(8) . . ?
 Ag42 Ag50 Ag43 61.66(7) . . ?
 C100 Ag50 Ag52 45.1(11) . . ?
 C100 Ag50 Ag51 43.0(11) . . ?
 C100 Ag50 Ag49 98.0(11) . . ?
 C100 Ag50 Ag43 101.4(11) . . ?
 C100 Ag50 Ag42 157.0(11) . . ?
 C100 Ag50 C278 129.9(16) . . ?
 C100 Ag50 C372 104.9(14) . . ?
 C100 Ag50 C105 122.0(14) . . ?
 C278 Ag50 Ag52 161.4(12) . . ?
 C278 Ag50 Ag51 106.6(12) . . ?
 C278 Ag50 Ag49 132.0(12) . . ?
 C278 Ag50 Ag43 46.8(12) . . ?
 C278 Ag50 Ag42 51.0(12) . . ?
 C278 Ag50 C372 104.6(15) . . ?
 C278 Ag50 C105 100.5(14) . . ?
 C372 Ag50 Ag52 93.8(9) . . ?
 C372 Ag50 Ag51 146.0(9) . . ?
 C372 Ag50 Ag49 58.2(9) . . ?
 C372 Ag50 Ag43 150.4(9) . . ?
 C372 Ag50 Ag42 95.8(9) . . ?
 C105 Ag50 Ag52 94.8(8) . . ?
 C105 Ag50 Ag51 150.9(8) . . ?
 C105 Ag50 Ag49 44.1(8) . . ?
 C105 Ag50 Ag43 136.2(9) . . ?
 C105 Ag50 Ag42 75.1(9) . . ?
 C105 Ag50 C372 24.4(12) . . ?
 Ag40 Ag41 Ag32 64.51(7) . . ?
 Ag40 Ag41 Ag49 88.26(8) . . ?
 Ag40 Ag41 Ag42 106.27(10) . . ?
 Ag32 Ag41 Ag42 59.23(7) . . ?
 Ag49 Ag41 Ag32 123.99(9) . . ?
 Ag49 Ag41 Ag42 86.84(8) . . ?
 C22 Ag41 Ag40 52.8(8) . . ?
 C22 Ag41 Ag32 50.9(9) . . ?
 C22 Ag41 Ag49 140.3(8) . . ?
 C22 Ag41 Ag42 109.3(9) . . ?
 C105 Ag41 Ag40 137.6(11) . . ?
 C105 Ag41 Ag32 139.9(11) . . ?
 C105 Ag41 Ag49 49.9(11) . . ?
 C105 Ag41 Ag42 80.8(11) . . ?
 C105 Ag41 C22 164.2(14) . . ?
 Ag21 Ag20 Ag10 154.40(10) . . ?
 Ag11 Ag20 Ag21 92.69(8) . . ?
 Ag11 Ag20 Ag10 62.75(7) . . ?
 Ag11 Ag20 Cu8 128.00(11) . . ?
 Cu8 Ag20 Ag21 55.02(9) . . ?
 Cu8 Ag20 Ag10 134.10(11) . . ?
 C16 Ag20 Ag21 57.1(6) . . ?
 C16 Ag20 Ag10 147.5(6) . . ?
 C16 Ag20 Ag11 149.7(6) . . ?
 C16 Ag20 Cu8 38.5(6) . . ?
 C68 Ag20 Ag21 52.0(11) . . ?
 C68 Ag20 Ag10 109.4(11) . . ?
 C68 Ag20 Ag11 51.2(11) . . ?
 C68 Ag20 Cu8 106.4(11) . . ?
 C68 Ag20 C16 101.5(12) . . ?
 C218 Ag20 Ag21 157.5(9) . . ?
 C218 Ag20 Ag10 47.6(9) . . ?
 C218 Ag20 Ag11 109.8(9) . . ?
 C218 Ag20 Cu8 107.7(9) . . ?
 C218 Ag20 C16 100.5(11) . . ?
 C218 Ag20 C68 145.1(14) . . ?
 Ag42 Ag33 Ag32 56.63(7) . . ?
 Cu8 Ag33 Ag32 117.79(13) . . ?
 Cu8 Ag33 Ag42 122.83(10) . . ?
 Cu3 Ag33 Ag32 107.00(11) . . ?
 Cu3 Ag33 Ag42 61.09(10) . . ?
 Cu3 Ag33 Cu8 70.52(11) . . ?
 C10 Ag33 Ag32 43.0(10) . . ?
 C10 Ag33 Ag42 43.7(10) . . ?
 C10 Ag33 Cu8 158.8(10) . . ?
 C10 Ag33 Cu3 103.7(10) . . ?
 C10 Ag33 C16 154.5(12) . . ?
 C10 Ag33 C116 26.5(13) . . ?
 C10 Ag33 C202 126.1(12) . . ?
 C16 Ag33 Ag32 132.2(6) . . ?
 C16 Ag33 Ag42 161.8(7) . . ?
 C16 Ag33 Cu8 40.5(6) . . ?
 C16 Ag33 Cu3 101.2(7) . . ?
 C16 Ag33 C116 133.9(11) . . ?
 C16 Ag33 C202 29.4(9) . . ?
 C116 Ag33 Ag32 66.3(8) . . ?
 C116 Ag33 Ag42 62.5(9) . . ?
 C116 Ag33 Cu8 174.3(8) . . ?
 C116 Ag33 Cu3 112.7(9) . . ?
 C202 Ag33 Ag32 125.1(6) . . ?
 C202 Ag33 Ag42 166.2(6) . . ?
 C202 Ag33 Cu8 69.8(6) . . ?
 C202 Ag33 Cu3 124.6(6) . . ?
 C202 Ag33 C116 104.7(11) . . ?
 Ag21 Cu9 Ag12 111.72(12) . . ?
 Ag21 Cu9 Ag22 65.02(9) . . ?
 Ag21 Cu9 Cu8 57.28(10) . . ?
 Ag22 Cu9 Ag12 98.90(11) . . ?
 Ag22 Cu9 Cu8 86.48(12) . . ?
 Cu8 Cu9 Ag12 164.37(15) . . ?
 O20 Cu9 Ag21 171.7(4) . . ?
 O20 Cu9 Ag12 63.9(4) . . ?
 O20 Cu9 Ag22 108.0(4) . . ?
 O20 Cu9 Cu8 128.5(4) . . ?
 O20 Cu9 O10 95.0(6) . . ?
 O18 Cu9 Ag21 93.0(4) . . ?
 O18 Cu9 Ag12 111.1(5) . . ?
 O18 Cu9 Ag22 148.1(4) . . ?
 O18 Cu9 Cu8 61.7(4) . . ?
 O18 Cu9 O20 95.2(6) . . ?
 O18 Cu9 O10 83.4(6) . . ?
 O10 Cu9 Ag21 87.3(4) . . ?
 O10 Cu9 Ag12 154.6(4) . . ?
 O10 Cu9 Ag22 73.3(4) . . ?
 O10 Cu9 Cu8 41.0(4) . . ?
 C36 Cu9 Ag21 67.2(7) . . ?
 C36 Cu9 Ag12 50.8(7) . . ?
 C36 Cu9 Ag22 58.8(8) . . ?
 C36 Cu9 Cu8 123.2(7) . . ?
 C36 Cu9 O20 105.7(8) . . ?
 C36 Cu9 O18 135.7(9) . . ?
 C36 Cu9 O10 131.5(9) . . ?
 Ag5 Cu11 Mo6 129.07(13) . . ?
 Ag5 Cu11 Ag14 89.88(11) . . ?
 Ag5 Cu11 Ag15 63.91(9) . . ?
 Ag5 Cu11 Ag0Y 111.94(12) . . ?
 Ag14 Cu11 Mo6 86.05(9) . . ?
 Ag15 Cu11 Mo6 132.20(12) . . ?
 Ag15 Cu11 Ag14 141.48(13) . . ?
 Ag0Y Cu11 Mo6 118.64(13) . . ?
 Ag0Y Cu11 Ag14 101.37(11) . . ?
 Ag0Y Cu11 Ag15 67.18(9) . . ?
 C98 Cu11 Mo6 140.1(7) . . ?
 C98 Cu11 Ag5 60.1(7) . . ?
 C98 Cu11 Ag14 54.1(7) . . ?
 C98 Cu11 Ag15 87.6(7) . . ?
 C98 Cu11 Ag0Y 73.8(7) . . ?
 C98 Cu11 O27 175.3(9) . . ?
 O27 Cu11 Mo6 43.5(5) . . ?
 O27 Cu11 Ag5 121.0(5) . . ?
 O27 Cu11 Ag14 129.5(5) . . ?
 O27 Cu11 Ag15 89.0(5) . . ?
 O27 Cu11 Ag0Y 101.8(5) . . ?
 Ag2 Cu12 Mo7 128.13(12) . . ?
 Ag2 Cu12 Ag3 62.17(9) . . ?
 Ag3 Cu12 Mo7 130.86(12) . . ?
 Ag11 Cu12 Mo7 86.85(10) . . ?
 Ag11 Cu12 Ag2 92.85(11) . . ?
 Ag11 Cu12 Ag3 142.03(14) . . ?
 Ag12 Cu12 Mo7 113.87(12) . . ?
 Ag12 Cu12 Ag2 115.49(13) . . ?
 Ag12 Cu12 Ag3 65.23(9) . . ?
 Ag12 Cu12 Ag11 107.54(12) . . ?
 O28 Cu12 Mo7 44.8(5) . . ?
 O28 Cu12 Ag2 117.1(5) . . ?
 O28 Cu12 Ag3 86.3(5) . . ?
 O28 Cu12 Ag11 131.6(5) . . ?
 O28 Cu12 Ag12 93.4(5) . . ?
 C48 Cu12 Mo7 142.2(8) . . ?
 C48 Cu12 Ag2 60.5(8) . . ?
 C48 Cu12 Ag3 86.7(8) . . ?
 C48 Cu12 Ag11 55.4(8) . . ?
 C48 Cu12 Ag12 82.3(8) . . ?
 C48 Cu12 O28 172.9(9) . . ?
 Ag29 Cu5 Ag19 109.00(12) . . ?
 Ag29 Cu5 Ag30 65.41(9) . . ?
 Ag29 Cu5 Cu4 57.3(2) . . ?
 Ag29 Cu5 Cu4A 59.6(2) . . ?
 Ag19 Cu5 Ag30 100.30(11) . . ?
 Ag19 Cu5 Cu4 163.8(2) . . ?
 Cu4 Cu5 Ag30 82.3(4) . . ?
 O13 Cu5 Ag29 87.3(4) . . ?
 O13 Cu5 Ag19 155.7(4) . . ?
 O13 Cu5 Ag30 69.5(4) . . ?
 O13 Cu5 Cu4 40.0(5) . . ?
 O13 Cu5 Cu4A 43.8(5) . . ?
 O23 Cu5 Ag29 92.7(4) . . ?
 O23 Cu5 Ag19 115.4(5) . . ?
 O23 Cu5 Ag30 143.0(5) . . ?
 O23 Cu5 Cu4 60.7(6) . . ?
 O23 Cu5 O13 80.5(6) . . ?
 O23 Cu5 O17 96.3(6) . . ?
 O23 Cu5 Cu4A 53.8(7) . . ?
 O17 Cu5 Ag29 170.3(4) . . ?
 O17 Cu5 Ag19 70.3(4) . . ?
 O17 Cu5 Ag30 105.0(4) . . ?
 O17 Cu5 Cu4 124.8(5) . . ?
 O17 Cu5 O13 90.6(6) . . ?
 O17 Cu5 Cu4A 123.8(5) . . ?
 C1 Cu5 Ag29 63.0(8) . . ?
 C1 Cu5 Ag19 52.7(9) . . ?
 C1 Cu5 Ag30 59.0(8) . . ?
 C1 Cu5 Cu4 118.3(9) . . ?
 C1 Cu5 O13 127.5(9) . . ?
 C1 Cu5 O23 138.3(9) . . ?
 C1 Cu5 O17 111.5(9) . . ?
 C1 Cu5 Cu4A 122.0(9) . . ?
 Cu4A Cu5 Ag19 160.6(4) . . ?
 Cu4A Cu5 Ag30 89.2(5) . . ?
 Ag21 Cu8 Ag20 62.50(9) . . ?
 Ag21 Cu8 Ag33 114.57(13) . . ?
 Ag21 Cu8 Cu9 59.23(10) . . ?
 Ag33 Cu8 Ag20 104.35(12) . . ?
 Ag33 Cu8 Cu9 168.49(17) . . ?
 Cu9 Cu8 Ag20 81.76(12) . . ?
 O10 Cu8 Ag21 93.8(5) . . ?
 O10 Cu8 Ag20 127.6(5) . . ?
 O10 Cu8 Ag33 128.0(5) . . ?
 O10 Cu8 Cu9 47.3(5) . . ?
 O10 Cu8 O14 94.3(6) . . ?
 C16 Cu8 Ag21 68.1(8) . . ?
 C16 Cu8 Ag20 60.1(8) . . ?
 C16 Cu8 Ag33 53.5(8) . . ?
 C16 Cu8 Cu9 125.0(8) . . ?
 C16 Cu8 O10 155.2(9) . . ?
 C16 Cu8 O14 108.0(9) . . ?
 O14 Cu8 Ag21 162.5(4) . . ?
 O14 Cu8 Ag20 100.4(4) . . ?
 O14 Cu8 Ag33 71.7(4) . . ?
 O14 Cu8 Cu9 117.2(4) . . ?
 Ag19 Cu10 Mo5 116.35(13) . . ?
 Ag19 Cu10 Ag8 112.81(12) . . ?
 Ag19 Cu10 Ag18 97.53(12) . . ?
 Ag19 Cu10 Ag9 63.25(9) . . ?
 Ag8 Cu10 Mo5 130.31(13) . . ?
 Ag8 Cu10 Ag18 94.49(11) . . ?
 Ag8 Cu10 Ag9 65.76(9) . . ?
 Ag18 Cu10 Mo5 86.14(10) . . ?
 Ag9 Cu10 Mo5 133.62(13) . . ?
 Ag9 Cu10 Ag18 139.85(13) . . ?
 O25 Cu10 Mo5 44.1(5) . . ?
 O25 Cu10 Ag19 99.7(5) . . ?
 O25 Cu10 Ag8 120.6(5) . . ?
 O25 Cu10 Ag18 129.8(5) . . ?
 O25 Cu10 Ag9 89.5(5) . . ?
 C160 Cu10 Mo5 139.8(8) . . ?
 C160 Cu10 Ag19 72.6(7) . . ?
 C160 Cu10 Ag8 63.3(8) . . ?
 C160 Cu10 Ag18 53.7(8) . . ?
 C160 Cu10 Ag9 86.3(8) . . ?
 C160 Cu10 O25 172.2(9) . . ?
 Ag34 Cu3 Ag42 146.71(14) . . ?
 Ag43 Cu3 Ag34 93.04(11) . . ?
 Ag43 Cu3 Ag42 63.39(9) . . ?
 Ag33 Cu3 Ag34 106.10(13) . . ?
 Ag33 Cu3 Ag43 113.24(14) . . ?
 Ag33 Cu3 Ag42 67.12(10) . . ?
 O5 Cu3 Ag34 126.2(5) . . ?
 O5 Cu3 Ag43 118.9(5) . . ?
 O5 Cu3 Ag42 86.9(5) . . ?
 O5 Cu3 Ag33 99.5(5) . . ?
 C84 Cu3 Ag34 54.7(8) . . ?
 C84 Cu3 Ag43 61.8(8) . . ?
 C84 Cu3 Ag42 92.4(8) . . ?
 C84 Cu3 Ag33 79.0(8) . . ?
 C84 Cu3 O5 178.5(10) . . ?
 Ag46 Cu2 Mo2 129.34(14) . . ?
 Ag46 Cu2 Ag45 65.77(9) . . ?
 Ag46 Cu2 Ag37 90.80(12) . . ?
 Ag45 Cu2 Mo2 131.36(12) . . ?
 Ag37 Cu2 Mo2 86.33(10) . . ?
 Ag37 Cu2 Ag45 142.29(13) . . ?
 Ag36 Cu2 Mo2 116.14(13) . . ?
 Ag36 Cu2 Ag46 113.91(13) . . ?
 Ag36 Cu2 Ag45 65.58(9) . . ?
 Ag36 Cu2 Ag37 102.03(12) . . ?
 O6 Cu2 Mo2 44.4(5) . . ?
 O6 Cu2 Ag46 119.8(5) . . ?
 O6 Cu2 Ag45 87.1(5) . . ?
 O6 Cu2 Ag37 130.6(5) . . ?
 O6 Cu2 Ag36 99.3(5) . . ?
 C42 Cu2 Mo2 140.6(8) . . ?
 C42 Cu2 Ag46 61.5(8) . . ?
 C42 Cu2 Ag45 88.1(8) . . ?
 C42 Cu2 Ag37 54.3(7) . . ?
 C42 Cu2 Ag36 75.0(8) . . ?
 C42 Cu2 O6 173.7(9) . . ?
 Ag25 Cu7 Ag24 66.87(9) . . ?
 Ag25 Cu7 Ag36 109.56(12) . . ?
 Ag25 Cu7 Cu6A 59.03(19) . . ?
 Ag36 Cu7 Ag24 101.61(11) . . ?
 O9 Cu7 Ag25 93.8(5) . . ?
 O9 Cu7 Ag24 137.6(5) . . ?
 O9 Cu7 Ag36 120.6(5) . . ?
 O9 Cu7 O8 94.9(6) . . ?
 O9 Cu7 O21 76.8(6) . . ?
 O9 Cu7 Cu6A 51.8(6) . . ?
 O8 Cu7 Ag25 169.6(4) . . ?
 O8 Cu7 Ag24 102.7(4) . . ?
 O8 Cu7 Ag36 70.6(4) . . ?
 O8 Cu7 O21 91.7(5) . . ?
 O8 Cu7 Cu6A 123.3(4) . . ?
 O21 Cu7 Ag25 84.7(4) . . ?
 O21 Cu7 Ag24 64.7(4) . . ?
 O21 Cu7 Ag36 155.3(4) . . ?
 O21 Cu7 Cu6A 42.4(4) . . ?
 C106 Cu7 Ag25 66.6(8) . . ?
 C106 Cu7 Ag24 59.0(8) . . ?
 C106 Cu7 Ag36 51.9(8) . . ?
 C106 Cu7 O9 148.2(10) . . ?
 C106 Cu7 O8 107.9(9) . . ?
 C106 Cu7 O21 123.1(9) . . ?
 C106 Cu7 Cu6A 123.8(8) . . ?
 Cu6A Cu7 Ag24 86.8(4) . . ?
 Cu6A Cu7 Ag36 162.1(3) . . ?
 Ag29 Cu4 Ag39 116.6(5) . . ?
 Ag29 Cu4 Ag28 63.4(3) . . ?
 Ag29 Cu4 Cu5 58.4(2) . . ?
 Ag39 Cu4 Ag28 100.5(3) . . ?
 Ag39 Cu4 Cu5 172.2(8) . . ?
 Cu5 Cu4 Ag28 82.7(5) . . ?
 O12 Cu4 Ag29 158.8(11) . . ?
 O12 Cu4 Ag39 69.8(5) . . ?
 O12 Cu4 Ag28 96.0(8) . . ?
 O12 Cu4 Cu5 117.1(9) . . ?
 O13 Cu4 Ag29 95.5(6) . . ?
 O13 Cu4 Ag39 129.2(9) . . ?
 O13 Cu4 Ag28 129.7(10) . . ?
 O13 Cu4 Cu5 49.1(6) . . ?
 O13 Cu4 O12 94.6(7) . . ?
 C102 Cu4 Ag29 67.6(7) . . ?
 C102 Cu4 Ag39 54.3(8) . . ?
 C102 Cu4 Ag28 58.3(8) . . ?
 C102 Cu4 Cu5 123.5(8) . . ?
 C102 Cu4 O12 106.9(9) . . ?
 C102 Cu4 O13 156.6(14) . . ?
 Ag40 Cu1 Mo3 88.34(11) . . ?
 Ag40 Cu1 Ag48 143.42(14) . . ?
 Ag40 Cu1 Ag49 92.00(11) . . ?
 Ag48 Cu1 Mo3 128.24(12) . . ?
 Ag39 Cu1 Mo3 115.36(13) . . ?
 Ag39 Cu1 Ag40 106.31(12) . . ?
 Ag39 Cu1 Ag48 61.46(9) . . ?
 Ag39 Cu1 Ag49 113.56(14) . . ?
 Ag49 Cu1 Mo3 128.78(13) . . ?
 Ag49 Cu1 Ag48 66.47(10) . . ?
 O4 Cu1 Mo3 45.0(5) . . ?
 O4 Cu1 Ag40 133.3(5) . . ?
 O4 Cu1 Ag48 83.3(5) . . ?
 O4 Cu1 Ag39 95.3(5) . . ?
 O4 Cu1 Ag49 116.7(5) . . ?
 C70 Cu1 Mo3 143.0(8) . . ?
 C70 Cu1 Ag40 54.6(8) . . ?
 C70 Cu1 Ag48 88.8(8) . . ?
 C70 Cu1 Ag39 78.9(8) . . ?
 C70 Cu1 Ag49 61.4(8) . . ?
 C70 Cu1 O4 171.7(10) . . ?
 Ag25 Cu6 Ag26 60.8(4) . . ?
 Ag0Y Cu6 Ag25 116.7(6) . . ?
 Ag0Y Cu6 Ag26 99.9(4) . . ?
 O21 Cu6 Ag25 93.1(6) . . ?
 O21 Cu6 Ag0Y 132.0(12) . . ?
 O21 Cu6 Ag26 127.9(11) . . ?
 O21 Cu6 O22 93.2(8) . . ?
 C18 Cu6 Ag25 67.1(8) . . ?
 C18 Cu6 Ag0Y 54.3(8) . . ?
 C18 Cu6 Ag26 57.0(9) . . ?
 C18 Cu6 O21 154.7(14) . . ?
 C18 Cu6 O22 111.4(10) . . ?
 O22 Cu6 Ag25 154.9(14) . . ?
 O22 Cu6 Ag0Y 75.5(5) . . ?
 O22 Cu6 Ag26 96.6(10) . . ?
 Mo7 O25 Mo5 109.8(7) . . ?
 Mo7 O25 Mo8 105.1(6) . . ?
 Mo5 O25 Mo8 104.8(6) . . ?
 Cu10 O25 Mo7 129.8(8) . . ?
 Cu10 O25 Mo5 98.9(7) . . ?
 Cu10 O25 Mo8 106.1(7) . . ?
 Mo4 O6 Mo2 104.5(7) . . ?
 Mo4 O6 Mo1 106.3(6) . . ?
 Mo1 O6 Mo2 103.8(6) . . ?
 Cu2 O6 Mo4 133.8(8) . . ?
 Cu2 O6 Mo2 99.2(7) . . ?
 Cu2 O6 Mo1 105.7(7) . . ?
 Mo7 O19 Mo6 104.0(6) . . ?
 Mo7 O19 Mo5 103.2(6) . . ?
 Mo6 O19 Mo5 102.3(6) . . ?
 Mo7 O28 Mo8 103.3(6) . . ?
 Mo6 O28 Mo7 108.7(7) . . ?
 Mo6 O28 Mo8 104.7(6) . . ?
 Cu12 O28 Mo7 98.2(6) . . ?
 Cu12 O28 Mo6 132.3(8) . . ?
 Cu12 O28 Mo8 106.5(7) . . ?
 Mo2 O4 Mo3 103.6(7) . . ?
 Mo2 O4 Mo1 106.2(6) . . ?
 Mo1 O4 Mo3 103.6(7) . . ?
 Cu1 O4 Mo3 98.3(6) . . ?
 Cu1 O4 Mo2 134.6(8) . . ?
 Cu1 O4 Mo1 106.5(8) . . ?
 Mo3 O5 Mo4 103.1(7) . . ?
 Mo3 O5 Mo1 106.4(7) . . ?
 Mo1 O5 Mo4 103.6(6) . . ?
 Cu3 O5 Mo4 100.5(7) . . ?
 Cu3 O5 Mo3 132.9(8) . . ?
 Cu3 O5 Mo1 106.9(7) . . ?
 Mo6 O20 Ag23 124.9(7) . . ?
 Mo6 O20 Cu9 138.4(8) . . ?
 Cu9 O20 Ag23 96.5(5) . . ?
 Mo7 O18 Cu9 141.0(8) . . ?
 Mo2 O9 Cu7 136.0(9) . . ?
 Mo2 O9 Cu6A 135.7(8) . . ?
 Cu7 O9 Cu6A 86.9(7) . . ?
 Mo8 O30 Ag7 124.6(7) . . ?
 Mo2 O12 Ag27 128.4(7) . . ?
 Mo2 O12 Cu4 129.7(9) . . ?
 Mo2 O12 Cu4A 135.4(9) . . ?
 Cu4 O12 Ag27 101.8(7) . . ?
 Cu4A O12 Ag27 95.2(8) . . ?
 Mo4 O8 Ag23 129.2(7) . . ?
 Mo4 O8 Cu7 135.1(8) . . ?
 Cu7 O8 Ag23 95.4(6) . . ?
 Mo4 O10 Cu9 134.4(8) . . ?
 Mo4 O10 Cu8 133.4(9) . . ?
 Cu8 O10 Cu9 91.7(6) . . ?
 Mo1 O3 Ag45 124.5(7) . . ?
 Mo3 O13 Cu5 137.1(8) . . ?
 Mo3 O13 Cu4 131.9(10) . . ?
 Mo3 O13 Cu4A 137.3(10) . . ?
 Cu4 O13 Cu5 90.9(8) . . ?
 Cu4A O13 Cu5 84.2(8) . . ?
 Mo5 O23 Cu5 138.2(8) . . ?
 Mo5 O23 Cu4A 134.1(8) . . ?
 Cu5 O23 Cu4A 81.0(6) . . ?
 Mo7 O17 Ag31 129.1(7) . . ?
 Mo7 O17 Cu5 138.1(8) . . ?
 Cu5 O17 Ag31 92.7(6) . . ?
 Mo6 O21 Cu7 133.2(7) . . ?
 Mo6 O21 Cu6 135.1(10) . . ?
 Mo6 O21 Cu6A 139.8(9) . . ?
 Cu6 O21 Cu7 90.0(9) . . ?
 Cu6A O21 Cu7 82.3(7) . . ?
 Mo1 O2 Ag48 123.6(7) . . ?
 Mo1 O1 Ag42 126.9(8) . . ?
 Mo8 O32 Ag3 119.7(7) . . ?
 Mo8 O32 Ag1 114.6(7) . . ?
 Ag3 O32 Ag1 82.7(5) . . ?
 Mo7 O24 Ag10 130.0(8) . . ?
 Mo6 O29 Ag13 134.2(7) . . ?
 Mo3 O15 Ag32 133.3(8) . . ?
 Mo4 O7 Ag35 126.4(8) . . ?
 Mo4 O7 Ag 138.1(11) . . ?
 Mo8 O31 Ag15 123.1(7) . . ?
 Mo2 O16 Ag38 129.8(8) . . ?
 Mo5 O26 Ag17 133.4(8) . . ?
 Ag29 C1 Ag30 74.9(8) . . ?
 Ag19 C1 Ag29 143.6(12) . . ?
 Ag19 C1 Ag30 134.7(12) . . ?
 Cu5 C1 Ag29 76.0(9) . . ?
 Cu5 C1 Ag19 86.4(11) . . ?
 Cu5 C1 Ag30 82.7(10) . . ?
 C66 C1 Ag29 108(2) . . ?
 C66 C1 Ag19 91(2) . . ?
 C66 C1 Ag30 97(2) . . ?
 C66 C1 Cu5 176(3) . . ?
 Ag46 C4 Ag45 85.6(16) . . ?
 Ag51 C4 Ag46 88.6(17) . . ?
 Ag51 C4 Ag45 93.9(18) . . ?
 C34 C4 Ag46 109(4) . . ?
 C34 C4 Ag51 138(4) . . ?
 C34 C4 Ag45 124(4) . . ?
 Ag13 C6 Ag14 85.6(10) . . ?
 Ag4 C6 Ag14 89.7(11) . . ?
 Ag4 C6 Ag13 91.4(12) . . ?
 C60 C6 Ag14 97(2) . . ?
 C60 C6 Ag13 105(2) . . ?
 C60 C6 Ag4 162(3) . . ?
 Ag34 C8 Ag21 122.3(18) . . ?
 Ag22 C8 Ag21 86.3(15) . . ?
 Ag22 C8 Ag34 78.5(14) . . ?
 C132 C8 Ag21 88(3) . . ?
 C132 C8 Ag34 131(3) . . ?
 C132 C8 Ag22 146(4) . . ?
 Ag42 C10 Ag32 87.1(14) . . ?
 Ag33 C10 Ag32 94.8(15) . . ?
 Ag33 C10 Ag42 93.1(15) . . ?
 C116 C10 Ag32 143(3) . . ?
 C116 C10 Ag42 126(3) . . ?
 C116 C10 Ag33 99(3) . . ?
 Ag14 C12 Ag25 127.7(15) . . ?
 Ag24 C12 Ag25 91.0(12) . . ?
 Ag24 C12 Ag14 82.0(12) . . ?
 C46 C12 Ag25 87(2) . . ?
 C46 C12 Ag14 122(3) . . ?
 C46 C12 Ag24 151(3) . . ?
 Ag17 C14 Ag18 83.8(12) . . ?
 Ag16 C14 Ag17 91.4(14) . . ?
 Ag16 C14 Ag18 88.6(13) . . ?
 C240 C14 Ag17 103(3) . . ?
 C240 C14 Ag18 105(3) . . ?
 C240 C14 Ag16 161(3) . . ?
 Ag20 C16 Ag21 68.4(7) . . ?
 Ag33 C16 Ag21 141.8(11) . . ?
 Ag33 C16 Ag20 139.5(11) . . ?
 Cu8 C16 Ag21 71.6(8) . . ?
 Cu8 C16 Ag20 81.4(9) . . ?
 Cu8 C16 Ag33 85.9(10) . . ?
 C202 C16 Ag21 120(2) . . ?
 C202 C16 Ag20 101(2) . . ?
 C202 C16 Ag33 84.8(19) . . ?
 C202 C16 Cu8 169(2) . . ?
 Ag25 C18 Ag26 69.5(5) . . ?
 Ag0Y C18 Ag25 147.5(10) . . ?
 Ag0Y C18 Ag26 135.5(10) . . ?
 Cu6 C18 Ag25 74.2(8) . . ?
 Cu6 C18 Ag0Y 84.8(10) . . ?
 Cu6 C18 Ag26 88.4(12) . . ?
 C212 C18 Ag25 108.7(17) . . ?
 C212 C18 Ag0Y 90.6(17) . . ?
 C212 C18 Ag26 96.9(17) . . ?
 C212 C18 Cu6 175(2) . . ?
 C212 C18 Cu6A 173(2) . . ?
 Cu6A C18 Ag25 72.5(7) . . ?
 Cu6A C18 Ag0Y 91.3(10) . . ?
 Cu6A C18 Ag26 77.4(9) . . ?
 C44 C20 Ag18 126.2(18) . . ?
 C160 C20 Ag18 61.2(16) . . ?
 C160 C20 C44 171(3) . . ?
 Ag40 C22 Ag32 85.3(10) . . ?
 Ag41 C22 Ag40 83.6(11) . . ?
 Ag41 C22 Ag32 87.6(11) . . ?
 C90 C22 Ag40 105(2) . . ?
 C90 C22 Ag32 110(2) . . ?
 C90 C22 Ag41 160(3) . . ?
 C36 C24 Ag12 68.1(16) . . ?
 C36 C24 C152 173(3) . . ?
 C152 C24 Ag12 118.9(19) . . ?
 Ag24 C26 Ag13 88.6(12) . . ?
 Ag24 C26 Ag23 90.8(13) . . ?
 Ag23 C26 Ag13 123.8(15) . . ?
 C108 C26 Ag24 151(3) . . ?
 C108 C26 Ag13 89(2) . . ?
 C108 C26 Ag23 115(3) . . ?
 C70 C28 C38 174(3) . . ?
 Ag34 C30 Ag35 82.5(15) . . ?
 Ag44 C30 Ag34 88.0(17) . . ?
 Ag44 C30 Ag35 98.9(18) . . ?
 Ag44 C30 Ag 89(2) . . ?
 C272 C30 Ag34 107(4) . . ?
 C272 C30 Ag44 161(4) . . ?
 C272 C30 Ag35 95(3) . . ?
 C272 C30 Ag 104(4) . . ?
 Ag C30 Ag34 82.7(16) . . ?
 Ag31 C32 Ag10 99.4(10) . . ?
 C218 C32 Ag31 60(2) . . ?
 C218 C32 Ag10 65(2) . . ?
 C218 C32 C230 176(3) . . ?
 C230 C32 Ag31 122(2) . . ?
 C230 C32 Ag10 117(2) . . ?
 C4 C34 C352 173(5) . . ?
 Ag12 C36 Ag21 144.7(11) . . ?
 Ag12 C36 Ag22 135.8(11) . . ?
 Ag22 C36 Ag21 71.7(6) . . ?
 Cu9 C36 Ag21 72.2(8) . . ?
 Cu9 C36 Ag12 89.2(9) . . ?
 Cu9 C36 Ag22 80.7(9) . . ?
 C24 C36 Ag21 113.9(19) . . ?
 C24 C36 Ag12 83.0(18) . . ?
 C24 C36 Ag22 105.7(19) . . ?
 C24 C36 Cu9 172(2) . . ?
 C258 C38 C28 121(3) . . ?
 C258 C38 C384 119(3) . . ?
 C384 C38 C28 120(3) . . ?
 Ag27 C40 Ag17 120.3(19) . . ?
 Ag28 C40 Ag17 91.6(17) . . ?
 Ag28 C40 Ag27 90.5(17) . . ?
 C268 C40 Ag17 84(3) . . ?
 C268 C40 Ag27 111(4) . . ?
 C268 C40 Ag28 157(4) . . ?
 Ag37 C42 Ag46 112.8(10) . . ?
 Cu2 C42 Ag46 77.9(9) . . ?
 Cu2 C42 Ag37 86.4(9) . . ?
 C86 C42 Ag46 107(2) . . ?
 C86 C42 Ag37 91.2(18) . . ?
 C86 C42 Cu2 176(2) . . ?
 C210 C44 C20 117(2) . . ?
 C368 C44 C20 122(3) . . ?
 C368 C44 C210 122(3) . . ?
 C12 C46 Ag25 65(2) . . ?
 C12 C46 C154 176(4) . . ?
 C154 C46 Ag25 119(2) . . ?
 Ag11 C48 Ag2 115.7(10) . . ?
 Cu12 C48 Ag2 80.2(8) . . ?
 Cu12 C48 Ag11 84.3(9) . . ?
 C166 C48 Ag2 94.9(18) . . ?
 C166 C48 Ag11 105.2(19) . . ?
 C166 C48 Cu12 170(2) . . ?
 C296 C50 C322 117(3) . . ?
 C330 C50 C296 123(3) . . ?
 C330 C50 C322 120(3) . . ?
 C126 C52 Ag29 58(2) . . ?
 C126 C52 C236 172(4) . . ?
 C236 C52 Ag29 130(2) . . ?
 Ag3 C54 Ag13 91.6(12) . . ?
 Ag12 C54 Ag3 90.0(12) . . ?
 Ag12 C54 Ag13 98.3(13) . . ?
 C64 C54 Ag3 112(3) . . ?
 C64 C54 Ag13 97(2) . . ?
 C64 C54 Ag12 153(3) . . ?
 C88 C56 C185 170(6) . . ?
 Ag8 C58 Ag7A 87(2) . . ?
 Ag9 C58 Ag8 87(2) . . ?
 Ag9 C58 Ag7A 90(2) . . ?
 Ag7 C58 Ag8 89(3) . . ?
 Ag7 C58 Ag9 86(2) . . ?
 C262 C58 Ag8 113(5) . . ?
 C262 C58 Ag9 126(6) . . ?
 C262 C58 Ag7 141(6) . . ?
 C262 C58 Ag7A 139(6) . . ?
 C6 C60 C114 178(3) . . ?
 Ag37 C62 Ag38 82.2(13) . . ?
 Ag47 C62 Ag37 87.1(14) . . ?
 Ag47 C62 Ag38 93.3(15) . . ?
 C192 C62 Ag37 107(3) . . ?
 C192 C62 Ag38 104(3) . . ?
 C192 C62 Ag47 159(4) . . ?
 C54 C64 C226 177(4) . . ?
 C1 C66 Ag19 61.2(18) . . ?
 C1 C66 C292 173(3) . . ?
 C292 C66 Ag19 125(2) . . ?
 Ag11 C68 Ag21 133.4(17) . . ?
 Ag20 C68 Ag21 84.3(14) . . ?
 Ag20 C68 Ag11 83.8(13) . . ?
 C74 C68 Ag21 94(3) . . ?
 C74 C68 Ag11 111(3) . . ?
 C74 C68 Ag20 159(3) . . ?
 Ag40 C70 Ag49 114.1(10) . . ?
 Cu1 C70 Ag40 84.9(10) . . ?
 Cu1 C70 Ag49 79.0(9) . . ?
 C28 C70 Ag40 102(2) . . ?
 C28 C70 Ag49 95.5(19) . . ?
 C28 C70 Cu1 172(2) . . ?
 Ag19 C72 Ag10 100.6(17) . . ?
 Ag19 C72 Ag9 85.6(15) . . ?
 Ag9 C72 Ag10 86.8(14) . . ?
 C140 C72 Ag10 95(3) . . ?
 C140 C72 Ag19 137(4) . . ?
 C140 C72 Ag9 135(4) . . ?
 C68 C74 C340 175(4) . . ?
 C84 C76 Ag34 64.1(17) . . ?
 C84 C76 C274 177(3) . . ?
 C274 C76 Ag34 115.1(17) . . ?
 Ag46 C78 Ag52 83.8(11) . . ?
 Ag47 C78 Ag52 117.8(14) . . ?
 Ag47 C78 Ag46 82.9(12) . . ?
 C244 C78 Ag52 81(2) . . ?
 C244 C78 Ag46 107(3) . . ?
 C244 C78 Ag47 160(3) . . ?
 C222 C80 C112 119(2) . . ?
 C224 C80 C112 123(2) . . ?
 C224 C80 C222 118(2) . . ?
 Ag10 C82 Ag11 85.2(11) . . ?
 Ag1K C82 Ag10 96.8(13) . . ?
 Ag1K C82 Ag11 83.9(12) . . ?
 C180 C82 Ag10 97(2) . . ?
 C180 C82 Ag11 104(2) . . ?
 C180 C82 Ag1K 164(3) . . ?
 Ag34 C84 Ag43 115.5(10) . . ?
 Cu3 C84 Ag34 86.3(9) . . ?
 Cu3 C84 Ag43 78.4(9) . . ?
 C76 C84 Ag34 89.3(19) . . ?
 C76 C84 Ag43 97(2) . . ?
 C76 C84 Cu3 171(2) . . ?
 C42 C86 Ag37 62.0(16) . . ?
 C42 C86 C104 178(3) . . ?
 C104 C86 Ag37 119.9(19) . . ?
 Ag25 C88 Ag37 128(2) . . ?
 Ag26 C88 Ag25 88(2) . . ?
 Ag26 C88 Ag37 80.7(19) . . ?
 C56 C88 Ag25 100(4) . . ?
 C56 C88 Ag37 112(5) . . ?
 C56 C88 Ag26 154(5) . . ?
 C22 C90 C194 178(3) . . ?
 C134 C92 C364 121(4) . . ?
 C269 C92 C134 118(4) . . ?
 C269 C92 C364 121(4) . . ?
 C188 C94 C176 176(4) . . ?
 C98 C96 C208 172(3) . . ?
 Ag14 C98 Ag5 113.1(9) . . ?
 Cu11 C98 Ag5 78.6(8) . . ?
 Cu11 C98 Ag14 86.5(9) . . ?
 C96 C98 Ag5 113.4(19) . . ?
 C96 C98 Ag14 94.7(18) . . ?
 C96 C98 Cu11 166(2) . . ?
 Ag52 C100 Ag50 89.6(16) . . ?
 Ag51 C100 Ag52 86.2(15) . . ?
 Ag51 C100 Ag50 92.5(17) . . ?
 C170 C100 Ag52 121(4) . . ?
 C170 C100 Ag51 136(4) . . ?
 C170 C100 Ag50 119(4) . . ?
 Ag39 C102 Ag29 145.0(10) . . ?
 Ag39 C102 Ag28 133.8(10) . . ?
 Ag28 C102 Ag29 70.8(6) . . ?
 Cu4 C102 Ag29 72.4(8) . . ?
 Cu4 C102 Ag39 84.5(9) . . ?
 Cu4 C102 Ag28 84.3(11) . . ?
 C112 C102 Ag29 112.3(18) . . ?
 C112 C102 Ag39 86.5(17) . . ?
 C112 C102 Ag28 106.7(18) . . ?
 C112 C102 Cu4 169(2) . . ?
 C112 C102 Cu4A 176(2) . . ?
 Cu4A C102 Ag29 72.0(7) . . ?
 Cu4A C102 Ag39 90.0(10) . . ?
 Cu4A C102 Ag28 73.9(10) . . ?
 C133 C104 C86 120(3) . . ?
 C133 C104 C157 121(3) . . ?
 C157 C104 C86 118(3) . . ?
 Ag24 C106 Ag25 74.9(7) . . ?
 Ag36 C106 Ag25 139.8(11) . . ?
 Ag36 C106 Ag24 139.6(11) . . ?
 Cu7 C106 Ag25 73.1(8) . . ?
 Cu7 C106 Ag24 83.3(9) . . ?
 Cu7 C106 Ag36 88.8(10) . . ?
 C380 C106 Ag25 109(2) . . ?
 C380 C106 Ag24 103(2) . . ?
 C380 C106 Ag36 86.1(19) . . ?
 C380 C106 Cu7 174(3) . . ?
 C26 C108 Ag13 63(2) . . ?
 C26 C108 C128 179(4) . . ?
 C128 C108 Ag13 118(2) . . ?
 Ag6 C110 Ag7 101.6(11) . . ?
 Ag1 C110 Ag6 81.8(9) . . ?
 Ag1 C110 Ag7 99.3(10) . . ?
 C294 C110 Ag6 128(2) . . ?
 C294 C110 Ag1 149(2) . . ?
 C294 C110 Ag7 86(2) . . ?
 C294 C110 Ag7A 88(2) . . ?
 Ag7A C110 Ag6 106.5(13) . . ?
 Ag7A C110 Ag1 92.8(12) . . ?
 C80 C112 Ag39 121.1(17) . . ?
 C102 C112 Ag39 66.1(16) . . ?
 C102 C112 C80 173(3) . . ?
 C164 C114 C60 119(3) . . ?
 C336 C114 C60 121(3) . . ?
 C336 C114 C164 119(3) . . ?
 C10 C116 Ag33 55(2) . . ?
 C10 C116 C228 174(4) . . ?
 C228 C116 Ag33 131(3) . . ?
 Ag45 C118 Ag35 87.6(19) . . ?
 Ag45 C118 Ag 77.2(18) . . ?
 Ag36 C118 Ag45 87.5(19) . . ?
 Ag36 C118 Ag35 92(2) . . ?
 Ag36 C118 Ag 100(2) . . ?
 C220 C118 Ag45 139(5) . . ?
 C220 C118 Ag36 126(5) . . ?
 C220 C118 Ag35 111(4) . . ?
 C220 C118 Ag 113(4) . . ?
 C146 C120 C298 177(4) . . ?
 C306 C122 H122 120.4 . . ?
 C306 C122 C51 119(3) . . ?
 C51 C122 H122 120.5 . . ?
 Ag18 C124 Ag29 122.6(16) . . ?
 Ag28 C124 Ag29 87.9(13) . . ?
 Ag28 C124 Ag18 84.8(13) . . ?
 C162 C124 Ag29 92(2) . . ?
 C162 C124 Ag18 118(3) . . ?
 C162 C124 Ag28 152(3) . . ?
 Ag40 C126 Ag29 128.3(14) . . ?
 Ag30 C126 Ag29 90.5(12) . . ?
 Ag30 C126 Ag40 81.0(11) . . ?
 C52 C126 Ag29 95(2) . . ?
 C52 C126 Ag40 109(2) . . ?
 C52 C126 Ag30 161(3) . . ?
 C206 C128 C108 121(3) . . ?
 C206 C128 C302 119(3) . . ?
 C302 C128 C108 119(3) . . ?
 C186 C130 C196 173(4) . . ?
 C8 C132 Ag21 64(3) . . ?
 C8 C132 C246 173(5) . . ?
 C246 C132 Ag21 123(3) . . ?
 C92 C134 Ag6 112(3) . . ?
 C156 C134 Ag6 72(2) . . ?
 C156 C134 C92 176(4) . . ?
 C115 C136 C253 120.0 . . ?
 C115 C136 C140 119(2) . . ?
 C253 C136 C140 121(2) . . ?
 C136 C115 H115 120.0 . . ?
 C362 C115 C136 120.0 . . ?
 C362 C115 H115 120.0 . . ?
 C115 C362 H362 120.0 . . ?
 C115 C362 C345 120.0 . . ?
 C345 C362 H362 120.0 . . ?
 C362 C345 H345 120.0 . . ?
 C367 C345 C362 120.0 . . ?
 C367 C345 H345 120.0 . . ?
 C345 C367 H367 120.0 . . ?
 C345 C367 C253 120.0 . . ?
 C253 C367 H367 120.0 . . ?
 C136 C253 H253 120.0 . . ?
 C367 C253 C136 120.0 . . ?
 C367 C253 H253 120.0 . . ?
 Ag31 C138 Ag32 113.0(14) . . ?
 Ag30 C138 Ag31 86.8(12) . . ?
 Ag30 C138 Ag32 91.5(12) . . ?
 C330 C138 Ag31 129(3) . . ?
 C330 C138 Ag32 86(2) . . ?
 C330 C138 Ag30 142(3) . . ?
 C72 C140 C136 176(4) . . ?
 C234 C142 H142 117.8 . . ?
 C234 C142 C398 124(4) . . ?
 C398 C142 H142 117.8 . . ?
 C284 C144 C162 123(3) . . ?
 C284 C144 C215 117(3) . . ?
 C215 C144 C162 120(3) . . ?
 Ag6 C146 Ag5 88.6(11) . . ?
 Ag6 C146 Ag15 86.8(11) . . ?
 Ag5 C146 Ag15 81.9(10) . . ?
 C120 C146 Ag6 136(3) . . ?
 C120 C146 Ag5 114(3) . . ?
 C120 C146 Ag15 131(3) . . ?
 C208 C148 H148 120.8 . . ?
 C205 C148 H148 120.8 . . ?
 C205 C148 C208 118(3) . . ?
 Ag48 C150 Ag38 88.2(16) . . ?
 Ag39 C150 Ag48 83.6(16) . . ?
 Ag39 C150 Ag38 94.0(17) . . ?
 C200 C150 Ag48 145(4) . . ?
 C200 C150 Ag38 105(3) . . ?
 C200 C150 Ag39 126(4) . . ?
 C24 C152 C270 122(3) . . ?
 C229 C152 C24 121(3) . . ?
 C229 C152 C270 117(3) . . ?
 C209 C154 C46 125(3) . . ?
 C209 C154 C55 116(3) . . ?
 C55 C154 C46 119(3) . . ?
 Ag8 C156 Ag6 89.1(12) . . ?
 Ag16 C156 Ag6 118.2(16) . . ?
 Ag16 C156 Ag8 83.2(13) . . ?
 C134 C156 Ag6 81(2) . . ?
 C134 C156 Ag8 125(3) . . ?
 C134 C156 Ag16 148(3) . . ?
 Ag2 C158 Ag3 82.9(14) . . ?
 Ag2 C158 Ag1 89.9(14) . . ?
 Ag3 C158 Ag1 92.7(15) . . ?
 C214 C158 Ag2 140(4) . . ?
 C214 C158 Ag3 130(3) . . ?
 C214 C158 Ag1 108(3) . . ?
 Ag18 C160 Ag8 116.9(9) . . ?
 Cu10 C160 Ag8 76.7(8) . . ?
 Cu10 C160 Ag18 86.8(9) . . ?
 C20 C160 Ag8 111(2) . . ?
 C20 C160 Ag18 92.8(19) . . ?
 C20 C160 Cu10 171(2) . . ?
 C124 C162 Ag29 59(2) . . ?
 C124 C162 C144 172(4) . . ?
 C144 C162 Ag29 128(3) . . ?
 C114 C164 H164 119.5 . . ?
 C114 C164 C256 121(3) . . ?
 C256 C164 H164 119.5 . . ?
 C48 C166 C232 174(3) . . ?
 Ag35 C168 Ag23 111(2) . . ?
 Ag22 C168 Ag23 96.4(17) . . ?
 Ag22 C168 Ag35 96.3(17) . . ?
 C370 C168 Ag23 95(4) . . ?
 C370 C168 Ag35 99(4) . . ?
 C370 C168 Ag22 156(4) . . ?
 C100 C170 C323 179(5) . . ?
 Ag15 C172 Ag17 89.7(17) . . ?
 Ag0Y C172 Ag15 94.1(18) . . ?
 Ag0Y C172 Ag17 101.8(19) . . ?
 C324 C172 Ag15 99(4) . . ?
 C324 C172 Ag17 84(3) . . ?
 C324 C172 Ag0Y 166(4) . . ?
 C390 C174 C202 125(3) . . ?
 C33 C174 C202 121(3) . . ?
 C33 C174 C390 114(3) . . ?
 C288 C176 C94 123(3) . . ?
 C288 C176 C295 122(3) . . ?
 C295 C176 C94 115(3) . . ?
 C82 C180 C190 179(4) . . ?
 C266 C182 H182 119.3 . . ?
 C29 C182 H182 119.3 . . ?
 C29 C182 C266 121(3) . . ?
 C278 C184 C221 176(5) . . ?
 Ag5 C186 Ag1 85.0(11) . . ?
 Ag4 C186 Ag5 83.9(12) . . ?
 Ag4 C186 Ag1 115.8(14) . . ?
 C130 C186 Ag5 111(3) . . ?
 C130 C186 Ag1 86(2) . . ?
 C130 C186 Ag4 155(3) . . ?
 Ag44 C188 Ag51 114.1(14) . . ?
 Ag44 C188 Ag43 82.9(12) . . ?
 Ag43 C188 Ag51 84.2(10) . . ?
 C94 C188 Ag51 83(2) . . ?
 C94 C188 Ag44 149(3) . . ?
 C94 C188 Ag43 126(3) . . ?
 C280 C190 C180 121(3) . . ?
 C17 C190 C180 119(3) . . ?
 C17 C190 C280 120(3) . . ?
 C62 C192 C378 175(5) . . ?
 C198 C194 C90 120(3) . . ?
 C198 C194 C266 119(3) . . ?
 C266 C194 C90 120(3) . . ?
 C231 C196 C130 120(3) . . ?
 C231 C196 C325 118(3) . . ?
 C325 C196 C130 122(3) . . ?
 C194 C198 H198 119.0 . . ?
 C194 C198 C243 122(3) . . ?
 C243 C198 H198 119.0 . . ?
 C150 C200 C358 171(5) . . ?
 C16 C202 Ag33 65.8(17) . . ?
 C16 C202 C174 176(3) . . ?
 C174 C202 Ag33 118(2) . . ?
 C332 C204 C238 119(3) . . ?
 C275 C204 C238 119(3) . . ?
 C275 C204 C332 121(4) . . ?
 C128 C206 H206 120.6 . . ?
 C128 C206 C101 119(3) . . ?
 C101 C206 H206 120.6 . . ?
 C96 C208 C148 119(2) . . ?
 C213 C208 C96 120(2) . . ?
 C213 C208 C148 121(3) . . ?
 C44 C210 H210 121.1 . . ?
 C326 C210 C44 118(3) . . ?
 C326 C210 H210 121.1 . . ?
 C18 C212 Ag0Y 61.1(15) . . ?
 C18 C212 C354 172(3) . . ?
 C354 C212 Ag0Y 127.2(18) . . ?
 C158 C214 C346 174(4) . . ?
 C378 C216 H216 118.8 . . ?
 C378 C216 C23 122(4) . . ?
 C23 C216 H216 118.8 . . ?
 Ag31 C218 Ag10 118.7(13) . . ?
 Ag20 C218 Ag31 106.4(14) . . ?
 Ag20 C218 Ag10 93.8(12) . . ?
 C32 C218 Ag31 92(2) . . ?
 C32 C218 Ag10 88(2) . . ?
 C32 C218 Ag20 158(3) . . ?
 C118 C220 C61 178(6) . . ?
 C80 C222 H222 120.0 . . ?
 C360 C222 C80 120(3) . . ?
 C360 C222 H222 120.0 . . ?
 C80 C224 H224 119.9 . . ?
 C254 C224 C80 120(3) . . ?
 C254 C224 H224 119.9 . . ?
 C64 C226 C344 123(3) . . ?
 C386 C226 C64 120(3) . . ?
 C386 C226 C344 117(3) . . ?
 C116 C228 C287 118(4) . . ?
 C286 C228 C116 122(4) . . ?
 C286 C228 C287 120(4) . . ?
 C32 C230 C376 123(3) . . ?
 C320 C230 C32 121(3) . . ?
 C320 C230 C376 116(3) . . ?
 C375 C232 C166 119.8(16) . . ?
 C375 C232 C109 120.0 . . ?
 C109 C232 C166 120.2(16) . . ?
 C232 C375 H375 120.0 . . ?
 C193 C375 C232 120.0 . . ?
 C193 C375 H375 120.0 . . ?
 C375 C193 H193 120.0 . . ?
 C375 C193 C319 120.0 . . ?
 C319 C193 H193 120.0 . . ?
 C193 C319 H319 120.0 . . ?
 C193 C319 C385 120.0 . . ?
 C385 C319 H319 120.0 . . ?
 C319 C385 H385 120.0 . . ?
 C109 C385 C319 120.0 . . ?
 C109 C385 H385 120.0 . . ?
 C232 C109 H109 120.0 . . ?
 C385 C109 C232 120.0 . . ?
 C385 C109 H109 120.0 . . ?
 C142 C234 C240 123(4) . . ?
 C142 C234 C207 119(4) . . ?
 C207 C234 C240 117(3) . . ?
 C52 C236 C382 119(3) . . ?
 C394 C236 C52 122(3) . . ?
 C394 C236 C382 119(3) . . ?
 C248 C238 C204 176(4) . . ?
 C14 C240 C234 171(4) . . ?
 Ag2 C242 Ag7 84.8(13) . . ?
 Ag2 C242 Ag7A 77.4(13) . . ?
 Ag1K C242 Ag2 88.3(15) . . ?
 Ag1K C242 Ag7 109.7(17) . . ?
 Ag1K C242 Ag7A 118.8(19) . . ?
 C271 C242 Ag2 102(3) . . ?
 C271 C242 Ag1K 157(4) . . ?
 C271 C242 Ag7 92(3) . . ?
 C271 C242 Ag7A 84(3) . . ?
 C78 C244 Ag52 73(2) . . ?
 C78 C244 C356 173(4) . . ?
 C356 C244 Ag52 112(2) . . ?
 C132 C246 C311 120(4) . . ?
 C297 C246 C132 128(4) . . ?
 C297 C246 C311 112(4) . . ?
 Ag38 C248 Ag27 115.3(15) . . ?
 Ag26 C248 Ag38 89.2(13) . . ?
 Ag26 C248 Ag27 95.9(14) . . ?
 C238 C248 Ag38 105(3) . . ?
 C238 C248 Ag26 158(3) . . ?
 C238 C248 Ag27 94(3) . . ?
 C264 C250 H250 119.0 . . ?
 C264 C250 C270 122(3) . . ?
 C270 C250 H250 119.0 . . ?
 C256 C252 H252 119.9 . . ?
 C53 C252 H252 119.9 . . ?
 C53 C252 C256 120(3) . . ?
 C224 C254 H254 118.6 . . ?
 C224 C254 C276 123(3) . . ?
 C276 C254 H254 118.6 . . ?
 C164 C256 C252 118(3) . . ?
 C164 C256 H256 120.9 . . ?
 C252 C256 H256 120.9 . . ?
 C38 C258 H258 119.7 . . ?
 C38 C258 C141 121(3) . . ?
 C141 C258 H258 119.7 . . ?
 Ag52 C260 Ag48 93.3(15) . . ?
 Ag49 C260 Ag52 86.4(14) . . ?
 Ag49 C260 Ag48 89.0(14) . . ?
 C328 C260 Ag52 129(3) . . ?
 C328 C260 Ag48 108(3) . . ?
 C328 C260 Ag49 138(3) . . ?
 C58 C262 C127 179(8) . . ?
 C250 C264 H264 120.6 . . ?
 C250 C264 C25 119(3) . . ?
 C25 C264 H264 120.6 . . ?
 C182 C266 C194 118(3) . . ?
 C182 C266 H266 121.1 . . ?
 C194 C266 H266 121.1 . . ?
 C40 C268 Ag17 68(3) . . ?
 C40 C268 C388 176(5) . . ?
 C388 C268 Ag17 113(3) . . ?
 C152 C270 H270 119.0 . . ?
 C250 C270 C152 122(3) . . ?
 C250 C270 H270 119.0 . . ?
 C30 C272 C308 176(5) . . ?
 C30 C272 Ag 49(3) . . ?
 C308 C272 Ag 128(3) . . ?
 C254 C276 H276 120.8 . . ?
 C254 C276 C360 118(3) . . ?
 C360 C276 H276 120.8 . . ?
 Ag43 C278 Ag42 85.1(15) . . ?
 Ag43 C278 Ag50 86.3(16) . . ?
 Ag50 C278 Ag42 81.2(15) . . ?
 C184 C278 Ag43 120(4) . . ?
 C184 C278 Ag42 141(4) . . ?
 C184 C278 Ag50 126(4) . . ?
 C190 C280 H280 120.7 . . ?
 C400 C280 C190 119(3) . . ?
 C400 C280 H280 120.7 . . ?
 C292 C282 H282 121.0 . . ?
 C292 C282 C334 118(3) . . ?
 C334 C282 H282 121.0 . . ?
 C144 C284 H284 120.0 . . ?
 C313 C284 C144 120(4) . . ?
 C313 C284 H284 120.0 . . ?
 C228 C286 H286 121.7 . . ?
 C228 C286 C363 117(4) . . ?
 C363 C286 H286 121.7 . . ?
 C176 C288 H288 120.0 . . ?
 C306 C288 C176 120(3) . . ?
 C306 C288 H288 120.0 . . ?
 C348 C290 H290 119.7 . . ?
 C356 C290 H290 119.7 . . ?
 C356 C290 C348 121(3) . . ?
 C282 C292 C66 120(3) . . ?
 C282 C292 C103 121(3) . . ?
 C103 C292 C66 119(3) . . ?
 C110 C294 Ag7 67.3(19) . . ?
 C110 C294 C233 176(3) . . ?
 C110 C294 Ag7A 60.5(19) . . ?
 C233 C294 Ag7 116.8(18) . . ?
 C233 C294 Ag7A 124(2) . . ?
 C50 C296 H296 118.3 . . ?
 C15 C296 C50 123(3) . . ?
 C15 C296 H296 118.3 . . ?
 C125 C298 C120 120(3) . . ?
 C125 C298 C63 121(3) . . ?
 C63 C298 C120 119(3) . . ?
 C15 C300 H300 120.2 . . ?
 C15 C300 C121 120(3) . . ?
 C121 C300 H300 120.2 . . ?
 C128 C302 H302 120.2 . . ?
 C128 C302 C219 120(3) . . ?
 C219 C302 H302 120.2 . . ?
 C203 C304 C271 123(4) . . ?
 C203 C304 C91 117(4) . . ?
 C91 C304 C271 120(4) . . ?
 C122 C306 H306 118.8 . . ?
 C288 C306 C122 122(3) . . ?
 C288 C306 H306 118.8 . . ?
 C310 C308 C272 120(3) . . ?
 C310 C308 C318 120.0 . . ?
 C318 C308 C272 120(3) . . ?
 C308 C310 H310 120.0 . . ?
 C308 C310 C312 120.0 . . ?
 C312 C310 H310 120.0 . . ?
 C310 C312 H312 120.0 . . ?
 C310 C312 C314 120.0 . . ?
 C314 C312 H312 120.0 . . ?
 C312 C314 H314 120.0 . . ?
 C316 C314 C312 120.0 . . ?
 C316 C314 H314 120.0 . . ?
 C314 C316 H316 120.0 . . ?
 C318 C316 C314 120.0 . . ?
 C318 C316 H316 120.0 . . ?
 C308 C318 H318 120.0 . . ?
 C316 C318 C308 120.0 . . ?
 C316 C318 H318 120.0 . . ?
 C230 C320 H320 117.3 . . ?
 C392 C320 C230 125(3) . . ?
 C392 C320 H320 117.3 . . ?
 C50 C322 H322 119.1 . . ?
 C121 C322 C50 122(3) . . ?
 C121 C322 H322 119.1 . . ?
 C172 C324 Ag17 69(3) . . ?
 C172 C324 C366 179(5) . . ?
 C366 C324 Ag17 111(3) . . ?
 C210 C326 H326 119.6 . . ?
 C145 C326 C210 121(3) . . ?
 C145 C326 H326 119.6 . . ?
 C260 C328 C57 177(4) . . ?
 C50 C330 Ag32 120(2) . . ?
 C138 C330 Ag32 66(2) . . ?
 C138 C330 C50 174(4) . . ?
 C204 C332 H332 118.9 . . ?
 C263 C332 C204 122(4) . . ?
 C263 C332 H332 118.9 . . ?
 C282 C334 H334 120.2 . . ?
 C155 C334 C282 120(3) . . ?
 C155 C334 H334 120.2 . . ?
 C114 C336 H336 119.5 . . ?
 C114 C336 C53 121(3) . . ?
 C53 C336 H336 119.5 . . ?
 C392 C338 H338 120.7 . . ?
 C107 C338 H338 120.7 . . ?
 C107 C338 C392 119(3) . . ?
 C74 C340 C301 116(3) . . ?
 C303 C340 C74 126(4) . . ?
 C303 C340 C301 117(4) . . ?
 C27 C342 H342 121.3 . . ?
 C27 C342 C141 117(3) . . ?
 C141 C342 H342 121.3 . . ?
 C226 C344 H344 119.6 . . ?
 C131 C344 C226 121(3) . . ?
 C131 C344 H344 119.6 . . ?
 C135 C346 C214 119(2) . . ?
 C135 C346 C279 120.0 . . ?
 C279 C346 C214 121(2) . . ?
 C346 C135 H135 120.0 . . ?
 C346 C135 C163 120.0 . . ?
 C163 C135 H135 120.0 . . ?
 C135 C163 H163 120.0 . . ?
 C327 C163 C135 120.0 . . ?
 C327 C163 H163 120.0 . . ?
 C163 C327 H327 120.0 . . ?
 C163 C327 C89 120.0 . . ?
 C89 C327 H327 120.0 . . ?
 C327 C89 H89 120.0 . . ?
 C279 C89 C327 120.0 . . ?
 C279 C89 H89 120.0 . . ?
 C346 C279 H279 120.0 . . ?
 C89 C279 C346 120.0 . . ?
 C89 C279 H279 120.0 . . ?
 C290 C348 H348 121.8 . . ?
 C281 C348 C290 116(3) . . ?
 C281 C348 H348 121.8 . . ?
 C356 C350 H350 118.8 . . ?
 C147 C350 H350 118.8 . . ?
 C147 C350 C356 122(3) . . ?
 C34 C352 C179 120(4) . . ?
 C37 C352 C34 127(5) . . ?
 C37 C352 C179 113(4) . . ?
 C241 C354 C212 121(3) . . ?
 C241 C354 C293 117(3) . . ?
 C293 C354 C212 121(3) . . ?
 C290 C356 C244 121(3) . . ?
 C290 C356 C350 120(3) . . ?
 C350 C356 C244 119(3) . . ?
 C65 C358 C200 122(4) . . ?
 C65 C358 C355 119(4) . . ?
 C355 C358 C200 120(4) . . ?
 C222 C360 C276 120(3) . . ?
 C222 C360 H360 119.9 . . ?
 C276 C360 H360 119.9 . . ?
 C92 C364 H364 119.9 . . ?
 C283 C364 C92 120(4) . . ?
 C283 C364 H364 119.9 . . ?
 C149 C366 C324 121(3) . . ?
 C149 C366 C359 120.0 . . ?
 C359 C366 C324 119(3) . . ?
 C366 C149 H149 120.0 . . ?
 C341 C149 C366 120.0 . . ?
 C341 C149 H149 120.0 . . ?
 C149 C341 H341 120.0 . . ?
 C149 C341 C347 120.0 . . ?
 C347 C341 H341 120.0 . . ?
 C341 C347 H347 120.0 . . ?
 C87 C347 C341 120.0 . . ?
 C87 C347 H347 120.0 . . ?
 C347 C87 H87 120.0 . . ?
 C347 C87 C359 120.0 . . ?
 C359 C87 H87 120.0 . . ?
 C366 C359 H359 120.0 . . ?
 C87 C359 C366 120.0 . . ?
 C87 C359 H359 120.0 . . ?
 C44 C368 H368 118.9 . . ?
 C44 C368 C35 122(3) . . ?
 C35 C368 H368 118.9 . . ?
 C168 C370 Ag23 59(3) . . ?
 C168 C370 C251 177(5) . . ?
 C251 C370 Ag23 124(3) . . ?
 C105 C372 Ag50 72(3) . . ?
 C105 C372 C395 176(4) . . ?
 C395 C372 Ag50 112(2) . . ?
 C55 C374 H374 118.4 . . ?
 C69 C374 H374 118.4 . . ?
 C69 C374 C55 123(4) . . ?
 C230 C376 H376 119.1 . . ?
 C107 C376 C230 122(3) . . ?
 C107 C376 H376 119.1 . . ?
 C216 C378 C192 124(4) . . ?
 C216 C378 C165 117(4) . . ?
 C165 C378 C192 119(4) . . ?
 C106 C380 Ag36 65.3(17) . . ?
 C106 C380 C267 173(3) . . ?
 C267 C380 Ag36 121.0(17) . . ?
 C236 C382 H382 122.0 . . ?
 C273 C382 C236 116(3) . . ?
 C273 C382 H382 122.0 . . ?
 C38 C384 H384 119.8 . . ?
 C38 C384 C27 120(3) . . ?
 C27 C384 H384 119.8 . . ?
 C226 C386 H386 119.5 . . ?
 C226 C386 C321 121(3) . . ?
 C321 C386 H386 119.5 . . ?
 C83 C388 C268 120(4) . . ?
 C43 C388 C268 120(4) . . ?
 C43 C388 C83 120(4) . . ?
 C174 C390 H390 117.3 . . ?
 C151 C390 C174 125(3) . . ?
 C151 C390 H390 117.3 . . ?
 C320 C392 C338 118(3) . . ?
 C320 C392 H392 121.2 . . ?
 C338 C392 H392 121.2 . . ?
 C236 C394 H394 119.3 . . ?
 C236 C394 C77 121(3) . . ?
 C77 C394 H394 119.3 . . ?
 C133 C396 H396 122.6 . . ?
 C133 C396 C97 115(3) . . ?
 C97 C396 H396 122.6 . . ?
 C142 C398 H398 120.7 . . ?
 C142 C398 C357 119(4) . . ?
 C357 C398 H398 120.7 . . ?
 C280 C400 H400 119.1 . . ?
 C201 C400 C280 122(3) . . ?
 C201 C400 H400 119.1 . . ?
 C264 C25 H25 120.6 . . ?
 C264 C25 C229 119(3) . . ?
 C229 C25 H25 120.6 . . ?
 C400 C201 H201 119.5 . . ?
 C400 C201 C307 121(3) . . ?
 C307 C201 H201 119.5 . . ?
 C206 C101 H101 119.2 . . ?
 C206 C101 C39 122(3) . . ?
 C39 C101 H101 119.2 . . ?
 C304 C203 H203 119.0 . . ?
 C9 C203 C304 122(4) . . ?
 C9 C203 H203 119.0 . . ?
 C122 C51 H51 121.1 . . ?
 C295 C51 C122 118(3) . . ?
 C295 C51 H51 121.1 . . ?
 C148 C205 H205 120.1 . . ?
 C148 C205 C211 120(3) . . ?
 C211 C205 H205 120.1 . . ?
 C292 C103 H103 120.3 . . ?
 C292 C103 C167 119(3) . . ?
 C167 C103 H103 120.3 . . ?
 C234 C207 H207 120.2 . . ?
 C75 C207 C234 120(4) . . ?
 C75 C207 H207 120.2 . . ?
 C251 C13 H13 122.5 . . ?
 C251 C13 C389 115(5) . . ?
 C389 C13 H13 122.5 . . ?
 C154 C209 H209 117.8 . . ?
 C154 C209 C137 124(4) . . ?
 C137 C209 H209 117.8 . . ?
 Ag49 C105 Ag50 83.3(12) . . ?
 Ag41 C105 Ag49 88.3(14) . . ?
 Ag41 C105 Ag50 120.9(17) . . ?
 C372 C105 Ag49 115(3) . . ?
 C372 C105 Ag50 83(3) . . ?
 C372 C105 Ag41 149(4) . . ?
 C205 C211 H211 121.3 . . ?
 C19 C211 C205 117(3) . . ?
 C19 C211 H211 121.3 . . ?
 C252 C53 C336 120(3) . . ?
 C252 C53 H53 119.8 . . ?
 C336 C53 H53 119.8 . . ?
 C208 C213 H213 120.7 . . ?
 C19 C213 C208 119(3) . . ?
 C19 C213 H213 120.7 . . ?
 C338 C107 H107 119.8 . . ?
 C376 C107 C338 120(3) . . ?
 C376 C107 H107 119.8 . . ?
 C144 C215 H215 118.0 . . ?
 C277 C215 C144 124(4) . . ?
 C277 C215 H215 118.0 . . ?
 C342 C27 C384 121(3) . . ?
 C342 C27 H27 119.6 . . ?
 C384 C27 H27 119.6 . . ?
 C251 C217 H217 121.1 . . ?
 C143 C217 H217 121.1 . . ?
 C143 C217 C251 118(5) . . ?
 C302 C219 H219 119.7 . . ?
 C39 C219 C302 121(3) . . ?
 C39 C219 H219 119.7 . . ?
 C154 C55 H55 119.5 . . ?
 C374 C55 C154 121(3) . . ?
 C374 C55 H55 119.5 . . ?
 C111 C221 C184 121(2) . . ?
 C111 C221 C113 120.0 . . ?
 C113 C221 C184 119(2) . . ?
 C221 C111 H111 120.0 . . ?
 C221 C111 C223 120.0 . . ?
 C223 C111 H111 120.0 . . ?
 C111 C223 H223 120.0 . . ?
 C7 C223 C111 120.0 . . ?
 C7 C223 H223 120.0 . . ?
 C223 C7 H7 120.0 . . ?
 C223 C7 C225 120.0 . . ?
 C225 C7 H7 120.0 . . ?
 C7 C225 H225 120.0 . . ?
 C113 C225 C7 120.0 . . ?
 C113 C225 H225 120.0 . . ?
 C221 C113 H113 120.0 . . ?
 C225 C113 C221 120.0 . . ?
 C225 C113 H113 120.0 . . ?
 C239 C57 C328 120(4) . . ?
 C67 C57 C328 121(4) . . ?
 C67 C57 C239 119(4) . . ?
 C152 C229 C25 122(3) . . ?
 C152 C229 H229 119.2 . . ?
 C25 C229 H229 119.2 . . ?
 C196 C231 H231 120.4 . . ?
 C196 C231 C285 119(3) . . ?
 C285 C231 H231 120.4 . . ?
 C182 C29 H29 119.7 . . ?
 C182 C29 C243 121(3) . . ?
 C243 C29 H29 119.7 . . ?
 C117 C233 C294 117.1(17) . . ?
 C117 C233 C119 120.0 . . ?
 C119 C233 C294 122.9(17) . . ?
 C233 C117 H117 120.0 . . ?
 C235 C117 C233 120.0 . . ?
 C235 C117 H117 120.0 . . ?
 C117 C235 H235 120.0 . . ?
 C59 C235 C117 120.0 . . ?
 C59 C235 H235 120.0 . . ?
 C235 C59 H59 120.0 . . ?
 C237 C59 C235 120.0 . . ?
 C237 C59 H59 120.0 . . ?
 C59 C237 H237 120.0 . . ?
 C59 C237 C119 120.0 . . ?
 C119 C237 H237 120.0 . . ?
 C233 C119 H119 120.0 . . ?
 C237 C119 C233 120.0 . . ?
 C237 C119 H119 120.0 . . ?
 C57 C239 H239 118.7 . . ?
 C289 C239 C57 123(4) . . ?
 C289 C239 H239 118.7 . . ?
 C296 C15 H15 120.6 . . ?
 C300 C15 C296 119(3) . . ?
 C300 C15 H15 120.6 . . ?
 C354 C241 H241 118.2 . . ?
 C354 C241 C351 124(3) . . ?
 C351 C241 H241 118.2 . . ?
 C300 C121 H121 120.5 . . ?
 C322 C121 C300 119(3) . . ?
 C322 C121 H121 120.5 . . ?
 C198 C243 H243 120.5 . . ?
 C29 C243 C198 119(3) . . ?
 C29 C243 H243 120.5 . . ?
 C245 C61 C220 115(3) . . ?
 C245 C61 C249 120.0 . . ?
 C249 C61 C220 125(3) . . ?
 C61 C245 H245 120.0 . . ?
 C123 C245 C61 120.0 . . ?
 C123 C245 H245 120.0 . . ?
 C245 C123 H123 120.0 . . ?
 C247 C123 C245 120.0 . . ?
 C247 C123 H123 120.0 . . ?
 C123 C247 H247 120.0 . . ?
 C31 C247 C123 120.0 . . ?
 C31 C247 H247 120.0 . . ?
 C247 C31 H31 120.0 . . ?
 C247 C31 C249 120.0 . . ?
 C249 C31 H31 120.0 . . ?
 C61 C249 H249 120.0 . . ?
 C31 C249 C61 120.0 . . ?
 C31 C249 H249 120.0 . . ?
 C298 C125 H125 119.4 . . ?
 C73 C125 C298 121(3) . . ?
 C73 C125 H125 119.4 . . ?
 Mo3 O14 Ag31 120.0(7) . . ?
 Mo3 O14 Cu8 133.0(8) . . ?
 Cu8 O14 Ag31 107.0(6) . . ?
 C13 C251 C370 115(5) . . ?
 C217 C251 C370 123(5) . . ?
 C217 C251 C13 122(5) . . ?
 C298 C63 H63 120.8 . . ?
 C159 C63 C298 118(3) . . ?
 C159 C63 H63 120.8 . . ?
 C255 C127 C262 115(4) . . ?
 C255 C127 C259 120.0 . . ?
 C259 C127 C262 125(4) . . ?
 C127 C255 H255 120.0 . . ?
 C127 C255 C2 120.0 . . ?
 C2 C255 H255 120.0 . . ?
 C255 C2 H2 120.0 . . ?
 C257 C2 C255 120.0 . . ?
 C257 C2 H2 120.0 . . ?
 C2 C257 H257 120.0 . . ?
 C2 C257 C129 120.0 . . ?
 C129 C257 H257 120.0 . . ?
 C257 C129 H129 120.0 . . ?
 C259 C129 C257 120.0 . . ?
 C259 C129 H129 120.0 . . ?
 C127 C259 H259 120.0 . . ?
 C129 C259 C127 120.0 . . ?
 C129 C259 H259 120.0 . . ?
 C358 C65 H65 116.3 . . ?
 C177 C65 C358 127(5) . . ?
 C177 C65 H65 116.3 . . ?
 Mo4 O11 Mo2 104.8(6) . . ?
 Mo3 O11 Mo4 106.4(6) . . ?
 Mo3 O11 Mo2 106.2(6) . . ?
 C344 C131 H131 119.5 . . ?
 C344 C131 C41 121(3) . . ?
 C41 C131 H131 119.5 . . ?
 C332 C263 H263 121.6 . . ?
 C332 C263 C79 117(4) . . ?
 C79 C263 H263 121.6 . . ?
 C174 C33 H33 117.4 . . ?
 C45 C33 C174 125(3) . . ?
 C45 C33 H33 117.4 . . ?
 C23 C265 H265 121.9 . . ?
 C23 C265 C189 116(4) . . ?
 C189 C265 H265 121.9 . . ?
 C104 C133 C396 121(3) . . ?
 C104 C133 H133 119.3 . . ?
 C396 C133 H133 119.3 . . ?
 C178 C267 C380 117.5(17) . . ?
 C178 C267 C343 120.0 . . ?
 C343 C267 C380 122.5(17) . . ?
 C267 C178 H178 120.0 . . ?
 C227 C178 C267 120.0 . . ?
 C227 C178 H178 120.0 . . ?
 C178 C227 H227 120.0 . . ?
 C178 C227 C49 120.0 . . ?
 C49 C227 H227 120.0 . . ?
 C227 C49 H49 120.0 . . ?
 C227 C49 C391 120.0 . . ?
 C391 C49 H49 120.0 . . ?
 C49 C391 H391 120.0 . . ?
 C49 C391 C343 120.0 . . ?
 C343 C391 H391 120.0 . . ?
 C267 C343 H343 120.0 . . ?
 C391 C343 C267 120.0 . . ?
 C391 C343 H343 120.0 . . ?
 C57 C67 H67 118.0 . . ?
 C57 C67 C171 124(4) . . ?
 C171 C67 H67 118.0 . . ?
 C92 C269 H269 120.3 . . ?
 C92 C269 C335 119(4) . . ?
 C335 C269 H269 120.3 . . ?
 Mo5 O22 Ag27 123.6(7) . . ?
 Mo5 O22 Cu6 132.2(10) . . ?
 Mo5 O22 Cu6A 138.7(10) . . ?
 Cu6 O22 Ag27 103.9(8) . . ?
 Cu6A O22 Ag27 97.6(7) . . ?
 C242 C271 C304 176(4) . . ?
 C242 C271 Ag7A 68(3) . . ?
 C304 C271 Ag7A 115(3) . . ?
 C190 C17 H17 119.6 . . ?
 C190 C17 C307 121(3) . . ?
 C307 C17 H17 119.6 . . ?
 Mo6 O27 Mo8 104.4(6) . . ?
 Mo5 O27 Mo6 109.0(7) . . ?
 Mo5 O27 Mo8 105.5(6) . . ?
 Cu11 O27 Mo6 99.9(6) . . ?
 Cu11 O27 Mo5 128.8(8) . . ?
 Cu11 O27 Mo8 106.9(7) . . ?
 C382 C273 H273 117.5 . . ?
 C382 C273 C153 125(3) . . ?
 C153 C273 H273 117.5 . . ?
 C209 C137 H137 121.4 . . ?
 C209 C137 C69 117(3) . . ?
 C69 C137 H137 121.4 . . ?
 C204 C275 H275 121.5 . . ?
 C204 C275 C339 117(4) . . ?
 C339 C275 H275 121.5 . . ?
 C374 C69 C137 119(4) . . ?
 C374 C69 H69 120.6 . . ?
 C137 C69 H69 120.6 . . ?
 C215 C277 H277 121.1 . . ?
 C215 C277 C81 118(4) . . ?
 C81 C277 H277 121.1 . . ?
 C151 C139 H139 118.6 . . ?
 C151 C139 C45 123(3) . . ?
 C45 C139 H139 118.6 . . ?
 C368 C35 H35 121.9 . . ?
 C368 C35 C145 116(3) . . ?
 C145 C35 H35 121.9 . . ?
 C348 C281 H281 117.7 . . ?
 C147 C281 C348 125(3) . . ?
 C147 C281 H281 117.7 . . ?
 C258 C141 C342 122(3) . . ?
 C258 C141 H141 119.1 . . ?
 C342 C141 H141 119.1 . . ?
 C364 C283 H283 119.1 . . ?
 C364 C283 C379 122(4) . . ?
 C379 C283 H283 119.1 . . ?
 C73 C71 H71 120.0 . . ?
 C73 C71 C159 120(3) . . ?
 C159 C71 H71 120.0 . . ?
 C231 C285 H285 119.4 . . ?
 C299 C285 C231 121(3) . . ?
 C299 C285 H285 119.4 . . ?
 C217 C143 H143 118.1 . . ?
 C309 C143 C217 124(5) . . ?
 C309 C143 H143 118.1 . . ?
 C228 C287 H287 120.9 . . ?
 C85 C287 C228 118(4) . . ?
 C85 C287 H287 120.9 . . ?
 C203 C9 H9 119.4 . . ?
 C203 C9 C349 121(4) . . ?
 C349 C9 H9 119.5 . . ?
 C239 C289 H289 119.9 . . ?
 C239 C289 C315 120(4) . . ?
 C315 C289 H289 119.9 . . ?
 C326 C145 C35 121(3) . . ?
 C326 C145 H145 119.6 . . ?
 C35 C145 H145 119.6 . . ?
 C21 C291 H291 120.6 . . ?
 C181 C291 H291 120.6 . . ?
 C181 C291 C21 119(4) . . ?
 C125 C73 H73 120.5 . . ?
 C71 C73 C125 119(3) . . ?
 C71 C73 H73 120.5 . . ?
 C354 C293 H293 119.6 . . ?
 C169 C293 C354 121(3) . . ?
 C169 C293 H293 119.6 . . ?
 C350 C147 C281 116(3) . . ?
 C350 C147 H147 121.9 . . ?
 C281 C147 H147 121.9 . . ?
 C176 C295 C51 119(3) . . ?
 C176 C295 H295 120.7 . . ?
 C51 C295 H295 120.7 . . ?
 C352 C37 H37 114.1 . . ?
 C11 C37 C352 132(5) . . ?
 C11 C37 H37 114.1 . . ?
 C246 C297 H297 114.9 . . ?
 C3 C297 C246 130(5) . . ?
 C3 C297 H297 114.9 . . ?
 C285 C299 H299 120.2 . . ?
 C5 C299 C285 120(3) . . ?
 C5 C299 H299 120.2 . . ?
 C207 C75 H75 121.3 . . ?
 C357 C75 C207 117(4) . . ?
 C357 C75 H75 121.3 . . ?
 C340 C301 H301 120.5 . . ?
 C21 C301 C340 119(4) . . ?
 C21 C301 H301 120.5 . . ?
 C390 C151 H151 119.5 . . ?
 C139 C151 C390 121(3) . . ?
 C139 C151 H151 119.5 . . ?
 C340 C303 H303 119.9 . . ?
 C340 C303 C181 120(4) . . ?
 C181 C303 H303 119.9 . . ?
 C211 C19 C213 125(3) . . ?
 C211 C19 H19 117.5 . . ?
 C213 C19 H19 117.5 . . ?
 C349 C305 H305 118.3 . . ?
 C349 C305 C91 123(4) . . ?
 C91 C305 H305 118.3 . . ?
 C273 C153 H153 121.1 . . ?
 C77 C153 C273 118(3) . . ?
 C77 C153 H153 121.1 . . ?
 C201 C307 H307 121.3 . . ?
 C17 C307 C201 117(3) . . ?
 C17 C307 H307 121.3 . . ?
 C394 C77 H77 119.3 . . ?
 C153 C77 C394 121(3) . . ?
 C153 C77 H77 119.3 . . ?
 C143 C309 H309 119.4 . . ?
 C143 C309 C389 121(5) . . ?
 C389 C309 H309 119.4 . . ?
 C334 C155 H155 118.5 . . ?
 C334 C155 C167 123(3) . . ?
 C167 C155 H155 118.5 . . ?
 C246 C311 H311 116.9 . . ?
 C246 C311 C183 126(4) . . ?
 C183 C311 H311 116.9 . . ?
 C101 C39 H39 120.3 . . ?
 C219 C39 C101 119(3) . . ?
 C219 C39 H39 120.3 . . ?
 C284 C313 H313 119.2 . . ?
 C81 C313 C284 122(4) . . ?
 C81 C313 H313 119.2 . . ?
 C104 C157 H157 121.4 . . ?
 C161 C157 C104 117(3) . . ?
 C161 C157 H157 121.4 . . ?
 C289 C315 H315 120.2 . . ?
 C289 C315 C171 120(4) . . ?
 C171 C315 H315 120.2 . . ?
 C263 C79 H79 119.9 . . ?
 C339 C79 C263 120(4) . . ?
 C339 C79 H79 119.9 . . ?
 C323 C317 H317 119.9 . . ?
 C323 C317 C47 120(4) . . ?
 C47 C317 H317 119.9 . . ?
 C63 C159 C71 120(3) . . ?
 C63 C159 H159 120.0 . . ?
 C71 C159 H159 120.0 . . ?
 C299 C5 H5 120.0 . . ?
 C325 C5 C299 120(3) . . ?
 C325 C5 H5 120.0 . . ?
 C386 C321 H321 119.2 . . ?
 C41 C321 C386 122(3) . . ?
 C41 C321 H321 119.2 . . ?
 C157 C161 H161 116.1 . . ?
 C97 C161 C157 128(3) . . ?
 C97 C161 H161 116.1 . . ?
 C317 C323 C170 124(4) . . ?
 C317 C323 C381 122(4) . . ?
 C381 C323 C170 114(4) . . ?
 C277 C81 H81 120.2 . . ?
 C313 C81 C277 120(4) . . ?
 C313 C81 H81 120.2 . . ?
 C196 C325 H325 119.2 . . ?
 C5 C325 C196 122(3) . . ?
 C5 C325 H325 119.2 . . ?
 C131 C41 H41 120.8 . . ?
 C321 C41 C131 118(3) . . ?
 C321 C41 H41 120.8 . . ?
 C183 C329 H329 119.1 . . ?
 C3 C329 H329 119.1 . . ?
 C3 C329 C183 122(4) . . ?
 C378 C165 H165 118.0 . . ?
 C189 C165 C378 124(4) . . ?
 C189 C165 H165 118.0 . . ?
 C175 C331 H331 117.3 . . ?
 C353 C331 H331 117.3 . . ?
 C353 C331 C175 125(5) . . ?
 C388 C83 H83 117.2 . . ?
 C388 C83 C175 126(4) . . ?
 C175 C83 H83 117.2 . . ?
 C169 C333 H333 121.2 . . ?
 C169 C333 C351 118(3) . . ?
 C351 C333 H333 121.2 . . ?
 C103 C167 H167 120.9 . . ?
 C155 C167 C103 118(3) . . ?
 C155 C167 H167 120.9 . . ?
 C269 C335 H335 119.0 . . ?
 C379 C335 C269 122(4) . . ?
 C379 C335 H335 119.0 . . ?
 C291 C21 H21 120.1 . . ?
 C301 C21 C291 120(4) . . ?
 C301 C21 H21 120.1 . . ?
 C355 C337 H337 118.8 . . ?
 C95 C337 H337 118.9 . . ?
 C95 C337 C355 122(5) . . ?
 C293 C169 C333 123(3) . . ?
 C293 C169 H169 118.5 . . ?
 C333 C169 H169 118.5 . . ?
 C275 C339 H339 118.9 . . ?
 C79 C339 C275 122(4) . . ?
 C79 C339 H339 118.9 . . ?
 C287 C85 H85 119.9 . . ?
 C287 C85 C383 120(4) . . ?
 C383 C85 H85 119.9 . . ?
 C67 C171 C315 114(4) . . ?
 C67 C171 H171 123.1 . . ?
 C315 C171 H171 123.1 . . ?
 C388 C43 H43 121.4 . . ?
 C388 C43 C353 117(4) . . ?
 C353 C43 H43 121.4 . . ?
 C9 C349 H349 121.3 . . ?
 C305 C349 C9 117(4) . . ?
 C305 C349 H349 121.3 . . ?
 C331 C175 H175 124.4 . . ?
 C83 C175 C331 111(4) . . ?
 C83 C175 H175 124.4 . . ?
 C241 C351 C333 117(3) . . ?
 C241 C351 H351 121.7 . . ?
 C333 C351 H351 121.7 . . ?
 C37 C11 H11 122.3 . . ?
 C37 C11 C365 115(5) . . ?
 C365 C11 H11 122.3 . . ?
 C331 C353 C43 120(5) . . ?
 C331 C353 H353 120.0 . . ?
 C43 C353 H353 120.0 . . ?
 C65 C177 H177 124.5 . . ?
 C65 C177 C95 111(4) . . ?
 C95 C177 H177 124.5 . . ?
 C358 C355 C337 118(4) . . ?
 C358 C355 H355 121.2 . . ?
 C337 C355 H355 121.2 . . ?
 C398 C357 H357 119.7 . . ?
 C75 C357 C398 121(4) . . ?
 C75 C357 H357 119.8 . . ?
 C352 C179 H179 121.0 . . ?
 C195 C179 C352 118(5) . . ?
 C195 C179 H179 121.0 . . ?
 C33 C45 C139 111(3) . . ?
 C33 C45 H45 124.4 . . ?
 C139 C45 H45 124.4 . . ?
 C291 C181 C303 124(4) . . ?
 C291 C181 H181 117.8 . . ?
 C303 C181 H181 117.8 . . ?
 C286 C363 H363 118.6 . . ?
 C383 C363 C286 123(4) . . ?
 C383 C363 H363 118.6 . . ?
 C304 C91 H91 120.5 . . ?
 C305 C91 C304 119(4) . . ?
 C305 C91 H91 120.5 . . ?
 C11 C365 H365 120.4 . . ?
 C11 C365 C195 119(5) . . ?
 C195 C365 H365 120.4 . . ?
 C311 C183 C329 109(4) . . ?
 C311 C183 H183 125.3 . . ?
 C329 C183 H183 125.3 . . ?
 C216 C23 H23 118.7 . . ?
 C265 C23 C216 123(4) . . ?
 C265 C23 H23 118.7 . . ?
 C185 C369 H369 120.0 . . ?
 C185 C369 C187 120.0 . . ?
 C187 C369 H369 120.0 . . ?
 C369 C185 C56 121(3) . . ?
 C371 C185 C56 119(3) . . ?
 C371 C185 C369 120.0 . . ?
 C185 C371 H371 120.0 . . ?
 C185 C371 C93 120.0 . . ?
 C93 C371 H371 120.0 . . ?
 C371 C93 H93 120.0 . . ?
 C373 C93 C371 120.0 . . ?
 C373 C93 H93 120.0 . . ?
 C93 C373 H373 120.0 . . ?
 C93 C373 C187 120.0 . . ?
 C187 C373 H373 120.0 . . ?
 C369 C187 H187 120.0 . . ?
 C373 C187 C369 120.0 . . ?
 C373 C187 H187 120.0 . . ?
 C317 C47 H47 121.6 . . ?
 C387 C47 C317 117(5) . . ?
 C387 C47 H47 121.6 . . ?
 C361 C377 H377 120.0 . . ?
 C361 C377 C274 120.0 . . ?
 C274 C377 H377 120.0 . . ?
 C377 C361 H361 120.0 . . ?
 C261 C361 C377 120.0 . . ?
 C261 C361 H361 120.0 . . ?
 C361 C261 H261 120.0 . . ?
 C361 C261 C191 120.0 . . ?
 C191 C261 H261 120.0 . . ?
 C261 C191 H191 120.0 . . ?
 C173 C191 C261 120.0 . . ?
 C173 C191 H191 120.0 . . ?
 C191 C173 H173 120.0 . . ?
 C274 C173 C191 120.0 . . ?
 C274 C173 H173 120.0 . . ?
 C377 C274 C76 121.1(17) . . ?
 C173 C274 C76 118.9(16) . . ?
 C173 C274 C377 120.0 . . ?
 C265 C189 H189 121.6 . . ?
 C165 C189 C265 117(4) . . ?
 C165 C189 H189 121.6 . . ?
 C283 C379 H379 122.1 . . ?
 C335 C379 C283 116(4) . . ?
 C335 C379 H379 122.1 . . ?
 C337 C95 C177 123(4) . . ?
 C337 C95 H95 118.6 . . ?
 C177 C95 H95 118.7 . . ?
 C323 C381 H381 123.2 . . ?
 C393 C381 C323 114(4) . . ?
 C393 C381 H381 123.2 . . ?
 C85 C383 H383 118.9 . . ?
 C363 C383 C85 122(4) . . ?
 C363 C383 H383 118.9 . . ?
 C297 C3 C329 120(4) . . ?
 C297 C3 H3 120.2 . . ?
 C329 C3 H3 120.2 . . ?
 C47 C387 H387 116.9 . . ?
 C47 C387 C393 126(5) . . ?
 C393 C387 H387 116.9 . . ?
 C396 C97 H97 121.4 . . ?
 C161 C97 C396 117(3) . . ?
 C161 C97 H97 121.4 . . ?
 C13 C389 H389 120.7 . . ?
 C309 C389 C13 119(5) . . ?
 C309 C389 H389 120.7 . . ?
 C179 C195 C365 122(5) . . ?
 C179 C195 H195 118.9 . . ?
 C365 C195 H195 118.9 . . ?
 C381 C393 H393 119.9 . . ?
 C387 C393 C381 120(5) . . ?
 C387 C393 H393 119.9 . . ?
 C395 C197 H197 120.0 . . ?
 C395 C197 C399 120.0 . . ?
 C399 C197 H197 120.0 . . ?
 C197 C395 C372 113(2) . . ?
 C99 C395 C372 127(2) . . ?
 C99 C395 C197 120.0 . . ?
 C395 C99 H99 120.0 . . ?
 C395 C99 C397 120.0 . . ?
 C397 C99 H99 120.0 . . ?
 C99 C397 H397 120.0 . . ?
 C99 C397 C199 120.0 . . ?
 C199 C397 H397 120.0 . . ?
 C397 C199 H199 120.0 . . ?
 C399 C199 C397 120.0 . . ?
 C399 C199 H199 120.0 . . ?
 C197 C399 H399 120.0 . . ?
 C199 C399 C197 120.0 . . ?
 C199 C399 H399 120.0 . . ?
 Ag45 Ag Ag34 111.3(9) . . ?
 Ag45 Ag Ag44 66.1(7) . . ?
 Ag44 Ag Ag34 63.5(5) . . ?
 O7 Ag Ag45 69.2(7) . . ?
 O7 Ag Ag34 60.3(6) . . ?
 O7 Ag Ag44 81.8(9) . . ?
 O7 Ag C272 124.1(14) . . ?
 C30 Ag Ag45 109.6(18) . . ?
 C30 Ag Ag34 53.1(14) . . ?
 C30 Ag Ag44 44.8(14) . . ?
 C30 Ag O7 106.7(17) . . ?
 C30 Ag C118 127(2) . . ?
 C30 Ag C272 26.7(16) . . ?
 C118 Ag Ag45 50.9(14) . . ?
 C118 Ag Ag34 162.2(18) . . ?
 C118 Ag Ag44 103.4(16) . . ?
 C118 Ag O7 107.7(15) . . ?
 C118 Ag C272 125.4(18) . . ?
 C272 Ag Ag45 132.2(15) . . ?
 C272 Ag Ag34 63.9(11) . . ?
 C272 Ag Ag44 70.9(12) . . ?
 Ag2 Ag7A Ag1 63.8(4) . . ?
 C58 Ag7A Ag2 127.7(17) . . ?
 C58 Ag7A Ag1 150.5(16) . . ?
 C110 Ag7A Ag2 107.6(12) . . ?
 C110 Ag7A Ag1 46.4(9) . . ?
 C110 Ag7A C58 122.5(18) . . ?
 C110 Ag7A C242 135.1(17) . . ?
 C110 Ag7A C294 31.3(12) . . ?
 C110 Ag7A C271 109.9(16) . . ?
 C242 Ag7A Ag2 49.9(10) . . ?
 C242 Ag7A Ag1 108.2(12) . . ?
 C242 Ag7A C58 96.2(19) . . ?
 C242 Ag7A C271 27.8(13) . . ?
 C294 Ag7A Ag2 124.9(13) . . ?
 C294 Ag7A Ag1 74.4(10) . . ?
 C294 Ag7A C58 106.4(18) . . ?
 C294 Ag7A C242 122.4(15) . . ?
 C294 Ag7A C271 94.7(14) . . ?
 C271 Ag7A Ag2 60.9(9) . . ?
 C271 Ag7A Ag1 99.6(12) . . ?
 C271 Ag7A C58 109.6(19) . . ?
 Ag29 Cu4A Ag39 109.2(6) . . ?
 Ag29 Cu4A Ag28 66.4(3) . . ?
 Ag29 Cu4A Cu5 59.7(2) . . ?
 Ag28 Cu4A Ag39 101.4(3) . . ?
 Ag28 Cu4A Cu5 89.7(5) . . ?
 Cu5 Cu4A Ag39 159.7(9) . . ?
 O12 Cu4A Ag29 171.1(7) . . ?
 O12 Cu4A Ag39 66.2(6) . . ?
 O12 Cu4A Ag28 106.4(8) . . ?
 O12 Cu4A Cu5 127.1(8) . . ?
 O12 Cu4A O23 95.0(10) . . ?
 O13 Cu4A Ag29 93.1(6) . . ?
 O13 Cu4A Ag39 116.4(10) . . ?
 O13 Cu4A Ag28 141.5(9) . . ?
 O13 Cu4A Cu5 52.0(5) . . ?
 O13 Cu4A O12 95.8(7) . . ?
 O13 Cu4A O23 80.1(8) . . ?
 O13 Cu4A C102 138.9(15) . . ?
 O23 Cu4A Ag29 87.0(6) . . ?
 O23 Cu4A Ag39 155.2(8) . . ?
 O23 Cu4A Ag28 67.2(7) . . ?
 O23 Cu4A Cu5 45.2(4) . . ?
 C102 Cu4A Ag29 65.8(7) . . ?
 C102 Cu4A Ag39 49.3(8) . . ?
 C102 Cu4A Ag28 63.5(8) . . ?
 C102 Cu4A Cu5 125.3(8) . . ?
 C102 Cu4A O12 106.7(9) . . ?
 C102 Cu4A O23 129.9(12) . . ?
 Ag25 Cu6A Ag0Y 110.1(4) . . ?
 Ag25 Cu6A Ag26 64.5(2) . . ?
 Ag25 Cu6A Cu7 57.43(19) . . ?
 Ag26 Cu6A Ag0Y 101.0(2) . . ?
 Cu7 Cu6A Ag0Y 162.6(6) . . ?
 Cu7 Cu6A Ag26 84.8(4) . . ?
 O9 Cu6A Ag25 85.0(5) . . ?
 O9 Cu6A Ag0Y 155.9(7) . . ?
 O9 Cu6A Ag26 67.8(6) . . ?
 O9 Cu6A Cu7 41.3(4) . . ?
 O21 Cu6A Ag25 92.2(5) . . ?
 O21 Cu6A Ag0Y 118.0(9) . . ?
 O21 Cu6A Ag26 140.0(8) . . ?
 O21 Cu6A Cu7 55.3(5) . . ?
 O21 Cu6A O9 78.7(7) . . ?
 O21 Cu6A O22 94.3(7) . . ?
 C18 Cu6A Ag25 66.5(7) . . ?
 C18 Cu6A Ag0Y 48.9(7) . . ?
 C18 Cu6A Ag26 63.1(8) . . ?
 C18 Cu6A Cu7 123.2(7) . . ?
 C18 Cu6A O9 130.0(11) . . ?
 C18 Cu6A O21 138.8(13) . . ?
 C18 Cu6A O22 111.3(9) . . ?
 O22 Cu6A Ag25 171.6(10) . . ?
 O22 Cu6A Ag0Y 71.4(5) . . ?
 O22 Cu6A Ag26 107.2(7) . . ?
 O22 Cu6A Cu7 122.9(7) . . ?
 O22 Cu6A O9 91.0(8) . . ?

loop_
  _geom_torsion_atom_site_label_1
  _geom_torsion_atom_site_label_2
  _geom_torsion_atom_site_label_3
  _geom_torsion_atom_site_label_4
  _geom_torsion
  _geom_torsion_site_symmetry_1
  _geom_torsion_site_symmetry_2
  _geom_torsion_site_symmetry_3
  _geom_torsion_site_symmetry_4
  _geom_torsion_publ_flag
 Mo7 Cu12 O28 Mo6 -124.7(13) . . . . ?
 Mo7 Cu12 O28 Mo8 106.5(8) . . . . ?
 Mo7 Cu12 C48 Ag2 -115.4(9) . . . . ?
 Mo7 Cu12 C48 Ag11 2.0(15) . . . . ?
 Mo6 Cu11 C98 Ag5 -116.5(8) . . . . ?
 Mo6 Cu11 C98 Ag14 -2.1(14) . . . . ?
 Mo6 Cu11 C98 C96 93(9) . . . . ?
 Mo6 Cu11 O27 Mo5 -124.4(13) . . . . ?
 Mo6 Cu11 O27 Mo8 108.5(9) . . . . ?
 Mo5 Cu10 O25 Mo7 -125.2(13) . . . . ?
 Mo5 Cu10 O25 Mo8 108.3(8) . . . . ?
 Mo5 Cu10 C160 Ag8 -121.8(8) . . . . ?
 Mo5 Cu10 C160 Ag18 -3.2(14) . . . . ?
 Ag25 Cu7 C106 Ag24 76.2(5) . . . . ?
 Ag25 Cu7 C106 Ag36 -143.6(9) . . . . ?
 Ag25 Cu6 C18 Ag0Y -154.9(9) . . . . ?
 Ag25 Cu6 C18 Ag26 69.1(5) . . . . ?
 Ag25 C18 C212 Ag0Y -153.4(15) . . . . ?
 Ag25 C46 C154 C209 27(5) . . . . ?
 Ag25 C46 C154 C55 -155(3) . . . . ?
 Ag25 C106 C380 Ag36 -141.7(16) . . . . ?
 Mo3 Cu1 O4 Mo2 -118.5(14) . . . . ?
 Mo3 Cu1 O4 Mo1 106.9(9) . . . . ?
 Mo3 Cu1 C70 Ag40 -1.8(16) . . . . ?
 Mo3 Cu1 C70 Ag49 -117.6(10) . . . . ?
 Ag21 Cu9 C36 Ag12 -149.5(9) . . . . ?
 Ag21 Cu9 C36 Ag22 73.7(5) . . . . ?
 Ag21 Cu8 O10 Mo4 146.3(11) . . . . ?
 Ag21 Cu8 O10 Cu9 -40.7(5) . . . . ?
 Ag21 Cu8 C16 Ag20 70.0(5) . . . . ?
 Ag21 Cu8 C16 Ag33 -148.7(9) . . . . ?
 Ag21 Cu8 C16 C202 175(12) . . . . ?
 Ag21 C16 C202 Ag33 -149.1(19) . . . . ?
 Ag21 C132 C246 C297 -163(4) . . . . ?
 Ag21 C132 C246 C311 26(6) . . . . ?
 Mo2 Cu2 O6 Mo4 -120.3(14) . . . . ?
 Mo2 Cu2 O6 Mo1 107.3(8) . . . . ?
 Mo2 Cu2 C42 Ag46 -118.3(9) . . . . ?
 Mo2 Cu2 C42 Ag37 -4.1(15) . . . . ?
 Ag29 Cu5 C1 Ag19 -147.9(10) . . . . ?
 Ag29 Cu5 C1 Ag30 76.2(6) . . . . ?
 Ag29 Cu4 O13 Mo3 144.8(10) . . . . ?
 Ag29 Cu4 O13 Cu5 -38.9(7) . . . . ?
 Ag29 Cu4 C102 Ag39 -153.3(8) . . . . ?
 Ag29 Cu4 C102 Ag28 71.6(5) . . . . ?
 Ag29 Cu4 C102 C112 -117(12) . . . . ?
 Ag29 C1 C66 Ag19 -148.5(17) . . . . ?
 Ag29 C52 C126 Ag40 -134(2) . . . . ?
 Ag29 C52 C126 Ag30 106(9) . . . . ?
 Ag29 C52 C236 C382 -95(3) . . . . ?
 Ag29 C52 C236 C394 89(4) . . . . ?
 Ag29 C102 C112 Ag39 -149.6(15) . . . . ?
 Ag31 C32 C218 Ag10 118.6(13) . . . . ?
 Ag31 C32 C218 Ag20 -147(8) . . . . ?
 Ag31 C32 C230 C320 -47(4) . . . . ?
 Ag31 C32 C230 C376 138(3) . . . . ?
 Ag31 C138 C330 Ag32 -117(3) . . . . ?
 Ag6 C110 C294 Ag7 101(2) . . . . ?
 Ag6 C110 C294 Ag7A 110(3) . . . . ?
 Ag6 C134 C156 Ag8 82(3) . . . . ?
 Ag6 C134 C156 Ag16 -130(6) . . . . ?
 Ag52 C244 C356 C290 -80(4) . . . . ?
 Ag52 C244 C356 C350 111(3) . . . . ?
 Ag46 Cu2 O6 Mo4 122.3(10) . . . . ?
 Ag46 Cu2 O6 Mo2 -117.4(5) . . . . ?
 Ag46 Cu2 O6 Mo1 -10.1(8) . . . . ?
 Ag46 Cu2 C42 Ag37 114.2(8) . . . . ?
 Ag46 C42 C86 Ag37 114.2(14) . . . . ?
 Ag46 C78 C244 Ag52 80.7(15) . . . . ?
 Ag5 Cu11 C98 Ag14 114.4(8) . . . . ?
 Ag5 Cu11 C98 C96 -150(9) . . . . ?
 Ag5 Cu11 O27 Mo6 -115.8(5) . . . . ?
 Ag5 Cu11 O27 Mo5 119.8(8) . . . . ?
 Ag5 Cu11 O27 Mo8 -7.3(8) . . . . ?
 Ag14 Cu11 C98 Ag5 -114.4(8) . . . . ?
 Ag14 Cu11 C98 C96 95(9) . . . . ?
 Ag14 Cu11 O27 Mo6 3.6(9) . . . . ?
 Ag14 Cu11 O27 Mo5 -120.7(8) . . . . ?
 Ag14 Cu11 O27 Mo8 112.2(6) . . . . ?
 Ag14 C12 C46 Ag25 -133(3) . . . . ?
 Ag2 Cu12 O28 Mo7 -118.0(4) . . . . ?
 Ag2 Cu12 O28 Mo6 117.3(9) . . . . ?
 Ag2 Cu12 O28 Mo8 -11.5(8) . . . . ?
 Ag2 Cu12 C48 Ag11 117.3(8) . . . . ?
 Ag2 C242 C271 Ag7A 75.7(16) . . . . ?
 Ag24 Cu7 C106 Ag25 -76.2(5) . . . . ?
 Ag24 Cu7 C106 Ag36 140.3(10) . . . . ?
 Ag24 C12 C46 Ag25 86(6) . . . . ?
 Ag24 C26 C108 Ag13 85(5) . . . . ?
 Ag24 C106 C380 Ag36 140.1(14) . . . . ?
 Ag3 Cu12 O28 Mo7 -174.1(5) . . . . ?
 Ag3 Cu12 O28 Mo6 61.2(10) . . . . ?
 Ag3 Cu12 O28 Mo8 -67.5(5) . . . . ?
 Ag3 Cu12 C48 Ag2 59.7(4) . . . . ?
 Ag3 Cu12 C48 Ag11 177.0(6) . . . . ?
 Ag10 C32 C218 Ag31 -118.6(13) . . . . ?
 Ag10 C32 C218 Ag20 95(7) . . . . ?
 Ag10 C32 C230 C320 76(4) . . . . ?
 Ag10 C32 C230 C376 -100(3) . . . . ?
 Ag19 Cu5 C1 Ag29 147.9(10) . . . . ?
 Ag19 Cu5 C1 Ag30 -136.0(10) . . . . ?
 Ag19 Cu10 O25 Mo7 -7.1(11) . . . . ?
 Ag19 Cu10 O25 Mo5 118.1(5) . . . . ?
 Ag19 Cu10 O25 Mo8 -133.6(5) . . . . ?
 Ag19 Cu10 C160 Ag8 127.8(6) . . . . ?
 Ag19 Cu10 C160 Ag18 -113.6(7) . . . . ?
 Ag19 C66 C292 C282 -150(2) . . . . ?
 Ag19 C66 C292 C103 31(4) . . . . ?
 Ag13 C108 C128 C206 67(4) . . . . ?
 Ag13 C108 C128 C302 -117(3) . . . . ?
 Ag11 Cu12 O28 Mo7 3.9(9) . . . . ?
 Ag11 Cu12 O28 Mo6 -120.8(9) . . . . ?
 Ag11 Cu12 O28 Mo8 110.5(6) . . . . ?
 Ag11 Cu12 C48 Ag2 -117.3(8) . . . . ?
 Ag12 Cu9 C36 Ag21 149.5(9) . . . . ?
 Ag12 Cu9 C36 Ag22 -136.7(10) . . . . ?
 Ag12 Cu12 O28 Mo7 121.1(5) . . . . ?
 Ag12 Cu12 O28 Mo6 -3.6(10) . . . . ?
 Ag12 Cu12 O28 Mo8 -132.4(5) . . . . ?
 Ag12 Cu12 C48 Ag2 125.1(5) . . . . ?
 Ag12 Cu12 C48 Ag11 -117.6(6) . . . . ?
 Ag12 C24 C36 Ag21 -147.7(16) . . . . ?
 Ag12 C24 C36 Ag22 135.7(13) . . . . ?
 Ag12 C24 C152 C270 -143(2) . . . . ?
 Ag12 C24 C152 C229 38(3) . . . . ?
 Ag40 Cu1 O4 Mo3 2.7(10) . . . . ?
 Ag40 Cu1 O4 Mo2 -115.8(10) . . . . ?
 Ag40 Cu1 O4 Mo1 109.6(6) . . . . ?
 Ag40 Cu1 C70 Ag49 -115.8(8) . . . . ?
 Ag1 C110 C294 Ag7 -101(4) . . . . ?
 Ag1 C110 C294 Ag7A -92(4) . . . . ?
 Ag15 Cu11 C98 Ag5 61.1(4) . . . . ?
 Ag15 Cu11 C98 Ag14 175.5(6) . . . . ?
 Ag15 Cu11 C98 C96 -89(9) . . . . ?
 Ag15 Cu11 O27 Mo6 -174.2(5) . . . . ?
 Ag15 Cu11 O27 Mo5 61.4(9) . . . . ?
 Ag15 Cu11 O27 Mo8 -65.7(6) . . . . ?
 Ag15 C172 C324 Ag17 -88.7(19) . . . . ?
 Ag45 Cu2 O6 Mo4 62.5(11) . . . . ?
 Ag45 Cu2 O6 Mo2 -177.2(5) . . . . ?
 Ag45 Cu2 O6 Mo1 -69.9(6) . . . . ?
 Ag45 Cu2 C42 Ag46 63.3(4) . . . . ?
 Ag45 Cu2 C42 Ag37 177.5(6) . . . . ?
 Ag48 Cu1 O4 Mo3 -178.6(6) . . . . ?
 Ag48 Cu1 O4 Mo2 62.9(11) . . . . ?
 Ag48 Cu1 O4 Mo1 -71.6(6) . . . . ?
 Ag48 Cu1 C70 Ag40 179.5(6) . . . . ?
 Ag48 Cu1 C70 Ag49 63.7(4) . . . . ?
 Ag17 C268 C388 C83 94(5) . . . . ?
 Ag17 C268 C388 C43 -88(5) . . . . ?
 Ag17 C324 C366 C149 94(3) . . . . ?
 Ag17 C324 C366 C359 -86(3) . . . . ?
 Ag37 Cu2 O6 Mo4 -116.9(9) . . . . ?
 Ag37 Cu2 O6 Mo2 3.4(9) . . . . ?
 Ag37 Cu2 O6 Mo1 110.7(6) . . . . ?
 Ag37 Cu2 C42 Ag46 -114.2(8) . . . . ?
 Ag37 C86 C104 C133 -16(4) . . . . ?
 Ag37 C86 C104 C157 155(2) . . . . ?
 Ag0Y Cu11 C98 Ag5 128.0(6) . . . . ?
 Ag0Y Cu11 C98 Ag14 -117.6(7) . . . . ?
 Ag0Y Cu11 C98 C96 -22(9) . . . . ?
 Ag0Y Cu11 O27 Mo6 119.4(5) . . . . ?
 Ag0Y Cu11 O27 Mo5 -5.0(10) . . . . ?
 Ag0Y Cu11 O27 Mo8 -132.1(5) . . . . ?
 Ag0Y Cu6 C18 Ag25 154.9(9) . . . . ?
 Ag0Y Cu6 C18 Ag26 -136.0(9) . . . . ?
 Ag0Y C172 C324 Ag17 114(18) . . . . ?
 Ag0Y C212 C354 C241 -150(2) . . . . ?
 Ag0Y C212 C354 C293 40(4) . . . . ?
 Ag8 Cu10 O25 Mo7 116.8(9) . . . . ?
 Ag8 Cu10 O25 Mo5 -118.0(5) . . . . ?
 Ag8 Cu10 O25 Mo8 -9.7(8) . . . . ?
 Ag8 Cu10 C160 Ag18 118.6(8) . . . . ?
 Ag18 Cu10 O25 Mo7 -115.4(9) . . . . ?
 Ag18 Cu10 O25 Mo5 9.7(9) . . . . ?
 Ag18 Cu10 O25 Mo8 118.1(6) . . . . ?
 Ag18 Cu10 C160 Ag8 -118.6(8) . . . . ?
 Ag18 C20 C44 C210 -4(3) . . . . ?
 Ag18 C20 C44 C368 177(2) . . . . ?
 Ag18 C20 C160 Ag8 120.3(15) . . . . ?
 Ag18 C124 C162 Ag29 -129(3) . . . . ?
 Ag32 C10 C116 Ag33 -110(6) . . . . ?
 Ag39 Cu4 O13 Mo3 14(2) . . . . ?
 Ag39 Cu4 O13 Cu5 -170.1(9) . . . . ?
 Ag39 Cu4 C102 Ag29 153.3(8) . . . . ?
 Ag39 Cu4 C102 Ag28 -135.1(9) . . . . ?
 Ag39 Cu4 C102 C112 36(11) . . . . ?
 Ag39 Cu1 O4 Mo3 121.0(5) . . . . ?
 Ag39 Cu1 O4 Mo2 2.5(12) . . . . ?
 Ag39 Cu1 O4 Mo1 -132.0(5) . . . . ?
 Ag39 Cu1 C70 Ag40 -119.4(7) . . . . ?
 Ag39 Cu1 C70 Ag49 124.8(6) . . . . ?
 Ag30 Cu5 C1 Ag29 -76.2(6) . . . . ?
 Ag30 Cu5 C1 Ag19 136.0(10) . . . . ?
 Ag30 C1 C66 Ag19 135.3(13) . . . . ?
 Ag30 C138 C330 Ag32 87(4) . . . . ?
 Ag23 C26 C108 Ag13 -127(2) . . . . ?
 Ag23 C370 C251 C13 139(4) . . . . ?
 Ag23 C370 C251 C217 -42(7) . . . . ?
 Ag34 Cu3 O5 Mo4 1.8(9) . . . . ?
 Ag34 Cu3 O5 Mo3 -117.3(9) . . . . ?
 Ag34 Cu3 O5 Mo1 109.6(6) . . . . ?
 Ag34 Cu3 C84 Ag43 -117.0(8) . . . . ?
 Ag34 C8 C132 Ag21 -133(4) . . . . ?
 Ag34 C30 C272 Ag -87(3) . . . . ?
 Ag34 C76 C84 Ag43 115.6(11) . . . . ?
 Ag34 C76 C274 C377 22(2) . . . . ?
 Ag34 C76 C274 C173 -159.4(12) . . . . ?
 Ag49 Cu1 O4 Mo3 -119.2(5) . . . . ?
 Ag49 Cu1 O4 Mo2 122.3(10) . . . . ?
 Ag49 Cu1 O4 Mo1 -12.3(8) . . . . ?
 Ag49 Cu1 C70 Ag40 115.8(8) . . . . ?
 Ag36 Cu2 O6 Mo4 -2.2(11) . . . . ?
 Ag36 Cu2 O6 Mo2 118.2(5) . . . . ?
 Ag36 Cu2 O6 Mo1 -134.6(5) . . . . ?
 Ag36 Cu2 C42 Ag46 128.5(6) . . . . ?
 Ag36 Cu2 C42 Ag37 -117.3(7) . . . . ?
 Ag36 Cu7 C106 Ag25 143.6(9) . . . . ?
 Ag36 Cu7 C106 Ag24 -140.3(10) . . . . ?
 Ag36 C380 C267 C178 -176.2(12) . . . . ?
 Ag36 C380 C267 C343 7(3) . . . . ?
 Ag26 Cu6 C18 Ag25 -69.1(5) . . . . ?
 Ag26 Cu6 C18 Ag0Y 136.0(9) . . . . ?
 Ag26 C18 C212 Ag0Y 136.0(11) . . . . ?
 Ag47 C78 C244 Ag52 -162(9) . . . . ?
 Ag44 C30 C272 Ag 133(14) . . . . ?
 Ag43 Cu3 O5 Mo4 -116.8(5) . . . . ?
 Ag43 Cu3 O5 Mo3 124.1(9) . . . . ?
 Ag43 Cu3 O5 Mo1 -9.0(9) . . . . ?
 Ag43 Cu3 C84 Ag34 117.0(8) . . . . ?
 Ag27 C40 C268 Ag17 -120(3) . . . . ?
 Ag42 Cu3 O5 Mo4 -174.0(5) . . . . ?
 Ag42 Cu3 O5 Mo3 67.0(11) . . . . ?
 Ag42 Cu3 O5 Mo1 -66.1(6) . . . . ?
 Ag42 Cu3 C84 Ag34 174.9(5) . . . . ?
 Ag42 Cu3 C84 Ag43 57.9(4) . . . . ?
 Ag42 C10 C116 Ag33 100(3) . . . . ?
 Ag9 Cu10 O25 Mo7 55.7(10) . . . . ?
 Ag9 Cu10 O25 Mo5 -179.2(5) . . . . ?
 Ag9 Cu10 O25 Mo8 -70.8(6) . . . . ?
 Ag9 Cu10 C160 Ag8 64.7(4) . . . . ?
 Ag9 Cu10 C160 Ag18 -176.7(6) . . . . ?
 Ag28 Cu4 O13 Mo3 -155.6(8) . . . . ?
 Ag28 Cu4 O13 Cu5 20.7(11) . . . . ?
 Ag28 Cu4 C102 Ag29 -71.6(5) . . . . ?
 Ag28 Cu4 C102 Ag39 135.1(9) . . . . ?
 Ag28 Cu4 C102 C112 171(12) . . . . ?
 Ag28 C40 C268 Ag17 79(10) . . . . ?
 Ag28 C102 C112 Ag39 134.8(13) . . . . ?
 Ag28 C124 C162 Ag29 89(6) . . . . ?
 Ag35 C168 C370 Ag23 112(3) . . . . ?
 Ag1K C242 C271 Ag7A -170(9) . . . . ?
 Ag22 Cu9 C36 Ag21 -73.7(5) . . . . ?
 Ag22 Cu9 C36 Ag12 136.7(10) . . . . ?
 Ag22 C8 C132 Ag21 80(6) . . . . ?
 Ag22 C168 C370 Ag23 -118(11) . . . . ?
 Ag7 C294 C233 C117 153.8(13) . . . . ?
 Ag7 C294 C233 C119 -27(3) . . . . ?
 Ag50 C372 C105 Ag49 80(2) . . . . ?
 Ag50 C372 C105 Ag41 -145(7) . . . . ?
 Ag50 C372 C395 C197 51(3) . . . . ?
 Ag50 C372 C395 C99 -136(2) . . . . ?
 Ag20 Cu8 O10 Mo4 -155.9(8) . . . . ?
 Ag20 Cu8 O10 Cu9 17.1(8) . . . . ?
 Ag20 Cu8 C16 Ag21 -70.0(5) . . . . ?
 Ag20 Cu8 C16 Ag33 141.4(10) . . . . ?
 Ag20 Cu8 C16 C202 105(12) . . . . ?
 Ag20 C16 C202 Ag33 139.5(13) . . . . ?
 Ag33 Cu8 O10 Mo4 20.9(14) . . . . ?
 Ag33 Cu8 O10 Cu9 -166.2(2) . . . . ?
 Ag33 Cu8 C16 Ag21 148.7(9) . . . . ?
 Ag33 Cu8 C16 Ag20 -141.4(10) . . . . ?
 Ag33 Cu8 C16 C202 -36(12) . . . . ?
 Ag33 Cu3 O5 Mo4 119.8(5) . . . . ?
 Ag33 Cu3 O5 Mo3 0.8(12) . . . . ?
 Ag33 Cu3 O5 Mo1 -132.3(5) . . . . ?
 Ag33 Cu3 C84 Ag34 -118.9(6) . . . . ?
 Ag33 Cu3 C84 Ag43 124.1(5) . . . . ?
 Ag33 C116 C228 C286 151(3) . . . . ?
 Ag33 C116 C228 C287 -36(6) . . . . ?
 Cu9 Cu8 O10 Mo4 -173.0(15) . . . . ?
 Cu9 Cu8 C16 Ag21 -17.2(9) . . . . ?
 Cu9 Cu8 C16 Ag20 52.7(9) . . . . ?
 Cu9 Cu8 C16 Ag33 -165.9(3) . . . . ?
 Cu9 Cu8 C16 C202 158(12) . . . . ?
 Cu11 Mo6 O20 Ag23 -44(2) . . . . ?
 Cu11 Mo6 O20 Cu9 142.8(10) . . . . ?
 Cu11 Mo6 O21 Cu7 167.1(11) . . . . ?
 Cu11 Mo6 O21 Cu6 -32.3(15) . . . . ?
 Cu11 Mo6 O21 Cu6A -46.9(14) . . . . ?
 Cu11 Mo6 O29 Ag13 -150.0(12) . . . . ?
 Cu12 Mo7 O18 Cu9 -56.3(12) . . . . ?
 Cu12 Mo7 O17 Ag31 -48(2) . . . . ?
 Cu12 Mo7 O17 Cu5 138.2(10) . . . . ?
 Cu12 Mo7 O24 Ag10 -144.6(11) . . . . ?
 Cu5 Cu4 O13 Mo3 -176.3(16) . . . . ?
 Cu5 Cu4 C102 Ag29 -17.6(10) . . . . ?
 Cu5 Cu4 C102 Ag39 -170.9(10) . . . . ?
 Cu5 Cu4 C102 Ag28 54.0(12) . . . . ?
 Cu5 Cu4 C102 C112 -135(11) . . . . ?
 Cu8 Cu9 C36 Ag21 -12.5(8) . . . . ?
 Cu8 Cu9 C36 Ag12 -162.1(3) . . . . ?
 Cu8 Cu9 C36 Ag22 61.2(8) . . . . ?
 Cu8 C16 C202 Ag33 36(12) . . . . ?
 Cu10 Mo5 O23 Cu5 -50.3(11) . . . . ?
 Cu10 Mo5 O23 Cu4A 170.6(11) . . . . ?
 Cu10 Mo5 O26 Ag17 -142.0(13) . . . . ?
 Cu10 Mo5 O22 Ag27 -47(2) . . . . ?
 Cu10 Mo5 O22 Cu6 125.4(16) . . . . ?
 Cu10 Mo5 O22 Cu6A 136.3(14) . . . . ?
 Cu2 Mo2 O9 Cu7 -38.7(11) . . . . ?
 Cu2 Mo2 O9 Cu6A 160.1(12) . . . . ?
 Cu2 Mo2 O12 Ag27 -57.5(19) . . . . ?
 Cu2 Mo2 O12 Cu4 125.6(12) . . . . ?
 Cu2 Mo2 O12 Cu4A 136.6(12) . . . . ?
 Cu2 Mo2 O16 Ag38 -155.0(12) . . . . ?
 Cu4 Cu5 C1 Ag29 -16.1(9) . . . . ?
 Cu4 Cu5 C1 Ag19 -163.9(5) . . . . ?
 Cu4 Cu5 C1 Ag30 60.1(9) . . . . ?
 Cu4 C102 C112 Ag39 -36(11) . . . . ?
 Cu1 Mo3 O13 Cu5 156.7(12) . . . . ?
 Cu1 Mo3 O13 Cu4 -28.7(13) . . . . ?
 Cu1 Mo3 O13 Cu4A -42.1(15) . . . . ?
 Cu1 Mo3 O15 Ag32 -164.7(13) . . . . ?
 Cu1 Mo3 O14 Ag31 -58.4(16) . . . . ?
 Cu1 Mo3 O14 Cu8 124.5(10) . . . . ?
 O25 Mo7 O18 Cu9 15(3) . . . . ?
 O25 Mo7 O17 Ag31 -162.7(9) . . . . ?
 O25 Mo7 O17 Cu5 23.6(12) . . . . ?
 O25 Mo7 O24 Ag10 118.4(9) . . . . ?
 O25 Mo5 O23 Cu5 -16.2(12) . . . . ?
 O25 Mo5 O23 Cu4A -155.4(11) . . . . ?
 O25 Mo5 O26 Ag17 -166.2(11) . . . . ?
 O25 Mo5 O22 Ag27 163.2(13) . . . . ?
 O25 Mo5 O22 Cu6 -24(3) . . . . ?
 O25 Mo5 O22 Cu6A -13(3) . . . . ?
 O25 Mo8 O30 Ag7 -118.0(9) . . . . ?
 O25 Mo8 O32 Ag3 -82.3(17) . . . . ?
 O25 Mo8 O32 Ag1 -178.1(12) . . . . ?
 O25 Mo8 O31 Ag15 -107.7(9) . . . . ?
 O6 Mo4 O8 Ag23 -159.3(9) . . . . ?
 O6 Mo4 O8 Cu7 28.7(12) . . . . ?
 O6 Mo4 O10 Cu9 -127.0(16) . . . . ?
 O6 Mo4 O10 Cu8 43(3) . . . . ?
 O6 Mo4 O7 Ag35 104.2(9) . . . . ?
 O6 Mo4 O7 Ag 99.9(14) . . . . ?
 O6 Mo2 O9 Cu7 -4.6(13) . . . . ?
 O6 Mo2 O9 Cu6A -165.8(12) . . . . ?
 O6 Mo2 O12 Ag27 175.0(15) . . . . ?
 O6 Mo2 O12 Cu4 -2(3) . . . . ?
 O6 Mo2 O12 Cu4A 9(3) . . . . ?
 O6 Mo2 O16 Ag38 -177.4(10) . . . . ?
 O6 Mo1 O3 Ag45 -32.0(9) . . . . ?
 O6 Mo1 O2 Ag48 -102.9(9) . . . . ?
 O6 Mo1 O1 Ag42 -77(2) . . . . ?
 O19 Mo7 O18 Cu9 49.6(13) . . . . ?
 O19 Mo7 O17 Ag31 125.5(9) . . . . ?
 O19 Mo7 O17 Cu5 -48.3(12) . . . . ?
 O19 Mo7 O24 Ag10 162.9(10) . . . . ?
 O19 Mo6 O20 Ag23 127.9(8) . . . . ?
 O19 Mo6 O20 Cu9 -45.0(12) . . . . ?
 O19 Mo6 O21 Cu7 -87.0(10) . . . . ?
 O19 Mo6 O21 Cu6 73.6(16) . . . . ?
 O19 Mo6 O21 Cu6A 59.0(15) . . . . ?
 O19 Mo6 O29 Ag13 160.0(11) . . . . ?
 O19 Mo5 O23 Cu5 54.7(12) . . . . ?
 O19 Mo5 O23 Cu4A -84.4(11) . . . . ?
 O19 Mo5 O26 Ag17 166.9(10) . . . . ?
 O19 Mo5 O22 Ag27 125.8(8) . . . . ?
 O19 Mo5 O22 Cu6 -61.4(13) . . . . ?
 O19 Mo5 O22 Cu6A -50.4(15) . . . . ?
 O28 Mo7 O18 Cu9 -21.9(14) . . . . ?
 O28 Mo7 O17 Ag31 163.6(13) . . . . ?
 O28 Mo7 O17 Cu5 -10(3) . . . . ?
 O28 Mo7 O24 Ag10 -168.9(9) . . . . ?
 O28 Mo6 O20 Ag23 -159.9(9) . . . . ?
 O28 Mo6 O20 Cu9 27.2(13) . . . . ?
 O28 Mo6 O21 Cu7 -118.8(16) . . . . ?
 O28 Mo6 O21 Cu6 42(3) . . . . ?
 O28 Mo6 O21 Cu6A 27(3) . . . . ?
 O28 Mo6 O29 Ag13 113.2(10) . . . . ?
 O28 Mo8 O30 Ag7 170.3(9) . . . . ?
 O28 Mo8 O32 Ag3 -34.4(8) . . . . ?
 O28 Mo8 O32 Ag1 -130.1(7) . . . . ?
 O28 Mo8 O31 Ag15 -80.4(17) . . . . ?
 O4 Mo3 O13 Cu5 -168.8(11) . . . . ?
 O4 Mo3 O13 Cu4 5.8(14) . . . . ?
 O4 Mo3 O13 Cu4A -7.6(16) . . . . ?
 O4 Mo3 O15 Ag32 173.0(11) . . . . ?
 O4 Mo3 O14 Ag31 -177.2(15) . . . . ?
 O4 Mo3 O14 Cu8 6(3) . . . . ?
 O4 Mo2 O9 Cu7 37(3) . . . . ?
 O4 Mo2 O9 Cu6A -124.2(18) . . . . ?
 O4 Mo2 O12 Ag27 -161.4(10) . . . . ?
 O4 Mo2 O12 Cu4 21.8(12) . . . . ?
 O4 Mo2 O12 Cu4A 32.7(15) . . . . ?
 O4 Mo2 O16 Ag38 110.2(10) . . . . ?
 O4 Mo1 O3 Ag45 -70(2) . . . . ?
 O4 Mo1 O2 Ag48 -30.2(9) . . . . ?
 O4 Mo1 O1 Ag42 -109.2(9) . . . . ?
 O5 Mo4 O8 Ag23 178.3(15) . . . . ?
 O5 Mo4 O8 Cu7 6(3) . . . . ?
 O5 Mo4 O10 Cu9 -167.6(11) . . . . ?
 O5 Mo4 O10 Cu8 2.6(12) . . . . ?
 O5 Mo4 O7 Ag35 176.7(10) . . . . ?
 O5 Mo4 O7 Ag 172.4(15) . . . . ?
 O5 Mo3 O13 Cu5 -126.5(17) . . . . ?
 O5 Mo3 O13 Cu4 48(3) . . . . ?
 O5 Mo3 O13 Cu4A 35(3) . . . . ?
 O5 Mo3 O15 Ag32 100.8(10) . . . . ?
 O5 Mo3 O14 Ag31 -158.5(8) . . . . ?
 O5 Mo3 O14 Cu8 24.4(11) . . . . ?
 O5 Mo1 O3 Ag45 -104.8(9) . . . . ?
 O5 Mo1 O2 Ag48 -71(2) . . . . ?
 O5 Mo1 O1 Ag42 -35.9(9) . . . . ?
 O20 Mo6 O21 Cu7 4.6(12) . . . . ?
 O20 Mo6 O21 Cu6 165.2(16) . . . . ?
 O20 Mo6 O21 Cu6A 150.6(15) . . . . ?
 O20 Mo6 O29 Ag13 22.5(12) . . . . ?
 O20 Cu9 C36 Ag21 -175.5(5) . . . . ?
 O20 Cu9 C36 Ag12 34.9(9) . . . . ?
 O20 Cu9 C36 Ag22 -101.8(6) . . . . ?
 O18 Mo7 O17 Ag31 34.9(10) . . . . ?
 O18 Mo7 O17 Cu5 -138.8(11) . . . . ?
 O18 Mo7 O24 Ag10 -79.4(10) . . . . ?
 O18 Cu9 C36 Ag21 69.4(11) . . . . ?
 O18 Cu9 C36 Ag12 -80.1(12) . . . . ?
 O18 Cu9 C36 Ag22 143.1(8) . . . . ?
 O9 Mo2 O12 Ag27 34.0(11) . . . . ?
 O9 Mo2 O12 Cu4 -142.9(12) . . . . ?
 O9 Mo2 O12 Cu4A -131.9(15) . . . . ?
 O9 Mo2 O16 Ag38 -85.0(10) . . . . ?
 O9 Cu7 C106 Ag25 55.8(18) . . . . ?
 O9 Cu7 C106 Ag24 131.9(14) . . . . ?
 O9 Cu7 C106 Ag36 -87.8(17) . . . . ?
 O30 Mo8 O32 Ag3 54.0(9) . . . . ?
 O30 Mo8 O32 Ag1 -41.7(8) . . . . ?
 O30 Mo8 O31 Ag15 159.7(8) . . . . ?
 O12 Mo2 O9 Cu7 163.8(12) . . . . ?
 O12 Mo2 O9 Cu6A 2.6(13) . . . . ?
 O12 Mo2 O16 Ag38 19.5(11) . . . . ?
 O12 Cu4 O13 Mo3 -53.9(17) . . . . ?
 O12 Cu4 O13 Cu5 122.4(9) . . . . ?
 O12 Cu4 C102 Ag29 -158.3(11) . . . . ?
 O12 Cu4 C102 Ag39 48.4(11) . . . . ?
 O12 Cu4 C102 Ag28 -86.7(11) . . . . ?
 O12 Cu4 C102 C112 84(12) . . . . ?
 O8 Mo4 O10 Cu9 1.3(12) . . . . ?
 O8 Mo4 O10 Cu8 171.4(11) . . . . ?
 O8 Mo4 O7 Ag35 13.2(11) . . . . ?
 O8 Mo4 O7 Ag 8.9(16) . . . . ?
 O8 Cu7 C106 Ag25 -170.6(5) . . . . ?
 O8 Cu7 C106 Ag24 -94.4(7) . . . . ?
 O8 Cu7 C106 Ag36 45.8(10) . . . . ?
 O10 Mo4 O8 Ag23 36.5(11) . . . . ?
 O10 Mo4 O8 Cu7 -135.5(11) . . . . ?
 O10 Mo4 O7 Ag35 -92.2(9) . . . . ?
 O10 Mo4 O7 Ag -96.5(14) . . . . ?
 O10 Cu9 C36 Ag21 -63.8(10) . . . . ?
 O10 Cu9 C36 Ag12 146.6(7) . . . . ?
 O10 Cu9 C36 Ag22 9.9(12) . . . . ?
 O10 Cu8 C16 Ag21 46(2) . . . . ?
 O10 Cu8 C16 Ag20 116(2) . . . . ?
 O10 Cu8 C16 Ag33 -103(2) . . . . ?
 O10 Cu8 C16 C202 -139(11) . . . . ?
 O3 Mo1 O2 Ag48 166.6(8) . . . . ?
 O3 Mo1 O1 Ag42 53.8(10) . . . . ?
 O13 Mo3 O15 Ag32 -94.9(11) . . . . ?
 O13 Mo3 O14 Ag31 37.3(9) . . . . ?
 O13 Mo3 O14 Cu8 -139.8(11) . . . . ?
 O13 Cu5 C1 Ag29 -62.9(10) . . . . ?
 O13 Cu5 C1 Ag19 149.3(6) . . . . ?
 O13 Cu5 C1 Ag30 13.3(12) . . . . ?
 O13 Cu4 C102 Ag29 46(3) . . . . ?
 O13 Cu4 C102 Ag39 -107(3) . . . . ?
 O13 Cu4 C102 Ag28 118(3) . . . . ?
 O13 Cu4 C102 C112 -71(12) . . . . ?
 O23 Mo5 O26 Ag17 -75.1(11) . . . . ?
 O23 Mo5 O22 Ag27 34.8(10) . . . . ?
 O23 Mo5 O22 Cu6 -152.4(13) . . . . ?
 O23 Mo5 O22 Cu6A -141.4(14) . . . . ?
 O23 Cu5 C1 Ag29 60.5(14) . . . . ?
 O23 Cu5 C1 Ag19 -87.4(14) . . . . ?
 O23 Cu5 C1 Ag30 136.6(10) . . . . ?
 O17 Mo7 O18 Cu9 142.0(13) . . . . ?
 O17 Mo7 O24 Ag10 27.8(11) . . . . ?
 O17 Cu5 C1 Ag29 -171.3(5) . . . . ?
 O17 Cu5 C1 Ag19 40.9(10) . . . . ?
 O17 Cu5 C1 Ag30 -95.1(7) . . . . ?
 O21 Mo6 O20 Ag23 38.0(10) . . . . ?
 O21 Mo6 O20 Cu9 -134.9(12) . . . . ?
 O21 Mo6 O29 Ag13 -83.6(11) . . . . ?
 O21 Cu7 C106 Ag25 -66.3(9) . . . . ?
 O21 Cu7 C106 Ag24 9.8(11) . . . . ?
 O21 Cu7 C106 Ag36 150.1(5) . . . . ?
 O21 Cu6 C18 Ag25 41(4) . . . . ?
 O21 Cu6 C18 Ag0Y -114(4) . . . . ?
 O21 Cu6 C18 Ag26 110(4) . . . . ?
 O2 Mo1 O3 Ag45 56.9(10) . . . . ?
 O2 Mo1 O1 Ag42 160.4(9) . . . . ?
 O1 Mo1 O3 Ag45 164.0(9) . . . . ?
 O1 Mo1 O2 Ag48 59.1(10) . . . . ?
 O32 Mo8 O30 Ag7 77.9(10) . . . . ?
 O32 Mo8 O31 Ag15 51.2(10) . . . . ?
 O24 Mo7 O18 Cu9 -110.5(14) . . . . ?
 O24 Mo7 O17 Ag31 -70.2(10) . . . . ?
 O24 Mo7 O17 Cu5 116.0(12) . . . . ?
 O29 Mo6 O20 Ag23 -66.7(10) . . . . ?
 O29 Mo6 O20 Cu9 120.4(12) . . . . ?
 O29 Mo6 O21 Cu7 112.5(10) . . . . ?
 O29 Mo6 O21 Cu6 -86.9(17) . . . . ?
 O29 Mo6 O21 Cu6A -101.4(16) . . . . ?
 O15 Mo3 O13 Cu5 105.9(12) . . . . ?
 O15 Mo3 O13 Cu4 -79.5(15) . . . . ?
 O15 Mo3 O13 Cu4A -92.8(16) . . . . ?
 O15 Mo3 O14 Ag31 -66.7(9) . . . . ?
 O15 Mo3 O14 Cu8 116.2(11) . . . . ?
 O7 Mo4 O8 Ag23 -66.7(11) . . . . ?
 O7 Mo4 O8 Cu7 121.3(11) . . . . ?
 O7 Mo4 O10 Cu9 107.3(11) . . . . ?
 O7 Mo4 O10 Cu8 -82.5(12) . . . . ?
 O31 Mo8 O30 Ag7 -30.3(11) . . . . ?
 O31 Mo8 O32 Ag3 163.2(8) . . . . ?
 O31 Mo8 O32 Ag1 67.5(8) . . . . ?
 O16 Mo2 O9 Cu7 -90.3(13) . . . . ?
 O16 Mo2 O9 Cu6A 108.5(12) . . . . ?
 O16 Mo2 O12 Ag27 -69.7(11) . . . . ?
 O16 Mo2 O12 Cu4 113.5(12) . . . . ?
 O16 Mo2 O12 Cu4A 124.4(15) . . . . ?
 O26 Mo5 O23 Cu5 -105.3(12) . . . . ?
 O26 Mo5 O23 Cu4A 115.6(11) . . . . ?
 O26 Mo5 O22 Ag27 -69.7(10) . . . . ?
 O26 Mo5 O22 Cu6 103.1(13) . . . . ?
 O26 Mo5 O22 Cu6A 114.0(15) . . . . ?
 C16 Cu8 O10 Mo4 105(2) . . . . ?
 C16 Cu8 O10 Cu9 -82(2) . . . . ?
 C20 C44 C210 C326 177(3) . . . . ?
 C20 C44 C368 C35 -177(3) . . . . ?
 C24 C152 C270 C250 -177(3) . . . . ?
 C24 C152 C229 C25 178(3) . . . . ?
 C28 C38 C258 C141 -178(3) . . . . ?
 C28 C38 C384 C27 178(3) . . . . ?
 C32 C230 C320 C392 -178(3) . . . . ?
 C32 C230 C376 C107 178(3) . . . . ?
 C34 C352 C37 C11 173(6) . . . . ?
 C34 C352 C179 C195 -176(5) . . . . ?
 C38 C258 C141 C342 -3(5) . . . . ?
 C38 C384 C27 C342 4(5) . . . . ?
 C44 C210 C326 C145 6(4) . . . . ?
 C44 C368 C35 C145 -5(4) . . . . ?
 C46 C154 C209 C137 -180(4) . . . . ?
 C46 C154 C55 C374 -178(3) . . . . ?
 C50 C296 C15 C300 5(5) . . . . ?
 C50 C322 C121 C300 -7(5) . . . . ?
 C52 C236 C382 C273 -175(3) . . . . ?
 C52 C236 C394 C77 173(3) . . . . ?
 C56 C185 C371 C93 176(4) . . . . ?
 C60 C114 C164 C256 -176(3) . . . . ?
 C60 C114 C336 C53 179(3) . . . . ?
 C64 C226 C344 C131 176(3) . . . . ?
 C64 C226 C386 C321 -175(3) . . . . ?
 C66 C292 C103 C167 173(3) . . . . ?
 C74 C340 C301 C21 174(4) . . . . ?
 C74 C340 C303 C181 -178(4) . . . . ?
 C80 C222 C360 C276 0(4) . . . . ?
 C80 C224 C254 C276 2(4) . . . . ?
 C86 C104 C133 C396 -180(3) . . . . ?
 C86 C104 C157 C161 -174(3) . . . . ?
 C88 C56 C185 C369 -116(32) . . . . ?
 C88 C56 C185 C371 68(33) . . . . ?
 C90 C194 C198 C243 178(3) . . . . ?
 C90 C194 C266 C182 179(3) . . . . ?
 C92 C364 C283 C379 2(6) . . . . ?
 C92 C269 C335 C379 -3(6) . . . . ?
 C94 C176 C288 C306 177(3) . . . . ?
 C94 C176 C295 C51 -176(3) . . . . ?
 C96 C208 C213 C19 -178(3) . . . . ?
 C102 Cu4 O13 Mo3 103(3) . . . . ?
 C102 Cu4 O13 Cu5 -81(3) . . . . ?
 C104 C157 C161 C97 -6(5) . . . . ?
 C108 C128 C206 C101 179(3) . . . . ?
 C108 C128 C302 C219 178(3) . . . . ?
 C112 C80 C222 C360 179(2) . . . . ?
 C112 C80 C224 C254 180(2) . . . . ?
 C114 C164 C256 C252 -4(5) . . . . ?
 C114 C336 C53 C252 -1(5) . . . . ?
 C116 C228 C286 C363 177(4) . . . . ?
 C116 C228 C287 C85 -180(4) . . . . ?
 C120 C298 C125 C73 -179(3) . . . . ?
 C120 C298 C63 C159 -179(3) . . . . ?
 C122 C51 C295 C176 -3(5) . . . . ?
 C128 C206 C101 C39 3(5) . . . . ?
 C128 C302 C219 C39 2(5) . . . . ?
 C130 C196 C231 C285 -179(3) . . . . ?
 C130 C196 C325 C5 -180(3) . . . . ?
 C132 C246 C297 C3 177(5) . . . . ?
 C132 C246 C311 C183 -175(4) . . . . ?
 C134 C92 C364 C283 -178(4) . . . . ?
 C134 C92 C269 C335 179(4) . . . . ?
 C136 C115 C362 C345 0.0 . . . . ?
 C115 C136 C253 C367 0.0 . . . . ?
 C115 C362 C345 C367 0.0 . . . . ?
 C362 C345 C367 C253 0.0 . . . . ?
 C345 C367 C253 C136 0.0 . . . . ?
 C253 C136 C115 C362 0.0 . . . . ?
 C140 C136 C115 C362 179(3) . . . . ?
 C140 C136 C253 C367 -179(3) . . . . ?
 C142 C234 C207 C75 6(6) . . . . ?
 C142 C398 C357 C75 5(6) . . . . ?
 C144 C284 C313 C81 1(6) . . . . ?
 C144 C215 C277 C81 -3(6) . . . . ?
 C148 C208 C213 C19 2(4) . . . . ?
 C148 C205 C211 C19 1(4) . . . . ?
 C154 C209 C137 C69 -2(6) . . . . ?
 C162 C144 C284 C313 178(4) . . . . ?
 C162 C144 C215 C277 -177(4) . . . . ?
 C164 C114 C336 C53 0(5) . . . . ?
 C166 C232 C375 C193 -179(2) . . . . ?
 C166 C232 C109 C385 179(2) . . . . ?
 C170 C323 C381 C393 -175(4) . . . . ?
 C174 C390 C151 C139 1(6) . . . . ?
 C174 C33 C45 C139 -10(5) . . . . ?
 C176 C288 C306 C122 0(5) . . . . ?
 C180 C190 C280 C400 180(3) . . . . ?
 C180 C190 C17 C307 -177(3) . . . . ?
 C182 C29 C243 C198 -2(5) . . . . ?
 C184 C221 C111 C223 177(3) . . . . ?
 C184 C221 C113 C225 -177(3) . . . . ?
 C190 C280 C400 C201 3(5) . . . . ?
 C190 C17 C307 C201 -7(5) . . . . ?
 C192 C378 C165 C189 171(4) . . . . ?
 C194 C198 C243 C29 4(5) . . . . ?
 C196 C231 C285 C299 -4(5) . . . . ?
 C198 C194 C266 C182 0(5) . . . . ?
 C200 C358 C65 C177 179(5) . . . . ?
 C200 C358 C355 C337 178(4) . . . . ?
 C202 C174 C390 C151 179(3) . . . . ?
 C202 C174 C33 C45 -174(3) . . . . ?
 C204 C332 C263 C79 7(6) . . . . ?
 C204 C275 C339 C79 3(6) . . . . ?
 C206 C128 C302 C219 -6(5) . . . . ?
 C206 C101 C39 C219 -7(6) . . . . ?
 C208 C148 C205 C211 0(4) . . . . ?
 C208 C213 C19 C211 -1(5) . . . . ?
 C210 C44 C368 C35 4(5) . . . . ?
 C210 C326 C145 C35 -7(5) . . . . ?
 C212 C354 C241 C351 -177(3) . . . . ?
 C212 C354 C293 C169 177(3) . . . . ?
 C214 C346 C135 C163 -179(3) . . . . ?
 C214 C346 C279 C89 179(3) . . . . ?
 C216 C378 C165 C189 -6(7) . . . . ?
 C220 C61 C245 C123 -180(4) . . . . ?
 C220 C61 C249 C31 180(4) . . . . ?
 C222 C80 C112 Ag39 -174.9(18) . . . . ?
 C222 C80 C224 C254 2(4) . . . . ?
 C224 C80 C112 Ag39 7(3) . . . . ?
 C224 C80 C222 C360 -3(4) . . . . ?
 C224 C254 C276 C360 -5(4) . . . . ?
 C226 C344 C131 C41 -1(5) . . . . ?
 C226 C386 C321 C41 -3(5) . . . . ?
 C228 C286 C363 C383 2(6) . . . . ?
 C228 C287 C85 C383 3(6) . . . . ?
 C230 C320 C392 C338 1(5) . . . . ?
 C230 C376 C107 C338 -2(5) . . . . ?
 C232 C375 C193 C319 0.0 . . . . ?
 C375 C232 C109 C385 0.0 . . . . ?
 C375 C193 C319 C385 0.0 . . . . ?
 C193 C319 C385 C109 0.0 . . . . ?
 C319 C385 C109 C232 0.0 . . . . ?
 C109 C232 C375 C193 0.0 . . . . ?
 C234 C142 C398 C357 -3(6) . . . . ?
 C234 C207 C75 C357 -4(6) . . . . ?
 C236 C382 C273 C153 1(5) . . . . ?
 C236 C394 C77 C153 4(5) . . . . ?
 C238 C204 C332 C263 -177(4) . . . . ?
 C238 C204 C275 C339 172(3) . . . . ?
 C240 C234 C207 C75 177(4) . . . . ?
 C246 C297 C3 C329 5(8) . . . . ?
 C246 C311 C183 C329 -7(6) . . . . ?
 C250 C264 C25 C229 1(4) . . . . ?
 C254 C276 C360 C222 3(4) . . . . ?
 C256 C252 C53 C336 -1(5) . . . . ?
 C258 C38 C384 C27 -2(4) . . . . ?
 C262 C127 C255 C2 -178(5) . . . . ?
 C262 C127 C259 C129 177(5) . . . . ?
 C264 C250 C270 C152 -2(5) . . . . ?
 C264 C25 C229 C152 0(4) . . . . ?
 C266 C182 C29 C243 0(5) . . . . ?
 C266 C194 C198 C243 -2(5) . . . . ?
 C268 C388 C83 C175 175(5) . . . . ?
 C268 C388 C43 C353 177(4) . . . . ?
 C270 C152 C229 C25 -1(4) . . . . ?
 C270 C250 C264 C25 1(5) . . . . ?
 C272 C308 C310 C312 -178(4) . . . . ?
 C272 C308 C318 C316 178(4) . . . . ?
 C280 C190 C17 C307 3(5) . . . . ?
 C280 C400 C201 C307 -7(6) . . . . ?
 C282 C292 C103 C167 -6(5) . . . . ?
 C282 C334 C155 C167 5(5) . . . . ?
 C284 C144 C162 Ag29 25(6) . . . . ?
 C284 C144 C215 C277 4(6) . . . . ?
 C284 C313 C81 C277 0(6) . . . . ?
 C286 C228 C287 C85 -7(6) . . . . ?
 C286 C363 C383 C85 -6(7) . . . . ?
 C288 C176 C295 C51 -3(5) . . . . ?
 C290 C348 C281 C147 2(5) . . . . ?
 C292 C282 C334 C155 -2(5) . . . . ?
 C292 C103 C167 C155 9(5) . . . . ?
 C294 C233 C117 C235 179(2) . . . . ?
 C294 C233 C119 C237 -179(2) . . . . ?
 C296 C50 C322 C121 9(5) . . . . ?
 C296 C50 C330 Ag32 18(5) . . . . ?
 C298 C125 C73 C71 3(5) . . . . ?
 C298 C63 C159 C71 -7(5) . . . . ?
 C302 C128 C206 C101 3(5) . . . . ?
 C302 C219 C39 C101 5(5) . . . . ?
 C304 C203 C9 C349 -3(7) . . . . ?
 C306 C122 C51 C295 6(5) . . . . ?
 C308 C310 C312 C314 0.0 . . . . ?
 C310 C308 C318 C316 0.0 . . . . ?
 C310 C312 C314 C316 0.0 . . . . ?
 C312 C314 C316 C318 0.0 . . . . ?
 C314 C316 C318 C308 0.0 . . . . ?
 C318 C308 C310 C312 0.0 . . . . ?
 C320 C230 C376 C107 2(5) . . . . ?
 C322 C50 C296 C15 -8(5) . . . . ?
 C322 C50 C330 Ag32 -153(3) . . . . ?
 C324 C366 C149 C341 179(4) . . . . ?
 C324 C366 C359 C87 -179(3) . . . . ?
 C328 C57 C239 C289 179(4) . . . . ?
 C328 C57 C67 C171 -179(4) . . . . ?
 C330 C50 C296 C15 -180(3) . . . . ?
 C330 C50 C322 C121 -179(3) . . . . ?
 C332 C204 C275 C339 1(6) . . . . ?
 C332 C263 C79 C339 -3(6) . . . . ?
 C334 C282 C292 C66 -177(3) . . . . ?
 C334 C282 C292 C103 3(5) . . . . ?
 C334 C155 C167 C103 -9(5) . . . . ?
 C336 C114 C164 C256 2(5) . . . . ?
 C340 C301 C21 C291 2(6) . . . . ?
 C340 C303 C181 C291 5(6) . . . . ?
 C344 C226 C386 C321 -1(5) . . . . ?
 C344 C131 C41 C321 -3(5) . . . . ?
 C346 C135 C163 C327 0.0 . . . . ?
 C135 C346 C279 C89 0.0 . . . . ?
 C135 C163 C327 C89 0.0 . . . . ?
 C163 C327 C89 C279 0.0 . . . . ?
 C327 C89 C279 C346 0.0 . . . . ?
 C279 C346 C135 C163 0.0 . . . . ?
 C348 C290 C356 C244 -176(3) . . . . ?
 C348 C290 C356 C350 -7(5) . . . . ?
 C348 C281 C147 C350 -3(5) . . . . ?
 C352 C37 C11 C365 10(9) . . . . ?
 C352 C179 C195 C365 -4(7) . . . . ?
 C354 C241 C351 C333 9(4) . . . . ?
 C354 C293 C169 C333 -11(5) . . . . ?
 C356 C290 C348 C281 3(5) . . . . ?
 C356 C350 C147 C281 -1(5) . . . . ?
 C358 C65 C177 C95 3(7) . . . . ?
 C364 C92 C134 Ag6 35(4) . . . . ?
 C364 C92 C269 C335 6(6) . . . . ?
 C364 C283 C379 C335 1(6) . . . . ?
 C366 C149 C341 C347 0.0 . . . . ?
 C149 C366 C359 C87 0.0 . . . . ?
 C149 C341 C347 C87 0.0 . . . . ?
 C341 C347 C87 C359 0.0 . . . . ?
 C347 C87 C359 C366 0.0 . . . . ?
 C359 C366 C149 C341 0.0 . . . . ?
 C368 C44 C210 C326 -4(4) . . . . ?
 C368 C35 C145 C326 7(4) . . . . ?
 C372 C395 C99 C397 -173(3) . . . . ?
 C376 C230 C320 C392 -2(5) . . . . ?
 C378 C216 C23 C265 -1(7) . . . . ?
 C378 C165 C189 C265 13(6) . . . . ?
 C380 C267 C178 C227 -177(2) . . . . ?
 C380 C267 C343 C391 177(2) . . . . ?
 C382 C236 C394 C77 -3(5) . . . . ?
 C382 C273 C153 C77 -1(5) . . . . ?
 C384 C38 C258 C141 2(4) . . . . ?
 C386 C226 C344 C131 3(5) . . . . ?
 C386 C321 C41 C131 4(5) . . . . ?
 C388 C83 C175 C331 6(7) . . . . ?
 C388 C43 C353 C331 10(7) . . . . ?
 C390 C174 C202 Ag33 104(3) . . . . ?
 C390 C174 C33 C45 10(5) . . . . ?
 C392 C338 C107 C376 1(5) . . . . ?
 C394 C236 C382 C273 1(5) . . . . ?
 C398 C142 C234 C240 -173(4) . . . . ?
 C398 C142 C234 C207 -2(6) . . . . ?
 C400 C201 C307 C17 10(5) . . . . ?
 C203 C304 C271 Ag7A 103(4) . . . . ?
 C203 C304 C91 C305 -7(6) . . . . ?
 C203 C9 C349 C305 4(6) . . . . ?
 C51 C122 C306 C288 -5(5) . . . . ?
 C205 C148 C208 C96 178(3) . . . . ?
 C205 C148 C208 C213 -2(4) . . . . ?
 C205 C211 C19 C213 -1(5) . . . . ?
 C207 C75 C357 C398 -1(6) . . . . ?
 C209 C154 C55 C374 0(5) . . . . ?
 C209 C137 C69 C374 0(5) . . . . ?
 C53 C252 C256 C164 3(5) . . . . ?
 C107 C338 C392 C320 -1(5) . . . . ?
 C215 C144 C162 Ag29 -155(3) . . . . ?
 C215 C144 C284 C313 -2(6) . . . . ?
 C215 C277 C81 C313 1(6) . . . . ?
 C27 C342 C141 C258 4(5) . . . . ?
 C217 C143 C309 C389 -14(8) . . . . ?
 C55 C154 C209 C137 2(5) . . . . ?
 C55 C374 C69 C137 2(6) . . . . ?
 C221 C111 C223 C7 0.0 . . . . ?
 C111 C221 C113 C225 0.0 . . . . ?
 C111 C223 C7 C225 0.0 . . . . ?
 C223 C7 C225 C113 0.0 . . . . ?
 C7 C225 C113 C221 0.0 . . . . ?
 C113 C221 C111 C223 0.0 . . . . ?
 C57 C239 C289 C315 8(7) . . . . ?
 C57 C67 C171 C315 -7(6) . . . . ?
 C229 C152 C270 C250 2(4) . . . . ?
 C231 C196 C325 C5 1(5) . . . . ?
 C231 C285 C299 C5 7(5) . . . . ?
 C29 C182 C266 C194 2(5) . . . . ?
 C233 C117 C235 C59 0.0 . . . . ?
 C117 C233 C119 C237 0.0 . . . . ?
 C117 C235 C59 C237 0.0 . . . . ?
 C235 C59 C237 C119 0.0 . . . . ?
 C59 C237 C119 C233 0.0 . . . . ?
 C119 C233 C117 C235 0.0 . . . . ?
 C239 C57 C67 C171 5(7) . . . . ?
 C239 C289 C315 C171 -11(6) . . . . ?
 C15 C300 C121 C322 4(5) . . . . ?
 C241 C354 C293 C169 7(4) . . . . ?
 C121 C300 C15 C296 -2(5) . . . . ?
 C61 C245 C123 C247 0.0 . . . . ?
 C245 C61 C249 C31 0.0 . . . . ?
 C245 C123 C247 C31 0.0 . . . . ?
 C123 C247 C31 C249 0.0 . . . . ?
 C247 C31 C249 C61 0.0 . . . . ?
 C249 C61 C245 C123 0.0 . . . . ?
 C125 C298 C63 C159 3(5) . . . . ?
 O14 Mo3 O13 Cu5 0.3(13) . . . . ?
 O14 Mo3 O13 Cu4 174.9(13) . . . . ?
 O14 Mo3 O13 Cu4A 161.5(15) . . . . ?
 O14 Mo3 O15 Ag32 11.2(12) . . . . ?
 O14 Cu8 O10 Mo4 -49.2(12) . . . . ?
 O14 Cu8 O10 Cu9 123.7(6) . . . . ?
 O14 Cu8 C16 Ag21 -161.8(5) . . . . ?
 O14 Cu8 C16 Ag20 -91.9(7) . . . . ?
 O14 Cu8 C16 Ag33 49.5(9) . . . . ?
 O14 Cu8 C16 C202 13(12) . . . . ?
 C251 C13 C389 C309 -12(7) . . . . ?
 C251 C217 C143 C309 4(8) . . . . ?
 C63 C298 C125 C73 0(5) . . . . ?
 C127 C255 C2 C257 0.0 . . . . ?
 C255 C127 C259 C129 0.0 . . . . ?
 C255 C2 C257 C129 0.0 . . . . ?
 C2 C257 C129 C259 0.0 . . . . ?
 C257 C129 C259 C127 0.0 . . . . ?
 C259 C127 C255 C2 0.0 . . . . ?
 C65 C358 C355 C337 -1(7) . . . . ?
 C65 C177 C95 C337 -2(7) . . . . ?
 O11 Mo4 O8 Ag23 127.0(9) . . . . ?
 O11 Mo4 O8 Cu7 -45.0(12) . . . . ?
 O11 Mo4 O10 Cu9 -95.8(11) . . . . ?
 O11 Mo4 O10 Cu8 74.4(11) . . . . ?
 O11 Mo4 O7 Ag35 158.6(10) . . . . ?
 O11 Mo4 O7 Ag 154.3(13) . . . . ?
 O11 Mo3 O13 Cu5 -96.6(12) . . . . ?
 O11 Mo3 O13 Cu4 77.9(14) . . . . ?
 O11 Mo3 O13 Cu4A 64.6(16) . . . . ?
 O11 Mo3 O15 Ag32 153.6(10) . . . . ?
 O11 Mo3 O14 Ag31 128.0(8) . . . . ?
 O11 Mo3 O14 Cu8 -49.1(11) . . . . ?
 O11 Mo2 O9 Cu7 67.0(13) . . . . ?
 O11 Mo2 O9 Cu6A -94.2(12) . . . . ?
 O11 Mo2 O12 Ag27 125.9(9) . . . . ?
 O11 Mo2 O12 Cu4 -50.9(13) . . . . ?
 O11 Mo2 O12 Cu4A -40.0(15) . . . . ?
 O11 Mo2 O16 Ag38 160.5(10) . . . . ?
 C263 C79 C339 C275 -2(6) . . . . ?
 C33 C174 C202 Ag33 -71(3) . . . . ?
 C33 C174 C390 C151 -5(5) . . . . ?
 C133 C104 C157 C161 -4(5) . . . . ?
 C133 C396 C97 C161 -2(4) . . . . ?
 C267 C178 C227 C49 0.0 . . . . ?
 C178 C267 C343 C391 0.0 . . . . ?
 C178 C227 C49 C391 0.0 . . . . ?
 C227 C49 C391 C343 0.0 . . . . ?
 C49 C391 C343 C267 0.0 . . . . ?
 C343 C267 C178 C227 0.0 . . . . ?
 C67 C57 C239 C289 -5(6) . . . . ?
 C269 C92 C134 Ag6 -137(3) . . . . ?
 C269 C92 C364 C283 -6(6) . . . . ?
 C269 C335 C379 C283 -1(6) . . . . ?
 O22 Mo5 O23 Cu5 147.3(12) . . . . ?
 O22 Mo5 O23 Cu4A 8.1(12) . . . . ?
 O22 Mo5 O26 Ag17 30.6(12) . . . . ?
 O22 Cu6 C18 Ag25 -152.9(15) . . . . ?
 O22 Cu6 C18 Ag0Y 52.2(14) . . . . ?
 O22 Cu6 C18 Ag26 -83.8(14) . . . . ?
 C271 C304 C203 C9 176(4) . . . . ?
 C271 C304 C91 C305 -178(4) . . . . ?
 C17 C190 C280 C400 0(5) . . . . ?
 O27 Mo6 O20 Ag23 165.7(14) . . . . ?
 O27 Mo6 O20 Cu9 -7(3) . . . . ?
 O27 Mo6 O21 Cu7 -159.1(10) . . . . ?
 O27 Mo6 O21 Cu6 1.5(16) . . . . ?
 O27 Mo6 O21 Cu6A -13.0(16) . . . . ?
 O27 Mo6 O29 Ag13 -173.8(10) . . . . ?
 O27 Mo5 O23 Cu5 22(3) . . . . ?
 O27 Mo5 O23 Cu4A -117.6(17) . . . . ?
 O27 Mo5 O26 Ag17 121.6(11) . . . . ?
 O27 Mo5 O22 Ag27 -162.1(8) . . . . ?
 O27 Mo5 O22 Cu6 10.7(13) . . . . ?
 O27 Mo5 O22 Cu6A 21.6(15) . . . . ?
 O27 Mo8 O30 Ag7 -163.7(12) . . . . ?
 O27 Mo8 O32 Ag3 -106.0(8) . . . . ?
 O27 Mo8 O32 Ag1 158.3(7) . . . . ?
 O27 Mo8 O31 Ag15 -36.7(9) . . . . ?
 C273 C153 C77 C394 -2(5) . . . . ?
 C275 C204 C332 C263 -7(6) . . . . ?
 C69 C374 C55 C154 -2(6) . . . . ?
 C141 C342 C27 C384 -4(4) . . . . ?
 C285 C299 C5 C325 -6(5) . . . . ?
 C143 C217 C251 C370 -178(5) . . . . ?
 C143 C217 C251 C13 1(8) . . . . ?
 C143 C309 C389 C13 18(8) . . . . ?
 C287 C228 C286 C363 4(6) . . . . ?
 C287 C85 C383 C363 3(7) . . . . ?
 C289 C315 C171 C67 10(6) . . . . ?
 C73 C71 C159 C63 10(5) . . . . ?
 C293 C354 C241 C351 -7(4) . . . . ?
 C147 C350 C356 C244 175(3) . . . . ?
 C147 C350 C356 C290 6(5) . . . . ?
 C295 C176 C288 C306 4(5) . . . . ?
 C37 C352 C179 C195 7(7) . . . . ?
 C37 C11 C365 C195 -5(7) . . . . ?
 C297 C246 C311 C183 12(7) . . . . ?
 C299 C5 C325 C196 2(5) . . . . ?
 C301 C340 C303 C181 2(6) . . . . ?
 C151 C139 C45 C33 5(5) . . . . ?
 C303 C340 C301 C21 -5(6) . . . . ?
 C311 C246 C297 C3 -11(7) . . . . ?
 C157 C104 C133 C396 10(5) . . . . ?
 C157 C161 C97 C396 9(5) . . . . ?
 C317 C323 C381 C393 4(7) . . . . ?
 C317 C47 C387 C393 -10(8) . . . . ?
 C159 C71 C73 C125 -8(5) . . . . ?
 C323 C317 C47 C387 5(7) . . . . ?
 C323 C381 C393 C387 -8(7) . . . . ?
 C325 C196 C231 C285 0(5) . . . . ?
 C83 C388 C43 C353 -5(7) . . . . ?
 C21 C291 C181 C303 -9(6) . . . . ?
 C169 C333 C351 C241 -12(4) . . . . ?
 C43 C388 C83 C175 -3(8) . . . . ?
 C349 C305 C91 C304 8(7) . . . . ?
 C175 C331 C353 C43 -6(8) . . . . ?
 C351 C333 C169 C293 13(5) . . . . ?
 C11 C365 C195 C179 3(8) . . . . ?
 C353 C331 C175 C83 -1(7) . . . . ?
 C355 C358 C65 C177 -1(8) . . . . ?
 C355 C337 C95 C177 0(7) . . . . ?
 C179 C352 C37 C11 -11(8) . . . . ?
 C45 C139 C151 C390 -1(5) . . . . ?
 C181 C291 C21 C301 5(6) . . . . ?
 C91 C304 C203 C9 5(6) . . . . ?
 C91 C304 C271 Ag7A -86(4) . . . . ?
 C91 C305 C349 C9 -7(7) . . . . ?
 C183 C329 C3 C297 1(7) . . . . ?
 C23 C216 C378 C192 -177(4) . . . . ?
 C23 C216 C378 C165 0(6) . . . . ?
 C23 C265 C189 C165 -13(6) . . . . ?
 C369 C185 C371 C93 0.0 . . . . ?
 C185 C56 C88 Ag25 162(31) . . . . ?
 C185 C56 C88 Ag37 23(35) . . . . ?
 C185 C56 C88 Ag26 -92(34) . . . . ?
 C185 C369 C187 C373 0.0 . . . . ?
 C185 C371 C93 C373 0.0 . . . . ?
 C371 C93 C373 C187 0.0 . . . . ?
 C93 C373 C187 C369 0.0 . . . . ?
 C187 C369 C185 C56 -176(4) . . . . ?
 C187 C369 C185 C371 0.0 . . . . ?
 C47 C317 C323 C170 176(4) . . . . ?
 C47 C317 C323 C381 -2(7) . . . . ?
 C47 C387 C393 C381 13(8) . . . . ?
 C377 C361 C261 C191 0.0 . . . . ?
 C361 C377 C274 C76 179(2) . . . . ?
 C361 C377 C274 C173 0.0 . . . . ?
 C361 C261 C191 C173 0.0 . . . . ?
 C261 C191 C173 C274 0.0 . . . . ?
 C191 C173 C274 C76 -179(2) . . . . ?
 C191 C173 C274 C377 0.0 . . . . ?
 C274 C377 C361 C261 0.0 . . . . ?
 C189 C265 C23 C216 8(6) . . . . ?
 C95 C337 C355 C358 2(7) . . . . ?
 C3 C329 C183 C311 0(6) . . . . ?
 C97 C396 C133 C104 -7(5) . . . . ?
 C389 C13 C251 C370 -178(4) . . . . ?
 C389 C13 C251 C217 3(7) . . . . ?
 C197 C395 C99 C397 0.0 . . . . ?
 C395 C197 C399 C199 0.0 . . . . ?
 C395 C99 C397 C199 0.0 . . . . ?
 C99 C397 C199 C399 0.0 . . . . ?
 C397 C199 C399 C197 0.0 . . . . ?
 C399 C197 C395 C372 174(3) . . . . ?
 C399 C197 C395 C99 0.0 . . . . ?
 Ag C272 C308 C310 -84(4) . . . . ?
 Ag C272 C308 C318 98(3) . . . . ?
 Ag7A C294 C233 C117 145.2(17) . . . . ?
 Ag7A C294 C233 C119 -36(3) . . . . ?
 Cu4A Cu5 C1 Ag29 -9.3(11) . . . . ?
 Cu4A Cu5 C1 Ag19 -157.2(6) . . . . ?
 Cu4A Cu5 C1 Ag30 66.8(10) . . . . ?
 Cu6A Cu7 C106 Ag25 -15.0(10) . . . . ?
 Cu6A Cu7 C106 Ag24 61.2(10) . . . . ?
 Cu6A Cu7 C106 Ag36 -158.5(5) . . . . ?

_shelx_res_file
;
TITL gjp20220604-11_auto_a.res in P1
    gjp20220604-11_auto.res
    created by SHELXL-2016/6 at 18:38:49 on 09-Dec-2023
REM Old TITL GJP20220604-11_auto in P1
REM SHELXT solution in P1
REM R1 0.120, Rweak 0.050, Alpha 0.000, Orientation as input
REM Flack x = 0.153 ( 0.007 ) from Parsons' quotients
REM Formula found by SHELXT: C241 O82 Cu12 Mo4 Ag58
CELL 1.54184 21.620547 22.331871 23.423043 104.2338 116.179 102.6127
ZERR 1 0.000095 0.0001 0.000085 0.0004 0.0004 0.0004
LATT -1
SFAC C H Ag Cu Mo O
UNIT 400 250 54 12 8 32
SIMU C197 > C399
RIGU 0.001 0.001
ISOR 0.001 0.002 O15 O5 O13 O11 O18 O28 O19 O20 O21
ISOR 0.001 0.002 Mo7 Mo3 Mo6 Cu2
SIMU 0.001 0.002 2
DFIX 1.4 C367 C345 C367 C253
DFIX 1.2 C370 C168
SIMU Ag20 Ag11

L.S. 10
PLAN  68
SIZE 0.15 0.15 0.15
TEMP -123.15(10)
CONF
list 4
MORE -1
BOND $H
fmap 2 53
acta
SHEL 999 0.84
OMIT 5 1 20
OMIT 8 17 -10
OMIT 6 19 -13
OMIT 7 20 -15
OMIT 11 17 -13
OMIT 14 16 -16
OMIT 12 17 -15
OMIT 13 18 -18
OMIT 13 18 -20
OMIT 9 19 -15
OMIT 1 20 -14
OMIT 12 19 -20
REM <olex2.extras>
REM <HklSrc "%.\\GJP20220604-11_auto.hkl">
REM </olex2.extras>

WGHT    0.165700  213.063705
EXTI    0.000019
FVAR       0.08959   0.83042   0.83861   0.52138   0.41593
MO7   5    0.479472    0.337534    0.485225    11.00000    0.01146    0.01032 =
         0.01097    0.00462    0.00705    0.00965
MO6   5    0.380057    0.433135    0.517765    11.00000    0.01134    0.00947 =
         0.00957    0.00377    0.00687    0.00919
MO5   5    0.376918    0.395801    0.362205    11.00000    0.01716    0.01097 =
         0.00928    0.00559    0.00845    0.01180
MO4   5    0.625930    0.593624    0.645815    11.00000    0.01423    0.01360 =
         0.01200    0.00742    0.01028    0.01268
AG25  3    0.333876    0.649488    0.505215    11.00000    0.02252    0.02100 =
         0.02821    0.01311    0.01654    0.01795
MO3   5    0.667637    0.525078    0.526695    11.00000    0.01575    0.01072 =
         0.01352    0.00512    0.01059    0.01078
AG21  3    0.667903    0.418943    0.749077    11.00000    0.02890    0.02130 =
         0.01636    0.01077    0.00918    0.01610
MO2   5    0.556999    0.616213    0.494176    11.00000    0.01732    0.01133 =
         0.01193    0.00634    0.01007    0.01282
AG29  3    0.554759    0.394503    0.266906    11.00000    0.02713    0.02146 =
         0.01815    0.00507    0.01529    0.01205
AG31  3    0.670078    0.357082    0.501273    11.00000    0.02816    0.01975 =
         0.03894    0.01608    0.02550    0.01996
AG6   3    0.098078    0.161762    0.251618    11.00000    0.02183    0.01608 =
         0.01808    0.00445    0.00608    0.00872
AG52  3    0.851189    0.852004    0.620847    11.00000    0.02782    0.01731 =
         0.02778    0.00816    0.01603    0.01053
MO8   5    0.288776    0.272925    0.395568    11.00000    0.01308    0.00838 =
         0.01260    0.00277    0.00629    0.00775
MO1   5    0.744061    0.694888    0.617553    11.00000    0.01520    0.00946 =
         0.01779    0.00496    0.01218    0.00894
AG46  3    0.730033    0.867719    0.668198    11.00000    0.02515    0.02183 =
         0.02541    0.00908    0.01359    0.01245
AG5   3    0.094377    0.288588    0.341525    11.00000    0.02743    0.02173 =
         0.02175    0.00681    0.01307    0.01449
AG14  3    0.194733    0.475423    0.484364    11.00000    0.02351    0.02158 =
         0.02021    0.00358    0.00976    0.01012
AG2   3    0.276681    0.157737    0.491765    11.00000    0.02915    0.02079 =
         0.03407    0.01282    0.01689    0.01669
AG24  3    0.336616    0.570922    0.602399    11.00000    0.02563    0.02372 =
         0.02129    0.00599    0.01178    0.01375
AG3   3    0.258553    0.285642    0.539436    11.00000    0.02520    0.01957 =
         0.02061    0.00350    0.01299    0.00896
AG10  3    0.534170    0.186944    0.480146    11.00000    0.02914    0.02081 =
         0.03621    0.01282    0.02071    0.01863
AG19  3    0.490800    0.227014    0.336440    11.00000    0.04017    0.02145 =
         0.04243    0.01606    0.03240    0.01935
AG13  3    0.273281    0.436776    0.614863    11.00000    0.02430    0.03173 =
         0.02331    0.00930    0.01598    0.01529
AG11  3    0.506556    0.229168    0.604522    11.00000    0.02274    0.02632 =
         0.03231    0.01203    0.01520    0.01626
AG12  3    0.413268    0.381932    0.663522    11.00000    0.01771    0.04163 =
         0.01940    0.01460    0.00991    0.01253
AG51  3    0.881189    0.859262    0.760392    11.00000    0.02197    0.02573 =
         0.02371    0.00275    0.01283    0.00900
AG40  3    0.767753    0.531547    0.411399    11.00000    0.03088    0.01923 =
         0.03603    0.01015    0.02076    0.01488
AG1   3    0.125459    0.166472    0.386638    11.00000    0.02441    0.02031 =
         0.02001    0.00489    0.00978    0.00772
AG15  3    0.151851    0.299186    0.247324    11.00000    0.02939    0.02493 =
         0.02307    0.01325    0.00966    0.01201
AG45  3    0.733414    0.794272    0.764897    11.00000    0.03352    0.02779 =
         0.02701    0.00682    0.01999    0.01300
AG48  3    0.692808    0.749534    0.472036    11.00000    0.03678    0.02209 =
         0.02679    0.01139    0.01794    0.01344
AG17  3    0.238388    0.358976    0.174042    11.00000    0.03593    0.03037 =
         0.01735    0.00976    0.00614    0.01420
AG37  3    0.510374    0.786714    0.523088    11.00000    0.02862    0.02693 =
         0.02462    0.00943    0.01195    0.01064
AG0Y  3    0.208887    0.458536    0.295276    11.00000    0.03910    0.02650 =
         0.02096    0.00464    0.00695    0.02034
AG8   3    0.231221    0.132411    0.221304    11.00000    0.02851    0.02345 =
         0.02640    0.00661    0.01113    0.01154
AG18  3    0.342845    0.278444    0.178331    11.00000    0.03772    0.02162 =
         0.02522    0.00700    0.01522    0.01086
AG32  3    0.845333    0.499012    0.547006    11.00000    0.02485    0.02257 =
         0.04231    0.00936    0.01809    0.01560
AG38  3    0.522887    0.730774    0.394115    11.00000    0.03910    0.02376 =
         0.02791    0.01484    0.01719    0.01644
AG39  3    0.595756    0.624016    0.350835    11.00000    0.06551    0.01779 =
         0.02264    0.00828    0.02476    0.01868
AG30  3    0.692063    0.402417    0.399937    11.00000    0.03913    0.02154 =
         0.03540    0.01161    0.02710    0.01643
AG23  3    0.484935    0.563785    0.700392    11.00000    0.03007    0.03942 =
         0.02525    0.00237    0.02191    0.01110
AG16  3    0.179770    0.202866    0.134790    11.00000    0.03348    0.02944 =
         0.02609    0.00858    0.01504    0.00992
AG4   3    0.120309    0.334492    0.480747    11.00000    0.02705    0.03099 =
         0.02951    0.00966    0.01642    0.01767
AG34  3    0.780482    0.615896    0.834927    11.00000    0.02897    0.02791 =
         0.03017    0.01331    0.00940    0.00656
AG49  3    0.848957    0.732396    0.526615    11.00000    0.04268    0.02566 =
         0.04455    0.01067    0.03407    0.01693
AG36  3    0.565199    0.739739    0.707355    11.00000    0.02118    0.04177 =
         0.03162    0.00177    0.01259    0.01558
AG26  3    0.392846    0.667324    0.410627    11.00000    0.03437    0.02896 =
         0.02646    0.01123    0.01175    0.01563
AG47  3    0.649352    0.863798    0.527946    11.00000    0.04259    0.03081 =
         0.04299    0.02109    0.02680    0.02363
AG44  3    0.859205    0.766759    0.876191    11.00000    0.03465    0.02526 =
         0.02987    0.00875    0.01766    0.00803
AG43  3    0.922297    0.734445    0.793540    11.00000    0.02756    0.02878 =
         0.03303    0.00549    0.01539    0.01493
AG27  3    0.397654    0.539414    0.309441    11.00000    0.04455    0.02181 =
         0.01616    0.01161    0.00512    0.01234
AG42  3    0.899742    0.634216    0.661481    11.00000    0.03787    0.02444 =
         0.04827    0.00968    0.02301    0.02246
AG9   3    0.373115    0.146346    0.351589    11.00000    0.02843    0.02752 =
         0.04630    0.01763    0.02167    0.01643
AG28  3    0.411085    0.421261    0.222278    11.00000    0.04512    0.02864 =
         0.02338    0.00974    0.01651    0.01492
PART 1
AG35  3    0.675417    0.699178    0.825095    21.00000    0.03399    0.02622 =
         0.02321    0.00272    0.01875    0.00910
PART 0
AG1K  3    0.391710    0.103438    0.484284    11.00000    0.03953    0.02790 =
         0.04265    0.01626    0.02324    0.02243
AG22  3    0.637172    0.542877    0.795858    11.00000    0.03424    0.04362 =
         0.02884    0.01508    0.01653    0.01688
PART 1
AG7   3    0.222279    0.083210    0.331322    31.00000    0.03267    0.02032 =
         0.03487    0.00979    0.02246    0.01210
PART 0
AG50  3    0.952063    0.779772    0.691785    11.00000    0.02963    0.02193 =
         0.06782    0.01828    0.02515    0.01283
AG41  3    0.912256    0.627805    0.533082    11.00000    0.04225    0.04418 =
         0.05010    0.01105    0.02848    0.02478
AG20  3    0.636944    0.318304    0.621965     0.76820    0.02672    0.03357 =
         0.02616    0.01626    0.01681    0.02095
AG33  3    0.827583    0.503639    0.678721    11.00000    0.04659    0.06581 =
         0.10134    0.06506    0.05599    0.04417
CU9   4    0.546427    0.439690    0.658652    11.00000    0.01953    0.02301 =
         0.01582    0.01037    0.01174    0.01323
CU11  4    0.224531    0.392080    0.390007    11.00000    0.01546    0.01715 =
         0.01930    0.00469    0.00683    0.01303
CU12  4    0.396763    0.283242    0.550853    11.00000    0.01903    0.01808 =
         0.01938    0.01160    0.01002    0.01015
CU5   4    0.534745    0.367966    0.369315    11.00000    0.02840    0.02249 =
         0.02355    0.01103    0.02003    0.01739
CU8   4    0.681159    0.462424    0.654846    11.00000    0.02133    0.02110 =
         0.02210    0.01331    0.01231    0.01599
CU10  4    0.359282    0.250792    0.298848    11.00000    0.02292    0.01650 =
         0.01756    0.00338    0.01219    0.01019
CU3   4    0.795125    0.613163    0.715141    11.00000    0.01975    0.02208 =
         0.02027    0.00882    0.00743    0.00966
CU2   4    0.616895    0.747469    0.619917    11.00000    0.02041    0.01709 =
         0.02300    0.00497    0.01078    0.01255
CU7   4    0.458873    0.624669    0.577049    11.00000    0.02109    0.02465 =
         0.01963    0.00596    0.01256    0.01619
PART 1
CU4   4    0.557259    0.499694    0.360160    41.00000    0.01826    0.01668 =
         0.01548    0.00714    0.01177    0.00917
PART 0
CU1   4    0.712509    0.621536    0.464483    11.00000    0.02589    0.02112 =
         0.02251    0.00866    0.01930    0.01160
PART 1
CU6   4    0.333284    0.531549    0.427034    51.00000    0.01558    0.01483 =
         0.01606    0.00719    0.00733    0.01072
PART 0
O25   6    0.384094    0.308585    0.385218    11.00000    0.02024    0.01470 =
         0.01611    0.00574    0.01104    0.01110
O6    6    0.635188    0.668546    0.606595    11.00000    0.01892    0.01593 =
         0.01964    0.00723    0.01218    0.01122
O19   6    0.455391    0.428302    0.476675    11.00000    0.01073    0.01047 =
         0.01027    0.00388    0.00552    0.00535
O28   6    0.385541    0.335879    0.498945    11.00000    0.01659    0.01619 =
         0.01766    0.00782    0.00927    0.00930
O4    6    0.664968    0.619754    0.514426    11.00000    0.02395    0.01838 =
         0.02127    0.00953    0.01752    0.01308
O5    6    0.719256    0.600884    0.627960    11.00000    0.01792    0.01877 =
         0.01836    0.00717    0.00991    0.00855
O20   6    0.454387    0.461892    0.603087    11.00000    0.01242    0.01164 =
         0.01162    0.00403    0.00616    0.00647
O18   6    0.541032    0.381495    0.575022    11.00000    0.01299    0.01209 =
         0.01255    0.00528    0.00610    0.00725
O9    6    0.476631    0.605901    0.501988    11.00000    0.01920    0.01800 =
         0.01625    0.00636    0.01119    0.01391
O30   6    0.308301    0.204683    0.409738    11.00000    0.01450    0.01028 =
         0.01544    0.00327    0.00377    0.00751
O12   6    0.516173    0.562706    0.406105    11.00000    0.02023    0.01315 =
         0.01378    0.00578    0.00915    0.01143
O8    6    0.544448    0.598791    0.640284    11.00000    0.01507    0.01567 =
         0.01416    0.00573    0.00956    0.01137
O10   6    0.623049    0.514854    0.655573    11.00000    0.01810    0.01747 =
         0.01748    0.01029    0.01071    0.01392
O3    6    0.787676    0.736340    0.707597    11.00000    0.01681    0.01142 =
         0.01961    0.00444    0.01058    0.00841
O13   6    0.602132    0.475842    0.436656    11.00000    0.01770    0.01585 =
         0.01570    0.00656    0.01035    0.00907
O23   6    0.451749    0.402942    0.348570    11.00000    0.01850    0.01258 =
         0.01110    0.00423    0.00857    0.01030
O17   6    0.538032    0.349151    0.450913    11.00000    0.01319    0.01180 =
         0.01279    0.00459    0.00661    0.00856
O21   6    0.378925    0.508690    0.505709    11.00000    0.01460    0.01368 =
         0.01446    0.00617    0.00702    0.00979
O2    6    0.727683    0.758326    0.587716    11.00000    0.01663    0.01065 =
         0.01961    0.00447    0.01089    0.00895
O1    6    0.817010    0.684563    0.606275    11.00000    0.01712    0.01085 =
         0.02023    0.00407    0.01225    0.00842
O32   6    0.225455    0.279132    0.423100    11.00000    0.01471    0.01027 =
         0.01474    0.00159    0.00625    0.00675
O24   6    0.460786    0.254917    0.478948    11.00000    0.01274    0.01192 =
         0.01509    0.00506    0.00635    0.00917
O29   6    0.299985    0.408400    0.522150    11.00000    0.01258    0.01211 =
         0.01210    0.00247    0.00625    0.00723
O15   6    0.750944    0.546640    0.526456    11.00000    0.01680    0.01452 =
         0.01746    0.00433    0.00921    0.00846
O7    6    0.695222    0.649124    0.730658    11.00000    0.01628    0.01679 =
         0.01493    0.00555    0.00877    0.01128
O31   6    0.232840    0.245005    0.304524    11.00000    0.01517    0.01021 =
         0.01408    0.00225    0.00562    0.00683
O16   6    0.575758    0.696338    0.492619    11.00000    0.02014    0.01324 =
         0.01499    0.00566    0.00780    0.01078
O26   6    0.301058    0.342557    0.278057    11.00000    0.02010    0.01312 =
         0.01213    0.00454    0.00569    0.01030
C1    1    0.560460    0.307388    0.320911    11.00000    0.02772
C4    1    0.805940    0.896706    0.782753    11.00000    0.06316
C6    1    0.151980    0.430731    0.549243    11.00000    0.03566
C8    1    0.733657    0.520391    0.843004    11.00000    0.05553
C10   1    0.918067    0.540435    0.661748    11.00000    0.04937
C12   1    0.249993    0.588097    0.526013    11.00000    0.04058
C14   1    0.220054    0.260144    0.092449    11.00000    0.04711
C16   1    0.752380    0.427807    0.694195    11.00000    0.02423
C18   1    0.271492    0.565117    0.373821    11.00000    0.01594
C20   1    0.348943    0.158329    0.173053    11.00000    0.02527
C22   1    0.887793    0.531012    0.476179    11.00000    0.03437
C24   1    0.526937    0.416230    0.775079    11.00000    0.02542
C26   1    0.373754    0.542190    0.687553    11.00000    0.03987
C28   1    0.783252    0.647782    0.381155    11.00000    0.02798
C30   1    0.802861    0.721018    0.914426    11.00000    0.06445
C32   1    0.672503    0.242713    0.512324    11.00000    0.03703
C34   1    0.806696    0.949310    0.814201    11.00000    0.06410
C36   1    0.539915    0.427853    0.733650    11.00000    0.02146
C38   1    0.813263    0.669897    0.342106    11.00000    0.03125
C40   1    0.329464    0.462058    0.201601    11.00000    0.06159
C42   1    0.600219    0.825125    0.642178    11.00000    0.02184
C44   1    0.359176    0.113034    0.123707    11.00000    0.03012
C46   1    0.213824    0.623524    0.508664    11.00000    0.04150
C48   1    0.398621    0.233438    0.603423    11.00000    0.02150
C50   1    0.881133    0.349270    0.526699    11.00000    0.04261
C52   1    0.681638    0.436689    0.266440    11.00000    0.03860
C54   1    0.306381    0.353942    0.649167    11.00000    0.03836
C56   1    0.363474    0.775119    0.503881    11.00000    0.07738
C58   1    0.267947    0.059143    0.267059    11.00000    0.09641
C60   1    0.149835    0.480826    0.580803    11.00000    0.03626
C62   1    0.539592    0.840311    0.457389    11.00000    0.05304
C64   1    0.263535    0.341319    0.669130    11.00000    0.03945
C66   1    0.578832    0.266841    0.293304    11.00000    0.03135
C68   1    0.617202    0.302916    0.695713    11.00000    0.04844
C70   1    0.754746    0.632770    0.411966    11.00000    0.02514
C72   1    0.478286    0.138864    0.358947    11.00000    0.05642
C74   1    0.628804    0.294686    0.749184    11.00000    0.04936
C76   1    0.918232    0.637667    0.859174    11.00000    0.02992
C78   1    0.761368    0.916944    0.602554    11.00000    0.04084
C80   1    0.541789    0.542622    0.179092    11.00000    0.02529
C82   1    0.505109    0.127692    0.539885    11.00000    0.04051
C84   1    0.870946    0.623527    0.800666    11.00000    0.02252
C86   1    0.584229    0.873437    0.654896    11.00000    0.02760
C88   1    0.387151    0.736997    0.486068    11.00000    0.07661
C90   1    0.888964    0.483309    0.438754    11.00000    0.03473
C92   1   -0.007856    0.027317    0.092368    11.00000    0.04985
C94   1    0.985323    0.883884    0.892657    11.00000    0.04031
C96   1    0.088151    0.427434    0.347187    11.00000    0.02348
C98   1    0.137155    0.407459    0.365858    11.00000    0.01874
C100  1    0.953936    0.882900    0.722065    11.00000    0.05750
C102  1    0.542421    0.513074    0.280523    11.00000    0.01702
C104  1    0.567562    0.931108    0.672046    11.00000    0.03394
C106  1    0.439033    0.681211    0.633641    11.00000    0.02424
C108  1    0.371070    0.536034    0.737731    11.00000    0.04062
C110  1    0.099101    0.082789    0.295152    11.00000    0.02782
C112  1    0.543992    0.530032    0.238263    11.00000    0.02110
C114  1    0.148480    0.541225    0.621933    11.00000    0.03704
C116  1    0.966971    0.534955    0.708512    11.00000    0.05008
C118  1    0.662114    0.794991    0.812116    11.00000    0.07237
C120  1   -0.021824    0.225425    0.190169    11.00000    0.03796
C122  1    1.158197    1.073478    0.997158    11.00000    0.04336
AFIX  43
H122  2    1.196497    1.116174    1.018050    11.00000   -1.20000
AFIX   0
C124  1    0.432895    0.343847    0.174556    11.00000    0.04621
C126  1    0.681968    0.434261    0.318907    11.00000    0.03774
C128  1    0.370006    0.529679    0.796910    11.00000    0.04216
C130  1   -0.000040    0.191542    0.362525    11.00000    0.04080
C132  1    0.763921    0.491368    0.877995    11.00000    0.05660
C134  1    0.059876    0.081431    0.124497    11.00000    0.04821
AFIX  66
C136  1    0.530012    0.041595    0.358301    11.00000    0.05978
C115  1    0.572890    0.035843    0.420129    11.00000    0.06066
AFIX  43
H115  2    0.585701    0.068020    0.462643    11.00000   -1.20000
AFIX  65
C362  1    0.597022   -0.016988    0.419754    11.00000    0.06143
AFIX  43
H362  2    0.626327   -0.020919    0.462011    11.00000   -1.20000
AFIX  65
C345  1    0.578277   -0.064068    0.357550    11.00000    0.06207
AFIX  43
H345  2    0.594770   -0.100176    0.357294    11.00000   -1.20000
AFIX  65
C367  1    0.535399   -0.058317    0.295722    11.00000    0.06217
AFIX  43
H367  2    0.522588   -0.090495    0.253208    11.00000   -1.20000
AFIX  65
C253  1    0.511266   -0.005486    0.296096    11.00000    0.06134
AFIX  43
H253  2    0.481961   -0.001555    0.253839    11.00000   -1.20000
AFIX   0
C138  1    0.763007    0.382021    0.483141    11.00000    0.04054
C140  1    0.503669    0.097408    0.359388    11.00000    0.05759
C142  1    0.284821    0.357745    0.018044    11.00000    0.05020
AFIX  43
H142  2    0.307341    0.389453    0.063787    11.00000   -1.20000
AFIX   0
C144  1    0.463596    0.282969    0.081261    11.00000    0.04841
C146  1    0.041811    0.230111    0.225835    11.00000    0.03740
C148  1    0.026779    0.507459    0.361574    11.00000    0.03107
AFIX  43
H148  2    0.060883    0.526411    0.410103    11.00000   -1.20000
AFIX   0
C150  1    0.612471    0.728016    0.363558    11.00000    0.05986
C152  1    0.521116    0.403452    0.828875    11.00000    0.02997
C154  1    0.171192    0.664080    0.492732    11.00000    0.04359
C156  1    0.119154    0.128078    0.148470    11.00000    0.04738
C158  1    0.184327    0.176852    0.500277    11.00000    0.05319
C160  1    0.346810    0.191926    0.219202    11.00000    0.02055
C162  1    0.452529    0.317383    0.133075    11.00000    0.04697
C164  1    0.081707    0.549184    0.602324    11.00000    0.03750
AFIX  43
H164  2    0.037109    0.514464    0.564131    11.00000   -1.20000
AFIX   0
C166  1    0.390067    0.201030    0.636939    11.00000    0.02826
C168  1    0.588680    0.610244    0.811860    11.00000    0.06761
C170  1    1.009045    0.928603    0.741155    11.00000    0.05898
C172  1    0.143906    0.376437    0.199198    11.00000    0.06558
C174  1    0.857510    0.378150    0.730548    11.00000    0.03386
C176  1    1.042742    0.949524    0.925891    11.00000    0.04161
C180  1    0.567710    0.128305    0.575518    11.00000    0.04102
C182  1    0.941528    0.340342    0.381200    11.00000    0.03688
AFIX  43
H182  2    0.972689    0.317786    0.400427    11.00000   -1.20000
AFIX   0
C184  1    1.063180    0.740932    0.797122    11.00000    0.06212
C186  1    0.055871    0.240757    0.401514    11.00000    0.04023
C188  1    0.936944    0.830363    0.868587    11.00000    0.03958
C190  1    0.641557    0.129848    0.616339    11.00000    0.04202
C192  1    0.484600    0.847675    0.419971    11.00000    0.05365
C194  1    0.892769    0.425772    0.395000    11.00000    0.03552
C196  1   -0.072937    0.137253    0.314899    11.00000    0.04191
C198  1    0.849989    0.402263    0.325766    11.00000    0.03621
AFIX  43
H198  2    0.816052    0.422214    0.305433    11.00000   -1.20000
AFIX   0
C200  1    0.596838    0.749240    0.317642    11.00000    0.06070
C202  1    0.803203    0.406674    0.712038    11.00000    0.02884
C204  1    0.362581    0.629353    0.194322    11.00000    0.04787
C206  1    0.389494    0.482342    0.819756    11.00000    0.04326
AFIX  43
H206  2    0.403815    0.452249    0.796558    11.00000   -1.20000
AFIX   0
C208  1    0.030470    0.452329    0.317192    11.00000    0.02865
C210  1    0.361638    0.133398    0.070095    11.00000    0.03248
AFIX  43
H210  2    0.354597    0.173088    0.066294    11.00000   -1.20000
AFIX   0
C212  1    0.225227    0.582590    0.335678    11.00000    0.02294
C214  1    0.138119    0.153277    0.511378    11.00000    0.05450
C216  1    0.413591    0.919434    0.400509    11.00000    0.05534
AFIX  43
H216  2    0.453042    0.954707    0.442590    11.00000   -1.20000
AFIX   0
C218  1    0.651922    0.277331    0.544330    11.00000    0.03681
C220  1    0.663025    0.828099    0.858038    11.00000    0.07338
C222  1    0.505587    0.486662    0.113235    11.00000    0.02733
AFIX  43
H222  2    0.484642    0.442714    0.109370    11.00000   -1.20000
AFIX   0
C224  1    0.575372    0.606713    0.183655    11.00000    0.02741
AFIX  43
H224  2    0.600658    0.643908    0.226458    11.00000   -1.20000
AFIX   0
C226  1    0.213786    0.323269    0.691822    11.00000    0.04106
C228  1    1.028199    0.532179    0.761136    11.00000    0.05153
C230  1    0.700014    0.202799    0.480406    11.00000    0.03844
AFIX  66
C232  1    0.378660    0.169217    0.679296    11.00000    0.03525
C375  1    0.307083    0.140180    0.665287    11.00000    0.03896
AFIX  43
H375  2    0.265896    0.140903    0.627157    11.00000   -1.20000
AFIX  65
C193  1    0.295768    0.110085    0.707067    11.00000    0.04106
AFIX  43
H193  2    0.246848    0.090240    0.697492    11.00000   -1.20000
AFIX  65
C319  1    0.356031    0.109028    0.762857    11.00000    0.04134
AFIX  43
H319  2    0.348297    0.088459    0.791412    11.00000   -1.20000
AFIX  65
C385  1    0.427608    0.138065    0.776867    11.00000    0.04041
AFIX  43
H385  2    0.468795    0.137342    0.814997    11.00000   -1.20000
AFIX  65
C109  1    0.438924    0.168160    0.735088    11.00000    0.03826
AFIX  43
H109  2    0.487844    0.188005    0.744663    11.00000   -1.20000
AFIX   0
C234  1    0.245538    0.297915    0.003326    11.00000    0.04946
C236  1    0.691772    0.444274    0.211284    11.00000    0.04000
C238  1    0.387487    0.641042    0.266252    11.00000    0.04672
C240  1    0.227149    0.278595    0.050911    11.00000    0.04809
C242  1    0.280372    0.057864    0.433861    11.00000    0.05233
C244  1    0.817690    0.962015    0.641130    11.00000    0.04138
C246  1    0.806665    0.465920    0.923899    11.00000    0.05853
C248  1    0.403944    0.649009    0.325184    11.00000    0.04605
C250  1    0.564547    0.434934    0.951175    11.00000    0.03353
AFIX  43
H250  2    0.598267    0.466197    0.997464    11.00000   -1.20000
AFIX   0
C252  1    0.145604    0.656038    0.696775    11.00000    0.03834
AFIX  43
H252  2    0.144713    0.695196    0.723336    11.00000   -1.20000
AFIX   0
C254  1    0.571644    0.615298    0.127277    11.00000    0.02905
AFIX  43
H254  2    0.596074    0.658656    0.131923    11.00000   -1.20000
AFIX   0
C256  1    0.078620    0.606875    0.637350    11.00000    0.03796
AFIX  43
H256  2    0.032974    0.613513    0.622138    11.00000   -1.20000
AFIX   0
C258  1    0.786112    0.707265    0.307190    11.00000    0.03306
AFIX  43
H258  2    0.748034    0.720416    0.309406    11.00000   -1.20000
AFIX   0
C260  1    0.817733    0.814884    0.510723    11.00000    0.05236
C262  1    0.264012    0.010764    0.224743    11.00000    0.09692
C264  1    0.514438    0.377826    0.939008    11.00000    0.03432
AFIX  43
H264  2    0.512522    0.369206    0.976063    11.00000   -1.20000
AFIX   0
C266  1    0.940930    0.394681    0.425190    11.00000    0.03609
AFIX  43
H266  2    0.972019    0.410205    0.473949    11.00000   -1.20000
AFIX   0
C268  1    0.274082    0.473176    0.165835    11.00000    0.06235
C270  1    0.568186    0.449033    0.899153    11.00000    0.03200
AFIX  43
H270  2    0.603167    0.490512    0.910059    11.00000   -1.20000
AFIX   0
C272  1    0.785691    0.708971    0.955934    11.00000    0.06536
C276  1    0.534250    0.564281    0.063953    11.00000    0.02948
AFIX  43
H276  2    0.529469    0.572359    0.024513    11.00000   -1.20000
AFIX   0
C278  1    1.001530    0.725760    0.757865    11.00000    0.06125
C280  1    0.700503    0.189440    0.668058    11.00000    0.04244
AFIX  43
H280  2    0.692831    0.230196    0.676960    11.00000   -1.20000
AFIX   0
C282  1    0.670438    0.249506    0.264249    11.00000    0.03714
AFIX  43
H282  2    0.703573    0.294154    0.294546    11.00000   -1.20000
AFIX   0
C284  1    0.524283    0.263632    0.096225    11.00000    0.04937
AFIX  43
H284  2    0.560924    0.274527    0.142889    11.00000   -1.20000
AFIX   0
C286  1    1.084962    0.522163    0.753536    11.00000    0.05232
AFIX  43
H286  2    1.083328    0.514905    0.711107    11.00000   -1.20000
AFIX   0
C288  1    1.027623    1.006512    0.930431    11.00000    0.04213
AFIX  43
H288  2    0.977541    1.003622    0.909258    11.00000   -1.20000
AFIX   0
C290  1    0.922185    1.042438    0.753953    11.00000    0.04300
AFIX  43
H290  2    0.907872    1.014884    0.774573    11.00000   -1.20000
AFIX   0
C292  1    0.603125    0.224505    0.257323    11.00000    0.03535
C294  1    0.078201    0.024321    0.264820    11.00000    0.03417
C296  1    0.952569    0.391430    0.582066    11.00000    0.04333
AFIX  43
H296  2    0.960015    0.435564    0.606953    11.00000   -1.20000
AFIX   0
C298  1   -0.097501    0.216545    0.147698    11.00000    0.03946
C300  1    1.004483    0.310055    0.564064    11.00000    0.04424
AFIX  43
H300  2    1.045726    0.296566    0.576153    11.00000   -1.20000
AFIX   0
C302  1    0.353217    0.575370    0.833891    11.00000    0.04310
AFIX  43
H302  2    0.344364    0.611239    0.821095    11.00000   -1.20000
AFIX   0
C304  1    0.152807   -0.033896    0.398636    11.00000    0.05477
C306  1    1.083529    1.066297    0.964753    11.00000    0.04285
AFIX  43
H306  2    1.071951    1.105161    0.967119    11.00000   -1.20000
AFIX  66
C308  1    0.761103    0.693234    1.000031    11.00000    0.06652
C310  1    0.753809    0.741834    1.044007    11.00000    0.06727
AFIX  43
H310  2    0.763838    0.785438    1.044037    11.00000   -1.20000
AFIX  65
C312  1    0.731843    0.726637    1.087937    11.00000    0.06777
AFIX  43
H312  2    0.726858    0.759853    1.117991    11.00000   -1.20000
AFIX  65
C314  1    0.717170    0.662839    1.087892    11.00000    0.06798
AFIX  43
H314  2    0.702157    0.652452    1.117917    11.00000   -1.20000
AFIX  65
C316  1    0.724463    0.614238    1.043917    11.00000    0.06805
AFIX  43
H316  2    0.714434    0.570635    1.043887    11.00000   -1.20000
AFIX  65
C318  1    0.746429    0.629435    0.999987    11.00000    0.06732
AFIX  43
H318  2    0.751414    0.596218    0.969932    11.00000   -1.20000
AFIX   0
C320  1    0.679119    0.189243    0.411806    11.00000    0.03910
AFIX  43
H320  2    0.646946    0.208941    0.387872    11.00000   -1.20000
AFIX   0
C322  1    0.873903    0.287243    0.485852    11.00000    0.04349
AFIX  43
H322  2    0.827828    0.259891    0.444114    11.00000   -1.20000
AFIX   0
C324  1    0.100973    0.339007    0.139132    11.00000    0.06647
C326  1    0.374390    0.093652    0.025410    11.00000    0.03432
AFIX  43
H326  2    0.380879    0.107798   -0.007336    11.00000   -1.20000
AFIX   0
C328  1    0.815198    0.845676    0.474386    11.00000    0.05304
C330  1    0.821188    0.369442    0.506534    11.00000    0.04134
C332  1    0.397804    0.601887    0.165078    11.00000    0.04851
AFIX  43
H332  2    0.436269    0.588872    0.191730    11.00000   -1.20000
AFIX   0
C334  1    0.689869    0.206314    0.224342    11.00000    0.03861
AFIX  43
H334  2    0.735822    0.222524    0.226854    11.00000   -1.20000
AFIX   0
C336  1    0.211786    0.589966    0.677784    11.00000    0.03786
AFIX  43
H336  2    0.257952    0.584646    0.691211    11.00000   -1.20000
AFIX   0
C338  1    0.748841    0.119599    0.413908    11.00000    0.03998
AFIX  43
H338  2    0.765160    0.091492    0.391081    11.00000   -1.20000
AFIX   0
C340  1    0.637877    0.278685    0.806590    11.00000    0.05078
C342  1    0.870723    0.710219    0.266291    11.00000    0.03492
AFIX  43
H342  2    0.891106    0.725822    0.241712    11.00000   -1.20000
AFIX   0
C344  1    0.193437    0.370750    0.725944    11.00000    0.04187
AFIX  43
H344  2    0.215736    0.416742    0.736469    11.00000   -1.20000
AFIX  66
C346  1    0.080938    0.117915    0.519490    11.00000    0.05667
C135  1    0.014563    0.128476    0.494782    11.00000    0.05781
AFIX  43
H135  2    0.007176    0.158371    0.472001    11.00000   -1.20000
AFIX  65
C163  1   -0.041003    0.095296    0.503406    11.00000    0.05876
AFIX  43
H163  2   -0.086367    0.102514    0.486519    11.00000   -1.20000
AFIX  65
C327  1   -0.030194    0.051555    0.536738    11.00000    0.05921
AFIX  43
H327  2   -0.068171    0.028878    0.542631    11.00000   -1.20000
AFIX  65
C89   1    0.036181    0.040993    0.561446    11.00000    0.05906
AFIX  43
H89   2    0.043568    0.011098    0.584227    11.00000   -1.20000
AFIX  65
C279  1    0.091747    0.074172    0.552822    11.00000    0.05806
AFIX  43
H279  2    0.137111    0.066954    0.569709    11.00000   -1.20000
AFIX   0
C348  1    0.984334    1.104426    0.796697    11.00000    0.04358
AFIX  43
H348  2    1.013419    1.118276    0.845439    11.00000   -1.20000
AFIX   0
C350  1    0.900083    1.066833    0.654373    11.00000    0.04344
AFIX  43
H350  2    0.869646    1.054091    0.605920    11.00000   -1.20000
AFIX   0
C352  1    0.798154    1.006609    0.845799    11.00000    0.06579
C354  1    0.176577    0.612405    0.299135    11.00000    0.02964
C356  1    0.883611    1.022666    0.684522    11.00000    0.04248
C358  1    0.584959    0.769794    0.260528    11.00000    0.06223
C360  1    0.501752    0.496936    0.058317    11.00000    0.02893
AFIX  43
H360  2    0.477767    0.460287    0.015284    11.00000   -1.20000
AFIX   0
C364  1   -0.066474    0.035024    0.102370    11.00000    0.05075
AFIX  43
H364  2   -0.060565    0.077400    0.129923    11.00000   -1.20000
AFIX  66
C366  1    0.049511    0.293305    0.066232    11.00000    0.06796
C149  1    0.017443    0.225304    0.048241    11.00000    0.06855
AFIX  43
H149  2    0.029049    0.207812    0.083137    11.00000   -1.20000
AFIX  65
C341  1   -0.031606    0.182896   -0.020809    11.00000    0.06927
AFIX  43
H341  2   -0.053523    0.136421   -0.033104    11.00000   -1.20000
AFIX  65
C347  1   -0.048587    0.208489   -0.071867    11.00000    0.06965
AFIX  43
H347  2   -0.082110    0.179505   -0.119059    11.00000   -1.20000
AFIX  65
C87   1   -0.016520    0.276490   -0.053877    11.00000    0.06955
AFIX  43
H87   2   -0.028126    0.293982   -0.088773    11.00000   -1.20000
AFIX  65
C359  1    0.032529    0.318898    0.015172    11.00000    0.06894
AFIX  43
H359  2    0.054446    0.365374    0.027468    11.00000   -1.20000
AFIX   0
C368  1    0.364233    0.056758    0.126909    11.00000    0.03288
AFIX  43
H368  2    0.359031    0.043993    0.160856    11.00000   -1.20000
AFIX   0
C370  1    0.560908    0.638420    0.837405    11.00000    0.06795
C372  1    1.009782    0.772679    0.610468    11.00000    0.05427
C374  1    0.082433    0.705438    0.503799    11.00000    0.04596
AFIX  43
H374  2    0.050373    0.706190    0.521338    11.00000   -1.20000
AFIX   0
C376  1    0.746778    0.170442    0.514831    11.00000    0.03937
AFIX  43
H376  2    0.760923    0.176948    0.561161    11.00000   -1.20000
AFIX   0
C378  1    0.421709    0.861561    0.380737    11.00000    0.05489
C380  1    0.431930    0.723160    0.671729    11.00000    0.03058
C382  1    0.699719    0.389535    0.168339    11.00000    0.04070
AFIX  43
H382  2    0.694888    0.348261    0.173689    11.00000   -1.20000
AFIX   0
C384  1    0.869714    0.652750    0.339651    11.00000    0.03339
AFIX  43
H384  2    0.890460    0.627829    0.365100    11.00000   -1.20000
AFIX   0
C386  1    0.178292    0.258598    0.675703    11.00000    0.04209
AFIX  43
H386  2    0.189791    0.225633    0.652457    11.00000   -1.20000
AFIX   0
C388  1    0.212460    0.484268    0.121449    11.00000    0.06368
C390  1    0.907578    0.387280    0.798040    11.00000    0.03664
AFIX  43
H390  2    0.905117    0.415345    0.834086    11.00000   -1.20000
AFIX   0
C392  1    0.700180    0.151518    0.377475    11.00000    0.03953
AFIX  43
H392  2    0.684674    0.144989    0.330877    11.00000   -1.20000
AFIX   0
C394  1    0.698874    0.501543    0.200165    11.00000    0.04096
AFIX  43
H394  2    0.691502    0.536321    0.225984    11.00000   -1.20000
AFIX   0
C396  1    0.510556    1.008820    0.636363    11.00000    0.03885
AFIX  43
H396  2    0.487811    1.026354    0.602962    11.00000   -1.20000
AFIX   0
C398  1    0.296376    0.378795   -0.027273    11.00000    0.05098
AFIX  43
H398  2    0.323899    0.424318   -0.014116    11.00000   -1.20000
AFIX   0
C400  1    0.769789    0.187697    0.705717    11.00000    0.04293
AFIX  43
H400  2    0.809489    0.227528    0.742094    11.00000   -1.20000
AFIX   0
C25   1    0.464745    0.330992    0.869829    11.00000    0.03402
AFIX  43
H25   2    0.428648    0.290589    0.859648    11.00000   -1.20000
AFIX   0
C201  1    0.782535    0.131827    0.692510    11.00000    0.04346
AFIX  43
H201  2    0.832032    0.133417    0.715689    11.00000   -1.20000
AFIX   0
C101  1    0.388077    0.478898    0.876761    11.00000    0.04412
AFIX  43
H101  2    0.404082    0.447547    0.894397    11.00000   -1.20000
AFIX   0
C203  1    0.133556   -0.100757    0.363849    11.00000    0.05564
AFIX  43
H203  2    0.164125   -0.114200    0.348387    11.00000   -1.20000
AFIX   0
C51   1    1.176248    1.015366    0.998444    11.00000    0.04349
AFIX  43
H51   2    1.226363    1.019068    1.023805    11.00000   -1.20000
AFIX   0
C205  1   -0.027391    0.531895    0.331832    11.00000    0.03286
AFIX  43
H205  2   -0.030935    0.568154    0.359856    11.00000   -1.20000
AFIX   0
C103  1    0.555949    0.158580    0.215231    11.00000    0.03768
AFIX  43
H103  2    0.511366    0.140501    0.214416    11.00000   -1.20000
AFIX   0
C207  1    0.208728    0.249622   -0.065862    11.00000    0.05040
AFIX  43
H207  2    0.175594    0.206292   -0.078830    11.00000   -1.20000
AFIX   0
C13   1    0.548682    0.669786    0.935768    11.00000    0.06913
AFIX  43
H13   2    0.580455    0.648040    0.955892    11.00000   -1.20000
AFIX   0
C209  1    0.169625    0.697104    0.452695    11.00000    0.04473
AFIX  43
H209  2    0.198968    0.693615    0.432443    11.00000   -1.20000
AFIX   0
C105  1    0.960609    0.725174    0.586279    11.00000    0.04797
C211  1   -0.080738    0.501053    0.255064    11.00000    0.03387
AFIX  43
H211  2   -0.117963    0.517541    0.233334    11.00000   -1.20000
AFIX   0
C53   1    0.210134    0.647286    0.715471    11.00000    0.03834
AFIX  43
H53   2    0.254947    0.680652    0.754822    11.00000   -1.20000
AFIX   0
C213  1   -0.021326    0.423066    0.245603    11.00000    0.03136
AFIX  43
H213  2   -0.019944    0.385821    0.216714    11.00000   -1.20000
AFIX   0
C107  1    0.770680    0.131668    0.483407    11.00000    0.03996
AFIX  43
H107  2    0.802567    0.112043    0.507867    11.00000   -1.20000
AFIX   0
C215  1    0.413000    0.267379    0.011425    11.00000    0.04929
AFIX  43
H215  2    0.373043    0.282564    0.000586    11.00000   -1.20000
AFIX   0
C27   1    0.896607    0.671795    0.299963    11.00000    0.03463
AFIX  43
H27   2    0.933616    0.657551    0.296575    11.00000   -1.20000
AFIX   0
C217  1    0.487339    0.707338    0.844744    11.00000    0.06907
AFIX  43
H217  2    0.474679    0.708575    0.800831    11.00000   -1.20000
AFIX   0
C219  1    0.349438    0.568357    0.889643    11.00000    0.04406
AFIX  43
H219  2    0.336289    0.598709    0.913987    11.00000   -1.20000
AFIX   0
C55   1    0.125184    0.668954    0.519081    11.00000    0.04502
AFIX  43
H55   2    0.123820    0.646322    0.548206    11.00000   -1.20000
AFIX  66
C221  1    1.142981    0.757687    0.850550    11.00000    0.06372
C111  1    1.167982    0.707818    0.864901    11.00000    0.06453
AFIX  43
H111  2    1.134112    0.662785    0.842345    11.00000   -1.20000
AFIX  65
C223  1    1.242540    0.723840    0.912254    11.00000    0.06519
AFIX  43
H223  2    1.259626    0.689757    0.922062    11.00000   -1.20000
AFIX  65
C7    1    1.292097    0.789731    0.945256    11.00000    0.06553
AFIX  43
H7    2    1.343054    0.800681    0.977620    11.00000   -1.20000
AFIX  65
C225  1    1.267097    0.839601    0.930906    11.00000    0.06550
AFIX  43
H225  2    1.300968    0.884634    0.953462    11.00000   -1.20000
AFIX  65
C113  1    1.192540    0.823580    0.883553    11.00000    0.06482
AFIX  43
H113  2    1.175454    0.857664    0.873745    11.00000   -1.20000
AFIX   0
C57   1    0.811464    0.884804    0.433116    11.00000    0.05430
C229  1    0.470058    0.345820    0.815564    11.00000    0.03258
AFIX  43
H229  2    0.437085    0.314602    0.769151    11.00000   -1.20000
AFIX   0
C231  1   -0.135222    0.144651    0.313652    11.00000    0.04240
AFIX  43
H231  2   -0.131234    0.185063    0.342972    11.00000   -1.20000
AFIX   0
C29   1    0.899389    0.319259    0.312751    11.00000    0.03728
AFIX  43
H29   2    0.901114    0.282171    0.283989    11.00000   -1.20000
AFIX  66
C233  1    0.047045   -0.047811    0.225737    11.00000    0.04014
C117  1   -0.021203   -0.083668    0.214743    11.00000    0.04313
AFIX  43
H117  2   -0.045149   -0.061357    0.233005    11.00000   -1.20000
AFIX  65
C235  1   -0.054414   -0.152167    0.177029    11.00000    0.04496
AFIX  43
H235  2   -0.101058   -0.176673    0.169515    11.00000   -1.20000
AFIX  65
C59   1   -0.019377   -0.184811    0.150308    11.00000    0.04565
AFIX  43
H59   2   -0.042076   -0.231627    0.124533    11.00000   -1.20000
AFIX  65
C237  1    0.048870   -0.148955    0.161302    11.00000    0.04474
AFIX  43
H237  2    0.072816   -0.171266    0.143040    11.00000   -1.20000
AFIX  65
C119  1    0.082082   -0.080456    0.199016    11.00000    0.04270
AFIX  43
H119  2    0.128727   -0.055950    0.206529    11.00000   -1.20000
AFIX   0
C239  1    0.763033    0.920642    0.422903    11.00000    0.05515
AFIX  43
H239  2    0.733249    0.917301    0.442916    11.00000   -1.20000
AFIX   0
C15   1    1.013389    0.372196    0.602684    11.00000    0.04390
AFIX  43
H15   2    1.060208    0.401423    0.642690    11.00000   -1.20000
AFIX   0
C241  1    0.202695    0.675977    0.307259    11.00000    0.03279
AFIX  43
H241  2    0.254823    0.700444    0.335903    11.00000   -1.20000
AFIX   0
C121  1    0.931655    0.265188    0.504699    11.00000    0.04405
AFIX  43
H121  2    0.924092    0.221204    0.479272    11.00000   -1.20000
AFIX   0
C243  1    0.853906    0.350296    0.283609    11.00000    0.03704
AFIX  43
H243  2    0.825294    0.336193    0.234806    11.00000   -1.20000
AFIX  66
C61   1    0.663078    0.868467    0.916656    11.00000    0.07506
C245  1    0.667921    0.932804    0.921478    11.00000    0.07593
AFIX  43
H245  2    0.670747    0.947277    0.887498    11.00000   -1.20000
AFIX  65
C123  1    0.668628    0.975964    0.976019    11.00000    0.07655
AFIX  43
H123  2    0.671937    1.019936    0.979314    11.00000   -1.20000
AFIX  65
C247  1    0.664493    0.954788    1.025738    11.00000    0.07672
AFIX  43
H247  2    0.664976    0.984287    1.063014    11.00000   -1.20000
AFIX  65
C31   1    0.659650    0.890451    1.020917    11.00000    0.07647
AFIX  43
H31   2    0.656824    0.875979    1.054897    11.00000   -1.20000
AFIX  65
C249  1    0.658943    0.847290    0.966376    11.00000    0.07592
AFIX  43
H249  2    0.655634    0.803319    0.963081    11.00000   -1.20000
AFIX   0
C125  1   -0.115715    0.253958    0.107375    11.00000    0.04030
AFIX  43
H125  2   -0.077318    0.284811    0.107840    11.00000   -1.20000
AFIX   0
O14   6    0.674115    0.464842    0.563627    11.00000    0.01809    0.01192 =
         0.01600    0.00506    0.01056    0.00986
C251  1    0.530374    0.672713    0.871578    11.00000    0.06870
C63   1   -0.153162    0.170782    0.148420    11.00000    0.04077
AFIX  43
H63   2   -0.140666    0.146652    0.177298    11.00000   -1.20000
AFIX  66
C127  1    0.261010   -0.045138    0.177370    11.00000    0.09771
C255  1    0.324963   -0.059584    0.202371    11.00000    0.09822
AFIX  43
H255  2    0.365356   -0.033803    0.248460    11.00000   -1.20000
AFIX  65
C2    1    0.329814   -0.111752    0.159935    11.00000    0.09858
AFIX  43
H2    2    0.373522   -0.121625    0.177023    11.00000   -1.20000
AFIX  65
C257  1    0.270712   -0.149474    0.092499    11.00000    0.09865
AFIX  43
H257  2    0.274028   -0.185128    0.063496    11.00000   -1.20000
AFIX  65
C129  1    0.206759   -0.135029    0.067497    11.00000    0.09852
AFIX  43
H129  2    0.166366   -0.160810    0.021407    11.00000   -1.20000
AFIX  65
C259  1    0.201907   -0.082861    0.109932    11.00000    0.09816
AFIX  43
H259  2    0.158198   -0.072989    0.092844    11.00000   -1.20000
AFIX   0
C65   1    0.642339    0.795923    0.252248    11.00000    0.06315
AFIX  43
H65   2    0.690188    0.800214    0.286018    11.00000   -1.20000
AFIX   0
O11   6    0.580123    0.542989    0.537259    11.00000    0.01174    0.01158 =
         0.01169    0.00421    0.00613    0.00604
C131  1    0.144234    0.351386    0.742864    11.00000    0.04284
AFIX  43
H131  2    0.131971    0.383675    0.766022    11.00000   -1.20000
AFIX   0
C263  1    0.379506    0.592717    0.099394    11.00000    0.04920
AFIX  43
H263  2    0.400136    0.569156    0.077791    11.00000   -1.20000
AFIX   0
C33   1    0.869064    0.341233    0.681521    11.00000    0.03669
AFIX  43
H33   2    0.842352    0.339603    0.635937    11.00000   -1.20000
AFIX   0
C265  1    0.290459    0.882516    0.299868    11.00000    0.05650
AFIX  43
H265  2    0.249611    0.891866    0.271086    11.00000   -1.20000
AFIX   0
C133  1    0.527168    0.951720    0.620549    11.00000    0.03678
AFIX  43
H133  2    0.510565    0.926663    0.573870    11.00000   -1.20000
AFIX  66
C267  1    0.414513    0.770903    0.710186    11.00000    0.03690
C178  1    0.340198    0.756123    0.689775    11.00000    0.03933
AFIX  43
H178  2    0.303383    0.714948    0.653339    11.00000   -1.20000
AFIX  65
C227  1    0.319750    0.801587    0.722677    11.00000    0.04147
AFIX  43
H227  2    0.268959    0.791485    0.708727    11.00000   -1.20000
AFIX  65
C49   1    0.373617    0.861832    0.775990    11.00000    0.04257
AFIX  43
H49   2    0.359641    0.892905    0.798477    11.00000   -1.20000
AFIX  65
C391  1    0.447932    0.876613    0.796402    11.00000    0.04209
AFIX  43
H391  2    0.484747    0.917788    0.832839    11.00000   -1.20000
AFIX  65
C343  1    0.468381    0.831149    0.763500    11.00000    0.04012
AFIX  43
H343  2    0.519172    0.841251    0.777451    11.00000   -1.20000
AFIX   0
C67   1    0.849899    0.885670    0.400989    11.00000    0.05502
AFIX  43
H67   2    0.879122    0.858970    0.405481    11.00000   -1.20000
AFIX   0
C269  1   -0.012860   -0.035166    0.057745    11.00000    0.05117
AFIX  43
H269  2    0.028308   -0.040716    0.055199    11.00000   -1.20000
AFIX   0
O22   6    0.371539    0.474522    0.372216    11.00000    0.01917    0.01245 =
         0.01159    0.00513    0.00624    0.01137
C271  1    0.220955    0.017151    0.416938    11.00000    0.05322
C17   1    0.653871    0.071810    0.604164    11.00000    0.04297
AFIX  43
H17   2    0.614456    0.031862    0.567711    11.00000   -1.20000
AFIX   0
O27   6    0.311648    0.376990    0.407550    11.00000    0.01514    0.01557 =
         0.01615    0.00561    0.00855    0.01161
C273  1    0.713976    0.401409    0.121950    11.00000    0.04133
AFIX  43
H273  2    0.718163    0.366536    0.092889    11.00000   -1.20000
AFIX   0
C137  1    0.128851    0.735669    0.438616    11.00000    0.04548
AFIX  43
H137  2    0.130738    0.759747    0.410772    11.00000   -1.20000
AFIX   0
C275  1    0.312513    0.654682    0.161018    11.00000    0.04871
AFIX  43
H275  2    0.288651    0.674493    0.181384    11.00000   -1.20000
AFIX   0
C69   1    0.083066    0.738512    0.467388    11.00000    0.04599
AFIX  43
H69   2    0.053545    0.764882    0.459255    11.00000   -1.20000
AFIX   0
C277  1    0.417661    0.232204   -0.041142    11.00000    0.05015
AFIX  43
H277  2    0.380700    0.220822   -0.087827    11.00000   -1.20000
AFIX   0
C139  1    0.966569    0.324277    0.774048    11.00000    0.03949
AFIX  43
H139  2    1.003880    0.306075    0.788990    11.00000   -1.20000
AFIX   0
C35   1    0.377034    0.014586    0.082160    11.00000    0.03467
AFIX  43
H35   2    0.384744   -0.024586    0.087069    11.00000   -1.20000
AFIX   0
C281  1    0.999988    1.143572    0.762845    11.00000    0.04412
AFIX  43
H281  2    1.042203    1.184172    0.790109    11.00000   -1.20000
AFIX   0
C141  1    0.812914    0.726089    0.269017    11.00000    0.03453
AFIX  43
H141  2    0.791662    0.750753    0.243473    11.00000   -1.20000
AFIX   0
C283  1   -0.131849   -0.018945    0.072114    11.00000    0.05171
AFIX  43
H283  2   -0.171063   -0.012702    0.077998    11.00000   -1.20000
AFIX   0
C71   1   -0.244032    0.204218    0.068835    11.00000    0.04204
AFIX  43
H71   2   -0.293387    0.202993    0.045798    11.00000   -1.20000
AFIX   0
C285  1   -0.204111    0.092116    0.268849    11.00000    0.04303
AFIX  43
H285  2   -0.246425    0.096021    0.270090    11.00000   -1.20000
AFIX   0
C143  1    0.463554    0.739727    0.883247    11.00000    0.06945
AFIX  43
H143  2    0.431291    0.761358    0.863792    11.00000   -1.20000
AFIX   0
C287  1    1.035472    0.547397    0.827680    11.00000    0.05261
AFIX  43
H287  2    0.999166    0.559004    0.835188    11.00000   -1.20000
AFIX   0
C9    1    0.072935   -0.147479    0.351138    11.00000    0.05621
AFIX  43
H9    2    0.060210   -0.192880    0.325028    11.00000   -1.20000
AFIX   0
C289  1    0.757892    0.958374    0.386670    11.00000    0.05586
AFIX  43
H289  2    0.729801    0.985791    0.385953    11.00000   -1.20000
AFIX   0
C145  1    0.377903    0.034158    0.027245    11.00000    0.03518
AFIX  43
H145  2    0.380964    0.004843   -0.007586    11.00000   -1.20000
AFIX   0
C291  1    0.645176    0.253251    0.919867    11.00000    0.05240
AFIX  43
H291  2    0.642921    0.241191    0.955274    11.00000   -1.20000
AFIX   0
C73   1   -0.188883    0.246856    0.066660    11.00000    0.04137
AFIX  43
H73   2   -0.200964    0.270935    0.037681    11.00000   -1.20000
AFIX   0
C293  1    0.098024    0.579543    0.262500    11.00000    0.03277
AFIX  43
H293  2    0.077120    0.536292    0.260207    11.00000   -1.20000
AFIX   0
C147  1    0.958507    1.127414    0.692741    11.00000    0.04411
AFIX  43
H147  2    0.969670    1.156504    0.672114    11.00000   -1.20000
AFIX   0
C295  1    1.116221    0.951778    0.960254    11.00000    0.04280
AFIX  43
H295  2    1.125636    0.911915    0.958079    11.00000   -1.20000
AFIX   0
C37   1    0.777618    1.049464    0.819304    11.00000    0.06664
AFIX  43
H37   2    0.773387    1.042165    0.775808    11.00000   -1.20000
AFIX   0
C297  1    0.844201    0.492006    0.992198    11.00000    0.05957
AFIX  43
H297  2    0.843585    0.534209    1.012261    11.00000   -1.20000
AFIX   0
C299  1   -0.211878    0.035064    0.223148    11.00000    0.04345
AFIX  43
H299  2   -0.259903    0.001882    0.189586    11.00000   -1.20000
AFIX   0
C75   1    0.221872    0.266656   -0.114354    11.00000    0.05110
AFIX  43
H75   2    0.200796    0.234698   -0.159676    11.00000   -1.20000
AFIX   0
C301  1    0.644116    0.330457    0.864223    11.00000    0.05144
AFIX  43
H301  2    0.646390    0.373265    0.863680    11.00000   -1.20000
AFIX   0
C151  1    0.959507    0.359431    0.816519    11.00000    0.03866
AFIX  43
H151  2    0.990723    0.367990    0.863910    11.00000   -1.20000
AFIX   0
C303  1    0.640816    0.220756    0.813233    11.00000    0.05178
AFIX  43
H303  2    0.638542    0.186736    0.777921    11.00000   -1.20000
AFIX   0
C19   1   -0.073816    0.449375    0.218386    11.00000    0.03334
AFIX  43
H19   2   -0.107871    0.429465    0.169839    11.00000   -1.20000
AFIX   0
C305  1    0.045122   -0.067086    0.407973    11.00000    0.05658
AFIX  43
H305  2    0.012225   -0.054543    0.420552    11.00000   -1.20000
AFIX   0
C153  1    0.723408    0.461726    0.112375    11.00000    0.04177
AFIX  43
H153  2    0.734324    0.467574    0.078559    11.00000   -1.20000
AFIX   0
C307  1    0.724077    0.070572    0.644902    11.00000    0.04350
AFIX  43
H307  2    0.731689    0.029757    0.640380    11.00000   -1.20000
AFIX   0
C77   1    0.716516    0.510375    0.152322    11.00000    0.04169
AFIX  43
H77   2    0.723929    0.552033    0.147707    11.00000   -1.20000
AFIX   0
C309  1    0.482579    0.742769    0.945491    11.00000    0.06964
AFIX  43
H309  2    0.473264    0.773793    0.973408    11.00000   -1.20000
AFIX   0
C155  1    0.642787    0.142913    0.183460    11.00000    0.03940
AFIX  43
H155  2    0.658317    0.113997    0.160487    11.00000   -1.20000
AFIX   0
C311  1    0.821833    0.408137    0.897238    11.00000    0.05950
AFIX  43
H311  2    0.804985    0.391736    0.849391    11.00000   -1.20000
AFIX   0
C39   1    0.363938    0.519917    0.909185    11.00000    0.04445
AFIX  43
H39   2    0.357814    0.513359    0.945224    11.00000   -1.20000
AFIX   0
C313  1    0.531146    0.228526    0.043035    11.00000    0.05020
AFIX  43
H313  2    0.572484    0.215296    0.053881    11.00000   -1.20000
AFIX   0
C157  1    0.583118    0.960716    0.739649    11.00000    0.03737
AFIX  43
H157  2    0.608115    0.945422    0.774466    11.00000   -1.20000
AFIX   0
C315  1    0.792481    0.957982    0.350730    11.00000    0.05608
AFIX  43
H315  2    0.782252    0.978969    0.318719    11.00000   -1.20000
AFIX   0
C79   1    0.328387    0.619806    0.064624    11.00000    0.04951
AFIX  43
H79   2    0.315694    0.616448    0.019307    11.00000   -1.20000
AFIX   0
C317  1    1.079456    1.022758    0.729213    11.00000    0.06230
AFIX  43
H317  2    1.037732    1.011590    0.684866    11.00000   -1.20000
AFIX   0
C159  1   -0.226782    0.161776    0.105887    11.00000    0.04187
AFIX  43
H159  2   -0.265710    0.127568    0.101297    11.00000   -1.20000
AFIX   0
C5    1   -0.150240    0.026134    0.226080    11.00000    0.04357
AFIX  43
H5    2   -0.154860   -0.014993    0.197378    11.00000   -1.20000
AFIX   0
C321  1    0.125373    0.239318    0.692401    11.00000    0.04291
AFIX  43
H321  2    0.099689    0.193187    0.678641    11.00000   -1.20000
AFIX   0
C161  1    0.560944    1.011984    0.753031    11.00000    0.03920
AFIX  43
H161  2    0.567311    1.028466    0.797508    11.00000   -1.20000
AFIX   0
C323  1    1.076508    0.986337    0.764113    11.00000    0.06120
C81   1    0.479970    0.212564   -0.024433    11.00000    0.05047
AFIX  43
H81   2    0.485720    0.188522   -0.060118    11.00000   -1.20000
AFIX   0
C325  1   -0.082242    0.076026    0.270027    11.00000    0.04295
AFIX  43
H325  2   -0.039974    0.069629    0.270621    11.00000   -1.20000
AFIX   0
C41   1    0.109621    0.283741    0.727197    11.00000    0.04318
AFIX  43
H41   2    0.075683    0.270066    0.741186    11.00000   -1.20000
AFIX   0
C329  1    0.891685    0.410481    1.012812    11.00000    0.06056
AFIX  43
H329  2    0.918701    0.393780    1.045323    11.00000   -1.20000
AFIX   0
C165  1    0.362138    0.811222    0.318554    11.00000    0.05594
AFIX  43
H165  2    0.368593    0.771363    0.301278    11.00000   -1.20000
AFIX   0
C331  1    0.091449    0.508156    0.032943    11.00000    0.06535
AFIX  43
H331  2    0.051093    0.517308    0.003051    11.00000   -1.20000
AFIX   0
C83   1    0.178056    0.518149    0.147952    11.00000    0.06442
AFIX  43
H83   2    0.195671    0.529832    0.195731    11.00000   -1.20000
AFIX   0
C333  1    0.077713    0.673686    0.241215    11.00000    0.03558
AFIX  43
H333  2    0.044097    0.695507    0.226240    11.00000   -1.20000
AFIX   0
C167  1    0.574714    0.118517    0.173571    11.00000    0.03922
AFIX  43
H167  2    0.540112    0.075480    0.139481    11.00000   -1.20000
AFIX   0
C335  1   -0.080755   -0.091425    0.025763    11.00000    0.05214
AFIX  43
H335  2   -0.084629   -0.133788    0.000241    11.00000   -1.20000
AFIX   0
C21   1    0.646599    0.315689    0.919008    11.00000    0.05206
AFIX  43
H21   2    0.649266    0.348004    0.955916    11.00000   -1.20000
AFIX   0
C337  1    0.504749    0.786610    0.159291    11.00000    0.06384
AFIX  43
H337  2    0.456888    0.784160    0.127585    11.00000   -1.20000
AFIX   0
C169  1    0.053112    0.608828    0.231166    11.00000    0.03487
AFIX  43
H169  2    0.001547    0.582738    0.200441    11.00000   -1.20000
AFIX   0
C339  1    0.297612    0.650299    0.095298    11.00000    0.04940
AFIX  43
H339  2    0.264638    0.669533    0.071611    11.00000   -1.20000
AFIX   0
C85   1    1.096203    0.544701    0.879970    11.00000    0.05349
AFIX  43
H85   2    1.101105    0.552336    0.923759    11.00000   -1.20000
AFIX   0
C171  1    0.849456    0.922781    0.362123    11.00000    0.05588
AFIX  43
H171  2    0.880883    0.926716    0.343824    11.00000   -1.20000
AFIX   0
C43   1    0.187006    0.463481    0.051569    11.00000    0.06455
AFIX  43
H43   2    0.211992    0.443529    0.032780    11.00000   -1.20000
AFIX   0
C349  1    0.028103   -0.130421    0.375730    11.00000    0.05662
AFIX  43
H349  2   -0.013097   -0.163618    0.369220    11.00000   -1.20000
AFIX   0
C175  1    0.119398    0.536636    0.110129    11.00000    0.06510
AFIX  43
H175  2    0.099699    0.563352    0.129965    11.00000   -1.20000
AFIX   0
C351  1    0.156901    0.708663    0.275521    11.00000    0.03481
AFIX  43
H351  2    0.177268    0.751524    0.276728    11.00000   -1.20000
AFIX   0
C11   1    0.762210    1.099470    0.841521    11.00000    0.06727
AFIX  43
H11   2    0.740964    1.122297    0.813497    11.00000   -1.20000
AFIX   0
C353  1    0.117330    0.473915    0.006089    11.00000    0.06514
AFIX  43
H353  2    0.093557    0.454322   -0.042787    11.00000   -1.20000
AFIX   0
C177  1    0.638783    0.816474    0.201222    11.00000    0.06394
AFIX  43
H177  2    0.679919    0.832515    0.196362    11.00000   -1.20000
AFIX   0
C355  1    0.513371    0.763652    0.213171    11.00000    0.06315
AFIX  43
H355  2    0.471997    0.744880    0.216744    11.00000   -1.20000
AFIX   0
C357  1    0.267073    0.332315   -0.093493    11.00000    0.05132
AFIX  43
H357  2    0.277957    0.345434   -0.124700    11.00000   -1.20000
AFIX   0
C179  1    0.817426    1.026076    0.918008    11.00000    0.06662
AFIX  43
H179  2    0.838290    1.002021    0.944600    11.00000   -1.20000
AFIX   0
C45   1    0.916241    0.306792    0.693839    11.00000    0.03879
AFIX  43
H45   2    0.918286    0.276570    0.658837    11.00000   -1.20000
AFIX   0
C181  1    0.647026    0.211022    0.870369    11.00000    0.05236
AFIX  43
H181  2    0.653091    0.171290    0.875054    11.00000   -1.20000
AFIX   0
C363  1    1.147951    0.523227    0.813942    11.00000    0.05314
AFIX  43
H363  2    1.188850    0.517813    0.810759    11.00000   -1.20000
AFIX   0
C91   1    0.108710   -0.017262    0.424764    11.00000    0.05603
AFIX  43
H91   2    0.122297    0.027435    0.453480    11.00000   -1.20000
AFIX   0
C365  1    0.778366    1.117266    0.907537    11.00000    0.06760
AFIX  43
H365  2    0.772050    1.155647    0.928796    11.00000   -1.20000
AFIX   0
C183  1    0.860711    0.372845    0.937340    11.00000    0.06025
AFIX  43
H183  2    0.865484    0.332518    0.918441    11.00000   -1.20000
AFIX   0
C23   1    0.348959    0.929821    0.361328    11.00000    0.05604
AFIX  43
H23   2    0.345872    0.971613    0.378387    11.00000   -1.20000
AFIX  66
C369  1    0.348987    0.850601    0.589909    11.00000    0.07988
AFIX  43
H369  2    0.366943    0.828473    0.619908    11.00000   -1.20000
AFIX  65
C185  1    0.345000    0.831540    0.526860    11.00000    0.07886
C371  1    0.318727    0.863917    0.482967    11.00000    0.07956
AFIX  43
H371  2    0.316002    0.850889    0.439876    11.00000   -1.20000
AFIX  65
C93   1    0.296440    0.915356    0.502123    11.00000    0.08028
AFIX  43
H93   2    0.278484    0.937484    0.472124    11.00000   -1.20000
AFIX  65
C373  1    0.300427    0.934418    0.565172    11.00000    0.08069
AFIX  43
H373  2    0.285195    0.969574    0.578263    11.00000   -1.20000
AFIX  65
C187  1    0.326700    0.902041    0.609066    11.00000    0.08057
AFIX  43
H187  2    0.329425    0.915070    0.652157    11.00000   -1.20000
AFIX   0
C47   1    1.144173    1.078698    0.756781    11.00000    0.06325
AFIX  43
H47   2    1.146220    1.107869    0.733636    11.00000   -1.20000
AFIX  66
C377  1    0.954651    0.630881    0.973343    11.00000    0.04070
AFIX  43
H377  2    0.903726    0.608769    0.957202    11.00000   -1.20000
AFIX  65
C361  1    1.009196    0.643137    1.040098    11.00000    0.04284
AFIX  43
H361  2    0.995549    0.629402    1.069582    11.00000   -1.20000
AFIX  65
C261  1    1.083707    0.675490    1.063714    11.00000    0.04346
AFIX  43
H261  2    1.120985    0.683866    1.109339    11.00000   -1.20000
AFIX  65
C191  1    1.103674    0.695587    1.020575    11.00000    0.04309
AFIX  43
H191  2    1.154599    0.717698    1.036716    11.00000   -1.20000
AFIX  65
C173  1    1.049130    0.683331    0.953820    11.00000    0.04091
AFIX  43
H173  2    1.062777    0.697067    0.924336    11.00000   -1.20000
AFIX  65
C274  1    0.974619    0.650978    0.930203    11.00000    0.03725
AFIX   0
C189  1    0.294026    0.815915    0.280445    11.00000    0.05659
AFIX  43
H189  2    0.251775    0.778026    0.243636    11.00000   -1.20000
AFIX   0
C379  1   -0.142379   -0.085835    0.031024    11.00000    0.05235
AFIX  43
H379  2   -0.187585   -0.122997    0.009345    11.00000   -1.20000
AFIX   0
C95   1    0.559050    0.810266    0.152291    11.00000    0.06416
AFIX  43
H95   2    0.550023    0.824660    0.115418    11.00000   -1.20000
AFIX   0
C381  1    1.139758    1.000141    0.831483    11.00000    0.06253
AFIX  43
H381  2    1.139600    0.972613    0.856593    11.00000   -1.20000
AFIX   0
C383  1    1.150443    0.530861    0.869065    11.00000    0.05367
AFIX  43
H383  2    1.190915    0.527117    0.905208    11.00000   -1.20000
AFIX   0
C3    1    0.881821    0.469117    1.036283    11.00000    0.06031
AFIX  43
H3    2    0.902482    0.492332    1.084310    11.00000   -1.20000
AFIX   0
C387  1    1.199264    1.088281    0.813585    11.00000    0.06354
AFIX  43
H387  2    1.245281    1.121316    0.828474    11.00000   -1.20000
AFIX   0
C97   1    0.532310    1.041047    0.712793    11.00000    0.03979
AFIX  43
H97   2    0.524760    1.080546    0.729070    11.00000   -1.20000
AFIX   0
C389  1    0.514618    0.703354    0.970330    11.00000    0.06953
AFIX  43
H389  2    0.515883    0.696607    1.009265    11.00000   -1.20000
AFIX   0
C195  1    0.804908    1.077777    0.944647    11.00000    0.06741
AFIX  43
H195  2    0.813890    1.089130    0.990186    11.00000   -1.20000
AFIX   0
C393  1    1.199117    1.056327    0.854963    11.00000    0.06327
AFIX  43
H393  2    1.240468    1.072829    0.900803    11.00000   -1.20000
AFIX  66
C197  1    1.129805    0.853217    0.707309    11.00000    0.06263
AFIX  43
H197  2    1.119575    0.829777    0.732888    11.00000   -1.20000
AFIX  65
C395  1    1.076865    0.835313    0.638310    11.00000    0.06010
C99   1    1.091834    0.869610    0.600884    11.00000    0.06269
AFIX  43
H99   2    1.055651    0.857373    0.553727    11.00000   -1.20000
AFIX  65
C397  1    1.159742    0.921811    0.632457    11.00000    0.06411
AFIX  43
H397  2    1.169972    0.945252    0.606878    11.00000   -1.20000
AFIX  65
C199  1    1.212683    0.939717    0.701456    11.00000    0.06464
AFIX  43
H199  2    1.259096    0.975394    0.723035    11.00000   -1.20000
AFIX  65
C399  1    1.197715    0.905420    0.738883    11.00000    0.06416
AFIX  43
H399  2    1.233898    0.917657    0.786040    11.00000   -1.20000
AFIX   0
PART 2
AG    3    0.702767    0.711254    0.831025   -21.00000    0.03395    0.02615 =
         0.02286    0.00292    0.01848    0.00979
AG7A  3    0.203063    0.085365    0.339067   -31.00000    0.03055    0.02388 =
         0.03185    0.01688    0.02490    0.01938
CU4A  4    0.537939    0.490103    0.354927   -41.00000    0.01845    0.01697 =
         0.01569    0.00955    0.01343    0.01171
CU6A  4    0.351592    0.542753    0.430831   -51.00000    0.01581    0.01503 =
         0.01618    0.00929    0.00911    0.01309
HKLF 4


REM  gjp20220604-11_auto_a.res in P1
REM R1 =  0.0835 for   61536 Fo > 4sig(Fo)  and  0.0844 for all   62554 data
REM   2441 parameters refined using   3595 restraints

END

WGHT      0.1657    213.2791

REM Highest difference peak  2.778,  deepest hole -2.355,  1-sigma level  0.340
Q1    1   0.5629  0.1366 -0.0593  11.00000  0.05    2.78
Q2    1   0.5710  1.0776  1.0041  11.00000  0.05    2.73
Q3    1   0.4985 -0.0378  0.0218  11.00000  0.05    2.72
Q4    1   0.8513  0.5225  0.7219  11.00000  0.05    2.54
Q5    1  -0.3976 -0.0474  0.1370  11.00000  0.05    2.25
Q6    1   0.1756  0.2987  0.5055  11.00000  0.05    2.20
Q7    1   0.4615  1.0407  0.8955  11.00000  0.05    2.13
Q8    1   0.5968  0.6447  0.6398  11.00000  0.05    2.10
Q9    1   0.9373  0.6522  0.6642  11.00000  0.05    2.06
Q10   1   0.1156  0.1769  0.2262  11.00000  0.05    2.06
Q11   1   0.5210  0.5820  0.7359  11.00000  0.05    2.05
Q12   1   0.1350  0.1201  0.2634  11.00000  0.05    2.05
Q13   1   0.9192  0.8975  0.7768  11.00000  0.05    2.03
Q14   1   0.6558  0.5407  0.6603  11.00000  0.05    2.03
Q15   1   0.8775  0.6806  0.5258  11.00000  0.05    1.99
Q16   1   0.5412  0.0751 -0.0608  11.00000  0.05    1.96
Q17   1   0.4361  0.5972  0.5746  11.00000  0.05    1.95
Q18   1   0.5224  0.3803  0.2755  11.00000  0.05    1.95
Q19   1   0.3395  0.4414  0.3496  11.00000  0.05    1.95
Q20   1   0.4817  0.2197  0.5642  11.00000  0.05    1.93
Q21   1   0.2617  0.1459  0.5176  11.00000  0.05    1.90
Q22   1   0.4794  0.6557  0.5900  11.00000  0.05    1.88
Q23   1   0.7203  0.6985  0.4758  11.00000  0.05    1.87
Q24   1   0.4374  0.3810  0.4802  11.00000  0.05    1.87
Q25   1   0.5966  0.7613  0.6999  11.00000  0.05    1.87
Q26   1   0.4817  0.6819  0.3788  11.00000  0.05    1.86
Q27   1   0.5794  0.4635  0.7166  11.00000  0.05    1.86
Q28   1   0.3063  0.7003  0.4941  11.00000  0.05    1.85
Q29   1   0.7598  0.8200  0.6734  11.00000  0.05    1.85
Q30   1   0.6532  0.4371  0.6330  11.00000  0.05    1.84
Q31   1   0.7346  0.7620  0.4837  11.00000  0.05    1.82
Q32   1   0.4000  0.2841  0.3180  11.00000  0.05    1.82
Q33   1   0.4984  0.3435  0.3435  11.00000  0.05    1.81
Q34   1   0.7054  0.4805  0.6830  11.00000  0.05    1.81
Q35   1   0.1766  0.4364  0.2770  11.00000  0.05    1.80
Q36   1   0.2385  0.3400  0.5369  11.00000  0.05    1.79
Q37   1   0.5830  0.6169  0.3778  11.00000  0.05    1.79
Q38   1   0.5387  0.1786  0.6053  11.00000  0.05    1.79
Q39   1   0.3393  0.4804  0.5039  11.00000  0.05    1.79
Q40   1   0.1794  0.3055  0.2208  11.00000  0.05    1.78
Q41   1   0.4064  0.3416  0.3707  11.00000  0.05    1.77
Q42   1   0.2393  0.4347  0.5016  11.00000  0.05    1.73
Q43   1   0.6988  0.4798  0.5400  11.00000  0.05    1.73
Q44   1   0.6390  0.4058  0.7092  11.00000  0.05    1.72
Q45   1   0.1357  0.1937  0.2590  11.00000  0.05    1.72
Q46   1   0.9597  0.7851  0.6588  11.00000  0.05    1.72
Q47   1   0.0577  0.3391  0.3272  11.00000  0.05    1.70
Q48   1   0.1804  0.0395  0.3192  11.00000  0.05    1.69
Q49   1   0.7017  0.8412  0.7544  11.00000  0.05    1.69
Q50   1   0.8823  0.7126  0.7421  11.00000  0.05    1.68
Q51   1   0.2909  0.3202  0.1663  11.00000  0.05    1.68
Q52   1   0.7009  0.5045  0.5793  11.00000  0.05    1.67
Q53   1   0.6390  0.4024  0.7524  11.00000  0.05    1.67
Q54   1   0.7624  0.5781  0.7024  11.00000  0.05    1.66
Q55   1   0.7853  0.7250  0.6732  11.00000  0.05    1.66
Q56   1   0.8476  0.8344  0.7204  11.00000  0.05    1.66
Q57   1   0.7507  0.7398  0.7643  11.00000  0.05    1.65
Q58   1   0.4801  0.5224  0.3384  11.00000  0.05    1.64
Q59   1   0.3428  0.4023  0.5056  11.00000  0.05    1.64
Q60   1   0.7590  0.5202  0.4425  11.00000  0.05    1.63
Q61   1   0.3626  0.2633  0.5397  11.00000  0.05    1.63
Q62   1   0.8823  0.7593  0.5588  11.00000  0.05    1.63
Q63   1   0.1958  0.1377  0.3225  11.00000  0.05    1.63
Q64   1   0.7584  0.6781  0.8441  11.00000  0.05    1.62
Q65   1   0.5561  1.0383  0.9031  11.00000  0.05    1.62
Q66   1   0.3054  0.6181  0.5914  11.00000  0.05    1.61
Q67   1   0.1952  0.2588  0.2628  11.00000  0.05    1.61
Q68   1   0.7915  0.4802  0.4233  11.00000  0.05    1.61
;
_shelx_res_checksum                77920
_shelx_hkl_file
;
 -27   4  16   39.11    2.15
 -27   5  13   73.62    3.22
 -27   5  14   53.64    2.61
 -27   5  15   34.73    2.14
 -27   6  11  123.69    4.31
 -27   6  12   98.72    3.70
 -27   6  13    3.73    1.18
 -27   6  13    4.80    1.37
 -27   6  14   27.15    1.90
 -27   6  14   25.89    1.84
 -27   6  15   31.13    1.89
 -27   6  15   23.15    1.79
 -27   7  10  125.47    4.30
 -27   7  11  101.57    3.74
 -27   7  12   53.66    2.51
 -27   7  13   11.27    1.35
 -27   7  14   27.33    1.85
 -27   7  14   24.73    1.80
 -27   7  15   15.16    1.46
 -27   7  15   15.76    1.40
 -27   8  11   91.99    3.51
 -27   8  11   95.83    3.63
 -27   8  12   55.89    2.54
 -27   8  13    1.11    1.00
 -27   8  13    1.29    0.99
 -27   8  14    6.98    1.17
 -27   9  11  104.22    3.76
 -27   9  12    8.55    1.21
 -27   9  12    8.87    1.24
 -27   9  13    3.94    1.04
 -27   9  13    4.80    1.12
 -26   1  18   32.14    2.18
 -26   2   8   35.98    1.89
 -26   2   9   21.37    1.61
 -26   2  10   35.70    1.99
 -26   2  11    7.85    1.25
 -26   2  12   33.34    1.91
 -26   2  13    6.51    1.54
 -26   2  14   11.29    1.60
 -26   2  16   11.03    1.69
 -26   2  17    2.45    1.30
 -26   2  17    3.53    1.29
 -26   2  18   38.13    2.36
 -26   2  18   55.67    2.78
 -26   2  19   47.73    2.44
 -26   3   7  102.77    3.61
 -26   3   8   45.04    2.25
 -26   3   9    8.18    1.33
 -26   3   9    7.15    1.27
 -26   3  10   19.96    1.67
 -26   3  10   23.90    1.76
 -26   3  11   53.93    2.82
 -26   3  11   52.54    2.58
 -26   3  11   49.33    2.52
 -26   3  12    9.22    1.56
 -26   3  12    8.16    1.31
 -26   3  13   29.96    2.12
 -26   3  13   30.37    1.83
 -26   3  14  114.10    4.52
 -26   3  15  115.09    4.37
 -26   3  16   16.30    1.57
 -26   3  16   16.64    2.05
 -26   3  17   15.80    1.86
 -26   3  17   12.11    1.70
 -26   3  17   16.79    1.96
 -26   3  18  108.67    4.24
 -26   3  18   92.67    3.93
 -26   3  19   19.42    1.74
 -26   4   7   59.99    2.52
 -26   4   7   65.40    2.75
 -26   4   8   24.71    1.62
 -26   4   8   28.32    1.88
 -26   4   9    2.74    0.97
 -26   4   9    2.98    1.22
 -26   4   9    4.25    1.42
 -26   4  10   21.51    2.13
 -26   4  10   25.30    1.62
 -26   4  11    8.55    1.68
 -26   4  11    8.42    1.40
 -26   4  11    8.87    1.59
 -26   4  12  109.04    4.19
 -26   4  12  111.25    4.42
 -26   4  13  210.70    6.79
 -26   4  13  205.26    6.39
 -26   4  14  274.08    8.36
 -26   4  14  244.22    7.95
 -26   4  15   43.13    2.39
 -26   4  15   63.80    3.04
 -26   4  16   34.71    2.27
 -26   4  16   39.59    2.75
 -26   4  17   14.52    1.84
 -26   4  17   17.19    1.92
 -26   4  17   19.91    2.12
 -26   4  18    2.46    1.45
 -26   4  18    3.16    1.24
 -26   4  18    2.16    1.22
 -26   4  19    5.39    1.22
 -26   4  19    7.62    1.42
 -26   5   6   27.81    1.82
 -26   5   6   24.06    1.47
 -26   5   7    5.63    1.08
 -26   5   7    8.43    1.49
 -26   5   7    7.13    1.23
 -26   5   8    8.31    1.34
 -26   5   8   10.95    1.58
 -26   5   8    6.87    1.19
 -26   5   8    6.85    1.12
 -26   5   9   59.32    2.63
 -26   5   9   65.03    2.91
 -26   5   9   59.68    2.61
 -26   5  10   21.01    2.07
 -26   5  10   22.13    1.57
 -26   5  10   24.32    1.88
 -26   5  10   21.52    1.53
 -26   5  11   62.38    3.18
 -26   5  11   58.53    3.01
 -26   5  11   51.43    2.68
 -26   5  12  118.54    4.58
 -26   5  12  122.00    4.74
 -26   5  12  109.47    4.23
 -26   5  13   67.12    3.40
 -26   5  13   61.09    3.16
 -26   5  13   59.21    2.86
 -26   5  14   17.16    1.95
 -26   5  14   20.59    2.20
 -26   5  14   19.40    1.68
 -26   5  15   42.59    2.61
 -26   5  15   46.86    3.03
 -26   5  16   -0.41    1.36
 -26   5  16    1.00    1.69
 -26   5  17   10.18    1.38
 -26   5  17   11.39    1.84
 -26   5  17   10.00    1.68
 -26   5  17   10.48    1.71
 -26   5  18   10.18    1.58
 -26   5  18   12.71    1.78
 -26   5  18    9.73    1.53
 -26   5  19   41.05    2.30
 -26   5  19   34.02    2.11
 -26   6   6   21.07    1.46
 -26   6   6   28.65    1.88
 -26   6   7   27.68    1.88
 -26   6   7   27.40    1.72
 -26   6   7   26.35    1.69
 -26   6   8   54.79    2.54
 -26   6   8   60.32    2.76
 -26   6   8   54.23    2.57
 -26   6   9   15.47    1.99
 -26   6   9   23.73    2.10
 -26   6   9   19.72    1.54
 -26   6   9   21.21    1.81
 -26   6   9   18.03    1.54
 -26   6  10   38.37    2.62
 -26   6  10   37.50    2.39
 -26   6  10   31.37    2.09
 -26   6  11    6.28    1.86
 -26   6  11    5.09    1.69
 -26   6  11    4.23    1.35
 -26   6  11    5.55    1.63
 -26   6  12   28.47    2.48
 -26   6  12   26.68    2.25
 -26   6  12   24.04    2.09
 -26   6  12   20.93    1.74
 -26   6  13   33.19    2.50
 -26   6  13   39.34    2.74
 -26   6  13   32.18    2.27
 -26   6  14   17.40    2.10
 -26   6  14   15.83    1.86
 -26   6  14   15.09    1.62
 -26   6  15   52.37    2.93
 -26   6  15   53.92    3.16
 -26   6  16   11.47    1.72
 -26   6  16    9.91    1.37
 -26   6  16   12.95    1.87
 -26   6  16   15.21    2.00
 -26   6  17    2.06    1.21
 -26   6  17    2.22    1.36
 -26   6  17    2.04    1.51
 -26   6  18   20.38    1.88
 -26   6  18   22.71    1.91
 -26   6  19   17.94    1.56
 -26   6  19   19.19    1.67
 -26   7   5   16.78    1.23
 -26   7   5   17.39    1.28
 -26   7   6   82.57    3.14
 -26   7   6   81.04    3.14
 -26   7   7   95.81    3.56
 -26   7   7  104.06    3.61
 -26   7   7   93.18    3.62
 -26   7   8   13.99    1.84
 -26   7   8   17.39    1.46
 -26   7   8   15.39    1.54
 -26   7   8   16.52    1.66
 -26   7   8   20.20    1.91
 -26   7   9    7.15    1.72
 -26   7   9    5.67    1.18
 -26   7   9    4.91    1.36
 -26   7   9    6.98    1.63
 -26   7   9    6.00    1.19
 -26   7  10    8.46    1.77
 -26   7  10    8.03    1.76
 -26   7  10    5.85    1.34
 -26   7  11   50.56    3.02
 -26   7  11   47.21    2.89
 -26   7  11   39.05    2.34
 -26   7  11   45.14    2.70
 -26   7  12    5.32    1.75
 -26   7  12    4.37    1.64
 -26   7  12    3.48    1.24
 -26   7  12    4.10    1.50
 -26   7  13   23.30    2.13
 -26   7  13   26.10    2.31
 -26   7  13   22.47    2.01
 -26   7  14   16.84    1.89
 -26   7  14   18.07    2.04
 -26   7  14   16.60    1.67
 -26   7  14   18.17    2.31
 -26   7  15    4.09    1.43
 -26   7  15    4.63    1.63
 -26   7  15    5.85    1.86
 -26   7  15    5.60    1.85
 -26   7  16   75.94    3.37
 -26   7  16   83.35    3.69
 -26   7  17   67.06    2.95
 -26   7  17   69.68    3.28
 -26   7  17   66.93    3.27
 -26   7  18   41.30    2.29
 -26   7  18   34.07    2.21
 -26   7  19   11.92    1.31
 -26   8   5   31.24    1.65
 -26   8   5   29.37    1.65
 -26   8   5   29.15    1.62
 -26   8   6   90.81    3.42
 -26   8   6  100.34    3.55
 -26   8   6   93.11    3.49
 -26   8   7   60.39    2.60
 -26   8   7   61.38    2.68
 -26   8   7   56.51    2.59
 -26   8   8   33.77    2.31
 -26   8   8   30.73    2.27
 -26   8   8   25.86    1.87
 -26   8   8   26.13    1.84
 -26   8   9  129.89    4.80
 -26   8   9  122.43    4.61
 -26   8  10   52.97    2.96
 -26   8  10   47.71    2.74
 -26   8  11   10.53    1.84
 -26   8  11    9.87    1.90
 -26   8  11    8.14    1.39
 -26   8  11    9.72    1.75
 -26   8  12    7.90    1.81
 -26   8  12    8.53    1.73
 -26   8  12    7.71    1.62
 -26   8  13    4.75    1.64
 -26   8  13    5.98    1.62
 -26   8  13    6.73    1.53
 -26   8  14   17.64    1.84
 -26   8  14   18.61    1.97
 -26   8  14   15.75    1.70
 -26   8  14   16.76    2.04
 -26   8  15   77.38    3.42
 -26   8  15   68.31    3.17
 -26   8  15   65.55    2.85
 -26   8  15   75.34    3.48
 -26   8  16   29.25    2.12
 -26   8  16   25.49    1.87
 -26   8  16   30.60    2.22
 -26   8  16   30.94    2.27
 -26   8  17    5.58    1.25
 -26   8  17    6.94    1.49
 -26   8  17    6.91    1.49
 -26   8  18    2.65    1.24
 -26   8  18    2.88    1.20
 -26   9   5    1.62    1.00
 -26   9   5    1.86    1.00
 -26   9   5    1.04    0.85
 -26   9   5    2.02    0.79
 -26   9   6   10.82    1.51
 -26   9   6    7.60    1.25
 -26   9   7   13.96    1.71
 -26   9   7   11.89    1.34
 -26   9   7   13.45    1.66
 -26   9   8   44.03    2.62
 -26   9   8   46.47    2.64
 -26   9   8   37.84    2.24
 -26   9   9   31.04    2.34
 -26   9   9   29.71    2.26
 -26   9   9   24.09    1.83
 -26   9  10    0.10    1.54
 -26   9  10    1.67    1.52
 -26   9  10    1.12    1.16
 -26   9  11   22.61    2.14
 -26   9  11   21.61    2.00
 -26   9  12    6.36    1.59
 -26   9  12    6.57    1.72
 -26   9  12    6.53    1.62
 -26   9  12    6.23    1.80
 -26   9  13   21.07    2.07
 -26   9  13   17.79    1.92
 -26   9  13   19.50    1.79
 -26   9  13   19.26    1.94
 -26   9  14    6.43    1.60
 -26   9  14    6.28    1.46
 -26   9  14    2.78    1.47
 -26   9  14    5.44    1.54
 -26   9  14    5.75    1.32
 -26   9  15   21.16    1.92
 -26   9  15   16.38    1.60
 -26   9  15   18.73    1.93
 -26   9  15   19.95    1.83
 -26   9  16  125.35    4.31
 -26   9  16  107.24    4.09
 -26   9  16  111.57    4.41
 -26   9  16  120.23    4.33
 -26   9  17   73.22    3.05
 -26   9  17   77.60    3.19
 -26  10   5   20.99    1.56
 -26  10   6    5.16    1.27
 -26  10   6    4.78    1.26
 -26  10   7   12.97    1.54
 -26  10   8    4.93    1.48
 -26  10   8    4.58    1.38
 -26  10   9    3.75    1.46
 -26  10   9    3.70    1.41
 -26  10  10    6.18    1.54
 -26  10  10    6.01    1.52
 -26  10  11   17.21    1.95
 -26  10  11   17.81    1.89
 -26  10  11   18.53    1.69
 -26  10  11   19.16    2.06
 -26  10  12   63.88    3.24
 -26  10  12   67.99    3.14
 -26  10  12   67.66    3.06
 -26  10  12   72.05    3.34
 -26  10  13   12.82    1.71
 -26  10  13   12.84    1.61
 -26  10  13   11.66    1.58
 -26  10  13    9.02    1.51
 -26  10  13   14.16    1.79
 -26  10  14   21.70    1.85
 -26  10  14   17.91    1.71
 -26  10  14   17.23    1.77
 -26  10  14   21.63    1.99
 -26  10  14   18.62    1.61
 -26  10  14   17.99    1.73
 -26  10  15    6.65    1.36
 -26  10  15    5.89    1.23
 -26  10  15    6.04    1.32
 -26  10  15    5.69    1.28
 -26  10  16   16.27    1.46
 -26  10  16   15.17    1.47
 -26  10  17   30.18    1.76
 -26  11   5   36.63    1.91
 -26  11   6   13.38    1.37
 -26  11   6   13.20    1.31
 -26  11   7   11.40    1.40
 -26  11   7   10.57    1.40
 -26  11   8   16.33    1.71
 -26  11   9   16.97    1.71
 -26  11   9   16.12    1.70
 -26  11   9   13.90    1.71
 -26  11  10   20.68    1.84
 -26  11  10   20.15    1.88
 -26  11  10   18.49    1.83
 -26  11  10   16.81    1.41
 -26  11  11   29.90    2.12
 -26  11  11   30.03    2.14
 -26  11  11   29.41    2.08
 -26  11  11   24.52    1.70
 -26  11  11   28.72    2.02
 -26  11  12   46.87    2.53
 -26  11  12   40.31    2.20
 -26  11  12   47.95    2.64
 -26  11  12   45.92    2.46
 -26  11  12   43.03    2.37
 -26  11  13  103.72    3.94
 -26  11  13  109.80    4.02
 -26  11  13   93.95    3.57
 -26  11  13   93.24    3.80
 -26  11  13   99.69    3.75
 -26  11  14   35.31    2.12
 -26  11  14   36.47    1.94
 -26  11  14   38.62    2.27
 -26  11  14   34.73    1.95
 -26  11  14   33.56    2.04
 -26  11  15   23.72    1.70
 -26  11  15   22.24    1.56
 -26  11  15   24.52    1.73
 -26  11  16   44.22    2.14
 -26  12   6  102.49    3.73
 -26  12   6  110.54    3.76
 -26  12   7  124.63    4.30
 -26  12   7  118.10    4.14
 -26  12   8   56.17    2.65
 -26  12   8   53.19    2.57
 -26  12   9    6.85    1.33
 -26  12   9    6.60    1.30
 -26  12   9    5.60    1.25
 -26  12   9    7.41    1.40
 -26  12  10   27.01    1.86
 -26  12  10   23.58    1.89
 -26  12  10   24.67    1.77
 -26  12  10   19.50    1.47
 -26  12  11  168.29    5.26
 -26  12  11  166.51    5.17
 -26  12  11  163.67    5.21
 -26  12  12  192.31    5.93
 -26  12  12  188.43    5.76
 -26  12  12  185.77    5.82
 -26  12  13   23.07    1.76
 -26  12  13   18.51    1.45
 -26  12  13   24.95    1.74
 -26  12  13   22.87    1.62
 -26  12  14   32.96    1.90
 -26  12  14   35.18    1.92
 -26  13   7   24.72    1.57
 -26  13   7   25.80    1.68
 -26  13   8   34.27    1.96
 -26  13   9  171.66    5.37
 -26  13   9  166.95    5.46
 -26  13  10  216.98    6.46
 -26  13  10  210.35    6.55
 -26  13  10  205.00    6.47
 -26  13  11  215.01    6.60
 -26  13  11  220.08    6.62
 -26  13  12   52.20    2.37
 -26  13  12   50.50    2.27
 -26  13  13   17.36    1.39
 -25  -2  10   13.85    1.41
 -25  -1   8   49.02    2.44
 -25  -1   9   34.12    2.16
 -25  -1  10    5.48    1.38
 -25  -1  11    2.94    1.29
 -25  -1  12   38.70    2.22
 -25  -1  13  117.03    4.14
 -25  -1  16    4.34    1.34
 -25  -1  19   63.64    3.05
 -25   0   6    3.49    1.02
 -25   0   7    0.12    1.04
 -25   0   7   -0.21    0.96
 -25   0   8   14.95    1.71
 -25   0   8   10.92    1.36
 -25   0   9    7.67    1.26
 -25   0   9    7.66    1.50
 -25   0   9    8.80    1.57
 -25   0  10   26.08    1.75
 -25   0  10   25.21    1.96
 -25   0  10   30.83    2.19
 -25   0  11   15.45    1.36
 -25   0  11   17.31    1.81
 -25   0  12   17.89    1.79
 -25   0  12   41.52    2.32
 -25   0  13   91.87    3.69
 -25   0  14   69.65    3.42
 -25   0  14   62.56    2.75
 -25   0  15   25.55    2.06
 -25   0  17   21.25    2.05
 -25   0  18   41.29    2.67
 -25   0  19  197.38    5.83
 -25   0  19  116.22    4.86
 -25   0  20   33.72    2.18
 -25   1   6   27.63    1.91
 -25   1   6   26.18    1.72
 -25   1   7   46.81    2.41
 -25   1   7   49.18    2.62
 -25   1   8   12.59    1.49
 -25   1   8   14.80    1.79
 -25   1   8   11.98    1.38
 -25   1   9   37.39    2.23
 -25   1   9   43.00    2.69
 -25   1   9   37.71    2.06
 -25   1   9   41.88    2.57
 -25   1  10   35.00    2.15
 -25   1  10   38.38    2.51
 -25   1  10   42.99    2.68
 -25   1  11   13.79    1.84
 -25   1  11   13.33    1.81
 -25   1  11   13.16    1.46
 -25   1  12   60.12    2.95
 -25   1  12   51.29    2.35
 -25   1  12   57.63    2.88
 -25   1  13   83.28    3.80
 -25   1  13   79.04    3.49
 -25   1  14   76.97    3.63
 -25   1  14   84.48    3.50
 -25   1  15   66.81    3.52
 -25   1  16   51.33    2.86
 -25   1  17   89.66    4.17
 -25   1  18  141.56    5.06
 -25   1  18  115.85    5.07
 -25   1  19   14.00    1.79
 -25   1  19   21.44    2.24
 -25   1  20   13.53    1.75
 -25   2   5   26.50    1.77
 -25   2   6   81.67    3.47
 -25   2   6   78.02    3.30
 -25   2   6   80.71    3.24
 -25   2   7   68.48    3.26
 -25   2   7   68.54    3.02
 -25   2   7   64.95    3.05
 -25   2   8    5.28    1.41
 -25   2   8    6.33    1.65
 -25   2   8    6.28    1.38
 -25   2   9   46.20    2.50
 -25   2   9   47.14    2.88
 -25   2   9   47.49    2.61
 -25   2  10    6.62    1.67
 -25   2  10    5.76    1.35
 -25   2  10    7.07    1.32
 -25   2  10    7.85    1.88
 -25   2  11   20.52    2.07
 -25   2  11   21.80    2.24
 -25   2  11   18.49    1.69
 -25   2  12    1.36    1.46
 -25   2  12    1.56    1.58
 -25   2  12    1.56    1.06
 -25   2  13   22.29    2.42
 -25   2  13   22.13    2.07
 -25   2  13   19.57    1.97
 -25   2  14   42.96    2.84
 -25   2  14   37.40    2.38
 -25   2  15   41.96    2.57
 -25   2  15   45.89    3.04
 -25   2  16   45.42    2.91
 -25   2  17    6.04    1.59
 -25   2  17    5.04    2.09
 -25   2  18    6.72    1.88
 -25   2  18    7.64    1.88
 -25   2  19   34.92    2.67
 -25   2  19   28.74    2.46
 -25   2  19   34.33    2.37
 -25   2  20   40.08    2.53
 -25   2  20   54.92    2.93
 -25   2  21   37.38    2.21
 -25   3   4   14.14    1.33
 -25   3   4   14.33    1.36
 -25   3   5   63.66    2.87
 -25   3   5   64.56    2.83
 -25   3   6   56.34    2.63
 -25   3   6   55.87    2.81
 -25   3   6   57.92    2.91
 -25   3   6   58.31    2.79
 -25   3   7   26.21    1.91
 -25   3   7   29.55    2.14
 -25   3   7   27.89    2.05
 -25   3   7   27.61    2.28
 -25   3   8    8.76    1.40
 -25   3   8    7.86    1.58
 -25   3   8    7.69    1.72
 -25   3   8    8.48    1.56
 -25   3   9    0.85    1.09
 -25   3   9    1.68    1.31
 -25   3   9    0.60    1.30
 -25   3   9    0.79    1.54
 -25   3   9    1.01    1.77
 -25   3  10   21.77    2.18
 -25   3  10   27.43    2.57
 -25   3  10   20.36    1.90
 -25   3  10   23.52    1.92
 -25   3  11   13.60    1.61
 -25   3  11   14.32    1.53
 -25   3  11   15.42    1.96
 -25   3  11   16.68    2.26
 -25   3  12    3.89    1.59
 -25   3  12    4.03    1.21
 -25   3  12    3.98    1.81
 -25   3  13   42.77    3.16
 -25   3  13   43.55    2.82
 -25   3  13   37.28    2.56
 -25   3  14  104.02    4.61
 -25   3  14  100.42    4.13
 -25   3  15    1.89    1.98
 -25   3  15    1.95    1.62
 -25   3  15    2.51    1.12
 -25   3  16   47.17    2.81
 -25   3  16   58.38    3.30
 -25   3  17   57.70    3.19
 -25   3  17   67.58    3.80
 -25   3  18   33.08    2.16
 -25   3  18   29.50    2.76
 -25   3  18   38.44    3.06
 -25   3  18   37.98    2.79
 -25   3  19   45.59    2.81
 -25   3  19   42.41    2.84
 -25   3  19   47.93    3.06
 -25   3  20    2.38    1.27
 -25   3  20    4.83    1.54
 -25   3  20    3.66    1.29
 -25   3  21    5.24    1.39
 -25   4   4   31.75    1.87
 -25   4   4   31.93    2.00
 -25   4   4   34.65    2.01
 -25   4   4   33.42    1.92
 -25   4   5   38.76    2.25
 -25   4   5   41.61    2.40
 -25   4   5   40.09    2.29
 -25   4   6   36.85    2.29
 -25   4   6   39.88    2.39
 -25   4   6   36.97    2.37
 -25   4   7   99.98    3.96
 -25   4   7   99.71    4.09
 -25   4   7   97.51    4.16
 -25   4   7   97.21    4.02
 -25   4   8   40.74    2.43
 -25   4   8   40.17    2.68
 -25   4   8   37.44    2.48
 -25   4   8   43.02    2.59
 -25   4   9   23.87    1.96
 -25   4   9   22.72    2.03
 -25   4   9   22.20    2.05
 -25   4   9   23.77    2.28
 -25   4   9   25.56    2.58
 -25   4  10   14.27    1.58
 -25   4  10   13.95    2.01
 -25   4  10   16.27    2.30
 -25   4  10   14.49    1.75
 -25   4  10   14.94    1.77
 -25   4  11   15.43    1.68
 -25   4  11   16.67    1.98
 -25   4  11   15.06    1.64
 -25   4  11   17.14    2.29
 -25   4  12   32.05    2.92
 -25   4  12   30.22    1.98
 -25   4  12   35.68    2.81
 -25   4  12   34.38    2.47
 -25   4  12   31.24    2.04
 -25   4  13   95.63    4.52
 -25   4  13   86.25    4.04
 -25   4  14   28.11    2.67
 -25   4  14   29.41    2.93
 -25   4  14   28.02    2.34
 -25   4  14   23.55    2.01
 -25   4  15   20.90    2.65
 -25   4  15   17.53    2.24
 -25   4  15   19.96    1.96
 -25   4  16   99.59    4.37
 -25   4  16  114.14    4.77
 -25   4  17   65.00    3.33
 -25   4  17   68.62    3.80
 -25   4  18   42.26    2.55
 -25   4  18   48.76    3.15
 -25   4  18   50.53    3.39
 -25   4  18   45.82    3.16
 -25   4  19   78.93    3.94
 -25   4  19   86.75    4.07
 -25   4  19   78.41    3.77
 -25   4  20   12.06    1.74
 -25   4  20   17.25    1.72
 -25   4  20   18.36    2.05
 -25   4  21    1.09    1.13
 -25   4  21   -0.18    1.03
 -25   5   3    6.26    1.08
 -25   5   3    5.96    1.16
 -25   5   4    5.38    1.24
 -25   5   4    5.37    1.22
 -25   5   4    5.18    1.32
 -25   5   4    4.81    1.21
 -25   5   5   17.92    1.71
 -25   5   5   18.48    1.76
 -25   5   5   16.37    1.73
 -25   5   6   29.12    2.13
 -25   5   6   26.13    2.06
 -25   5   6   26.39    2.16
 -25   5   7   18.27    1.90
 -25   5   7   19.00    2.05
 -25   5   7   19.39    2.05
 -25   5   7   16.90    1.88
 -25   5   8   81.31    3.62
 -25   5   8   76.69    3.60
 -25   5   8   78.91    3.78
 -25   5   8   78.09    3.68
 -25   5   9   61.79    3.12
 -25   5   9   61.13    3.17
 -25   5   9   63.28    3.38
 -25   5   9   65.73    3.29
 -25   5  10    8.79    1.52
 -25   5  10    9.17    1.87
 -25   5  10    9.30    1.61
 -25   5  10   11.93    2.23
 -25   5  10    9.87    1.65
 -25   5  11    2.54    1.90
 -25   5  11    2.09    1.32
 -25   5  11    2.36    1.58
 -25   5  11    1.88    1.27
 -25   5  12   17.29    2.48
 -25   5  12   13.73    1.54
 -25   5  12   14.16    1.89
 -25   5  12   12.39    1.52
 -25   5  12   16.10    2.25
 -25   5  13    7.27    2.32
 -25   5  13    7.24    2.12
 -25   5  13    7.09    1.95
 -25   5  13    6.46    1.61
 -25   5  14   -0.64    1.86
 -25   5  14   -0.33    2.09
 -25   5  14   -0.69    1.40
 -25   5  14   -0.11    1.65
 -25   5  15    9.69    2.05
 -25   5  15   12.53    2.34
 -25   5  15    9.90    1.74
 -25   5  16   14.51    2.02
 -25   5  16   13.55    2.34
 -25   5  16    9.52    1.56
 -25   5  16   17.01    2.64
 -25   5  17  122.55    4.91
 -25   5  17  131.68    5.45
 -25   5  18  179.80    6.43
 -25   5  18  181.88    6.28
 -25   5  18  188.06    6.45
 -25   5  19    1.49    1.52
 -25   5  19    0.90    1.60
 -25   5  19    2.58    1.76
 -25   5  20   14.84    1.81
 -25   5  20   16.34    1.89
 -25   5  20   16.78    1.72
 -25   5  21    6.12    1.39
 -25   5  21    3.42    1.04
 -25   5  21    6.38    1.33
 -25   6   3   31.42    1.90
 -25   6   3   31.58    1.84
 -25   6   3   32.82    1.90
 -25   6   4    4.19    1.31
 -25   6   4    4.72    1.20
 -25   6   4    3.80    1.25
 -25   6   4    4.61    1.33
 -25   6   5   11.15    1.58
 -25   6   5   10.09    1.59
 -25   6   5   10.15    1.53
 -25   6   6    8.15    1.57
 -25   6   6    6.25    1.23
 -25   6   6    7.53    1.60
 -25   6   6    6.99    1.53
 -25   6   7   19.51    1.98
 -25   6   7   18.82    2.10
 -25   6   7   16.58    1.95
 -25   6   7   20.47    2.46
 -25   6   7   16.56    1.53
 -25   6   7   19.41    2.03
 -25   6   8  113.02    4.43
 -25   6   8  103.15    4.48
 -25   6   8   98.17    4.31
 -25   6   8  106.08    4.42
 -25   6   9   16.56    1.88
 -25   6   9   15.60    2.06
 -25   6   9   15.57    1.90
 -25   6   9   16.15    2.45
 -25   6   9   14.83    1.92
 -25   6  10   17.81    1.86
 -25   6  10   17.30    1.88
 -25   6  10   17.62    2.11
 -25   6  10   19.05    1.96
 -25   6  10   20.88    2.56
 -25   6  11   11.95    2.35
 -25   6  11   11.67    2.22
 -25   6  11   10.28    1.62
 -25   6  11    8.83    1.49
 -25   6  11   11.22    1.84
 -25   6  12    4.42    2.03
 -25   6  12    5.68    2.01
 -25   6  12    4.28    1.57
 -25   6  13   22.72    2.74
 -25   6  13   23.54    2.53
 -25   6  13   20.77    2.33
 -25   6  13   16.90    1.89
 -25   6  14   86.02    4.33
 -25   6  14   90.33    4.29
 -25   6  14   79.78    3.84
 -25   6  15  149.92    5.84
 -25   6  15  138.35    5.37
 -25   6  16  403.91   11.51
 -25   6  16  376.50   11.24
 -25   6  17  489.46   13.16
 -25   6  17  361.05   12.47
 -25   6  17  527.11   13.70
 -25   6  17  423.82   13.39
 -25   6  18  143.15    5.04
 -25   6  18  156.00    5.56
 -25   6  18  147.90    5.58
 -25   6  19   76.64    3.61
 -25   6  19   78.92    3.68
 -25   6  19   68.04    3.61
 -25   6  20   62.44    3.08
 -25   6  20   64.31    2.98
 -25   6  20   61.07    3.05
 -25   6  21   18.14    1.65
 -25   6  21   15.64    1.53
 -25   6  21   14.56    1.43
 -25   7   2   25.63    1.60
 -25   7   2   24.90    1.52
 -25   7   3    6.19    1.19
 -25   7   3    4.11    1.13
 -25   7   3    5.41    1.19
 -25   7   4   30.25    2.10
 -25   7   4   32.08    2.06
 -25   7   4   28.25    1.80
 -25   7   4   29.92    2.02
 -25   7   4   28.72    1.98
 -25   7   5    4.56    1.41
 -25   7   5    4.83    1.47
 -25   7   5    3.68    1.36
 -25   7   5    4.47    1.21
 -25   7   6   12.22    1.70
 -25   7   6   11.42    1.47
 -25   7   6   10.08    1.63
 -25   7   6   12.85    2.11
 -25   7   6   10.71    1.77
 -25   7   7   66.44    3.32
 -25   7   7   65.40    3.36
 -25   7   7   62.48    3.21
 -25   7   7   64.73    3.34
 -25   7   7   62.17    2.92
 -25   7   7   74.62    3.85
 -25   7   8   55.85    2.99
 -25   7   8   52.33    3.02
 -25   7   8   46.67    2.84
 -25   7   8   51.32    3.06
 -25   7   8   48.73    2.56
 -25   7   8   58.82    3.60
 -25   7   9    7.54    1.66
 -25   7   9    5.83    1.55
 -25   7   9    5.78    2.22
 -25   7   9    9.25    1.81
 -25   7   9    5.57    1.76
 -25   7  10   71.70    3.39
 -25   7  10   74.47    3.66
 -25   7  10   71.96    3.49
 -25   7  10   68.82    3.34
 -25   7  11  154.42    5.91
 -25   7  11  123.38    4.98
 -25   7  11  119.91    4.77
 -25   7  11  118.98    4.66
 -25   7  11  144.87    5.58
 -25   7  12    7.23    2.34
 -25   7  12    5.71    2.12
 -25   7  12    6.05    1.63
 -25   7  12    5.44    2.03
 -25   7  13   94.01    4.38
 -25   7  13   89.91    4.47
 -25   7  13   84.34    4.07
 -25   7  14   40.20    3.17
 -25   7  14   41.05    3.05
 -25   7  14   37.47    2.74
 -25   7  15   89.61    4.40
 -25   7  15   86.81    4.17
 -25   7  15   81.20    3.84
 -25   7  15   93.08    4.67
 -25   7  16  272.20    8.54
 -25   7  16  242.90    8.26
 -25   7  16  228.54    7.75
 -25   7  16  285.43    8.93
 -25   7  17  153.12    5.75
 -25   7  17  168.08    6.20
 -25   7  17  165.14    6.24
 -25   7  18   46.95    2.76
 -25   7  18   57.01    3.22
 -25   7  18   50.28    3.06
 -25   7  19   28.90    2.34
 -25   7  19   24.86    2.22
 -25   7  20   34.63    2.07
 -25   7  20   32.91    2.15
 -25   8   2   16.28    1.36
 -25   8   2   17.88    1.56
 -25   8   2   15.69    1.28
 -25   8   3   17.22    1.59
 -25   8   3   19.40    1.79
 -25   8   3   16.09    1.55
 -25   8   3   14.71    1.44
 -25   8   4    2.58    1.30
 -25   8   4    3.39    1.36
 -25   8   4    3.20    1.17
 -25   8   4    3.23    1.26
 -25   8   5   15.30    1.76
 -25   8   5   14.06    1.76
 -25   8   5   13.64    1.63
 -25   8   5   13.96    1.59
 -25   8   5   13.51    1.68
 -25   8   6   41.86    2.57
 -25   8   6   38.87    2.48
 -25   8   6   40.52    2.33
 -25   8   6   44.99    2.66
 -25   8   6   46.87    3.06
 -25   8   7  147.34    5.26
 -25   8   7  141.59    5.26
 -25   8   7  126.99    4.80
 -25   8   7  155.22    5.75
 -25   8   7  131.70    5.05
 -25   8   8  165.40    5.87
 -25   8   8  154.44    5.43
 -25   8   8  155.05    5.71
 -25   8   8  161.56    5.85
 -25   8   8  159.41    5.88
 -25   8   9   63.06    3.19
 -25   8   9   70.00    3.80
 -25   8   9   58.53    3.05
 -25   8   9   55.83    2.80
 -25   8   9   60.43    3.30
 -25   8   9   61.92    3.23
 -25   8  10   25.37    2.68
 -25   8  10   22.86    2.21
 -25   8  10   23.51    1.99
 -25   8  10   23.33    2.63
 -25   8  10   22.12    2.13
 -25   8  11   70.59    3.93
 -25   8  11   64.92    3.86
 -25   8  11   63.47    3.70
 -25   8  11   55.04    3.12
 -25   8  12  113.19    5.00
 -25   8  12  110.26    4.91
 -25   8  12  103.13    4.62
 -25   8  13   53.53    3.55
 -25   8  13   58.72    3.55
 -25   8  13   53.34    3.26
 -25   8  14   33.85    2.89
 -25   8  14   34.29    2.79
 -25   8  14   32.56    2.64
 -25   8  15    4.53    1.78
 -25   8  15    3.62    1.94
 -25   8  15    3.72    2.06
 -25   8  15    5.61    1.64
 -25   8  16   65.10    3.47
 -25   8  16   62.00    3.28
 -25   8  16   66.78    3.74
 -25   8  16   60.17    3.58
 -25   8  16   54.18    2.88
 -25   8  17   17.33    2.11
 -25   8  17   18.65    1.89
 -25   8  17   19.91    2.34
 -25   8  17   14.35    1.47
 -25   8  17   17.37    2.31
 -25   8  18   46.77    2.49
 -25   8  18   51.40    2.76
 -25   8  19  268.74    8.19
 -25   8  19  252.42    8.20
 -25   8  20  103.79    3.89
 -25   9   2   33.04    1.85
 -25   9   2   35.76    1.95
 -25   9   3   25.72    1.78
 -25   9   3   26.73    1.99
 -25   9   3   22.62    1.66
 -25   9   3   23.28    1.67
 -25   9   4    3.81    1.27
 -25   9   4    3.27    1.21
 -25   9   4    2.69    1.32
 -25   9   4    2.34    1.18
 -25   9   5   10.49    1.59
 -25   9   5   11.05    1.65
 -25   9   5   10.42    1.56
 -25   9   5   10.66    1.55
 -25   9   5   11.00    1.60
 -25   9   6   50.77    2.75
 -25   9   6   47.36    2.76
 -25   9   6   46.31    2.54
 -25   9   6   45.61    2.60
 -25   9   7   28.52    2.29
 -25   9   7   28.26    2.25
 -25   9   7   25.77    2.12
 -25   9   7   32.89    2.73
 -25   9   7   26.85    2.09
 -25   9   8   26.56    2.27
 -25   9   8   29.98    2.37
 -25   9   8   25.85    2.05
 -25   9   8   28.13    2.30
 -25   9   8   30.92    2.84
 -25   9   8   27.07    2.19
 -25   9   9   41.27    2.59
 -25   9   9   42.10    3.20
 -25   9   9   42.99    2.74
 -25   9   9   43.01    2.67
 -25   9   9   38.61    2.47
 -25   9   9   45.45    3.18
 -25   9   9   35.43    2.29
 -25   9  10  160.42    5.85
 -25   9  10  126.64    4.96
 -25   9  10  147.71    5.62
 -25   9  10  110.88    4.41
 -25   9  10  127.55    4.89
 -25   9  11   15.56    2.36
 -25   9  11   12.52    2.31
 -25   9  11   11.68    1.81
 -25   9  12   79.45    4.06
 -25   9  12   68.46    3.80
 -25   9  13   13.63    2.21
 -25   9  13   13.71    2.39
 -25   9  13   10.52    2.11
 -25   9  14   64.04    3.63
 -25   9  14   66.91    3.59
 -25   9  14   63.01    3.32
 -25   9  14   61.01    3.57
 -25   9  15   15.66    2.21
 -25   9  15   16.93    2.07
 -25   9  15   15.73    1.88
 -25   9  15   14.75    2.21
 -25   9  15   11.97    2.12
 -25   9  16   65.44    3.35
 -25   9  16   61.75    3.21
 -25   9  16   63.78    3.53
 -25   9  16   56.82    2.86
 -25   9  16   63.06    3.48
 -25   9  17   37.43    2.47
 -25   9  17   43.75    2.67
 -25   9  17   45.79    2.84
 -25   9  18  120.74    4.48
 -25   9  18  135.18    4.69
 -25   9  19   41.48    2.37
 -25   9  19   45.97    2.41
 -25  10   2   12.52    1.29
 -25  10   2   14.29    1.41
 -25  10   3    0.26    1.04
 -25  10   3    0.68    1.05
 -25  10   3    1.33    1.29
 -25  10   3    0.73    0.96
 -25  10   4   25.60    1.94
 -25  10   4   23.38    1.80
 -25  10   4   24.39    1.90
 -25  10   4   27.03    2.19
 -25  10   4   24.91    1.81
 -25  10   5   54.23    2.79
 -25  10   5   52.91    2.66
 -25  10   5   52.90    2.66
 -25  10   5   47.84    2.61
 -25  10   5   52.92    2.77
 -25  10   6   26.59    2.14
 -25  10   6   27.40    2.13
 -25  10   6   27.44    1.97
 -25  10   6   22.72    1.96
 -25  10   7   43.55    2.63
 -25  10   7   43.02    2.62
 -25  10   7   41.42    2.46
 -25  10   7   43.02    2.45
 -25  10   8   12.22    1.73
 -25  10   8   12.25    2.20
 -25  10   8    9.37    1.53
 -25  10   8   11.08    1.71
 -25  10   8   10.88    1.73
 -25  10   9   59.73    3.49
 -25  10   9   50.88    2.84
 -25  10   9   47.84    2.62
 -25  10   9   46.76    2.87
 -25  10   9   55.04    3.37
 -25  10  10   46.07    3.15
 -25  10  10   40.10    2.36
 -25  10  10   44.19    2.66
 -25  10  11   58.79    3.57
 -25  10  11   58.36    3.49
 -25  10  12   87.40    4.23
 -25  10  12   80.85    3.99
 -25  10  13  329.30   10.43
 -25  10  13  341.37   10.57
 -25  10  13  320.10   10.18
 -25  10  13  324.67   10.28
 -25  10  14  118.28    4.83
 -25  10  14  116.88    4.84
 -25  10  14  119.94    4.98
 -25  10  14  113.28    4.52
 -25  10  14  108.41    4.66
 -25  10  15   32.75    2.46
 -25  10  15   32.52    2.52
 -25  10  15   33.10    2.57
 -25  10  15   31.53    2.49
 -25  10  15   32.29    2.25
 -25  10  16  112.79    4.45
 -25  10  16  108.14    4.33
 -25  10  16  111.83    4.53
 -25  10  16  111.39    4.43
 -25  10  17   44.62    2.55
 -25  10  17   52.48    2.73
 -25  10  17   48.38    2.78
 -25  10  18    5.01    1.30
 -25  10  18    4.74    1.26
 -25  10  19    9.75    1.19
 -25  10  19    7.71    1.11
 -25  11   2    2.25    0.97
 -25  11   2    2.31    0.89
 -25  11   3   47.26    2.48
 -25  11   3   47.32    2.26
 -25  11   3   48.21    2.37
 -25  11   3   50.24    2.51
 -25  11   3   47.97    2.26
 -25  11   3   42.85    2.14
 -25  11   4  142.46    4.73
 -25  11   4  137.08    4.67
 -25  11   4  126.37    4.44
 -25  11   4  146.93    4.88
 -25  11   4  128.87    4.49
 -25  11   5    3.71    1.36
 -25  11   5    2.56    1.46
 -25  11   5    4.93    1.64
 -25  11   5    4.28    1.31
 -25  11   5    3.41    1.39
 -25  11   5    2.76    1.32
 -25  11   6   45.88    2.78
 -25  11   6   42.33    2.53
 -25  11   6   45.76    2.87
 -25  11   6   41.50    2.41
 -25  11   6   42.38    2.52
 -25  11   7    9.02    1.91
 -25  11   7    8.64    1.87
 -25  11   7    8.51    1.48
 -25  11   7    8.32    1.58
 -25  11   8   33.56    2.62
 -25  11   8   27.34    2.04
 -25  11   8   30.00    2.22
 -25  11   9   64.70    3.52
 -25  11   9   64.43    3.48
 -25  11   9   57.00    2.86
 -25  11  10   32.67    2.68
 -25  11  10   25.16    1.89
 -25  11  10   30.23    2.61
 -25  11  11  132.92    5.06
 -25  11  11  129.46    4.93
 -25  11  12  277.62    9.05
 -25  11  12  285.90    9.07
 -25  11  12  261.09    8.64
 -25  11  12  278.62    8.87
 -25  11  13   39.43    2.82
 -25  11  13   37.36    2.54
 -25  11  13   41.27    2.91
 -25  11  13   32.31    2.62
 -25  11  13   37.01    2.63
 -25  11  14   31.49    2.48
 -25  11  14   31.06    2.53
 -25  11  14   28.67    2.32
 -25  11  14   29.48    2.30
 -25  11  14   28.38    2.38
 -25  11  15   56.04    3.08
 -25  11  15   60.58    3.13
 -25  11  15   59.40    2.87
 -25  11  15   58.30    2.97
 -25  11  15   63.84    3.27
 -25  11  15   59.06    3.09
 -25  11  16   47.87    2.53
 -25  11  16   47.59    2.65
 -25  11  16   44.33    2.47
 -25  11  16   47.98    2.69
 -25  11  17   18.71    1.57
 -25  11  17   19.57    1.65
 -25  11  17   18.37    1.68
 -25  11  18   19.10    1.47
 -25  12   3  136.90    4.50
 -25  12   3  135.01    4.52
 -25  12   3  123.51    4.37
 -25  12   4   60.51    2.85
 -25  12   4   59.54    2.75
 -25  12   4   61.18    2.73
 -25  12   4   63.68    2.91
 -25  12   4   60.58    2.72
 -25  12   5   85.95    3.60
 -25  12   5   86.14    3.46
 -25  12   5   74.43    3.29
 -25  12   5   85.97    3.65
 -25  12   5   76.31    3.37
 -25  12   6   22.65    2.14
 -25  12   6   22.84    2.08
 -25  12   6   19.37    1.80
 -25  12   6   24.00    2.15
 -25  12   7    1.01    1.52
 -25  12   7    0.31    1.48
 -25  12   7    0.66    1.32
 -25  12   8    4.01    1.70
 -25  12   8    3.69    1.65
 -25  12   8    2.23    1.11
 -25  12   8    2.41    1.28
 -25  12   9   33.90    2.57
 -25  12   9   33.18    2.54
 -25  12   9   30.88    2.39
 -25  12   9   25.65    1.95
 -25  12   9   27.00    1.94
 -25  12  10  154.13    5.51
 -25  12  10  155.72    5.45
 -25  12  10  122.38    4.66
 -25  12  10  153.64    5.49
 -25  12  10  130.94    4.85
 -25  12  11  103.50    4.24
 -25  12  11   93.69    3.74
 -25  12  11  102.74    4.19
 -25  12  11  102.38    4.17
 -25  12  12   70.44    3.50
 -25  12  12   74.75    3.50
 -25  12  12   73.00    3.53
 -25  12  12   65.60    3.29
 -25  12  12   65.46    3.12
 -25  12  13  171.29    5.92
 -25  12  13  151.27    5.41
 -25  12  13  173.73    5.92
 -25  12  13  162.30    5.69
 -25  12  13  152.63    5.69
 -25  12  14   32.09    2.35
 -25  12  14   30.49    2.17
 -25  12  14   33.28    2.38
 -25  12  14   26.65    2.10
 -25  12  14   29.52    2.06
 -25  12  15    8.24    1.43
 -25  12  15    5.90    1.26
 -25  12  15    6.21    1.55
 -25  12  15    6.22    1.31
 -25  12  15    6.44    1.35
 -25  12  16    6.98    1.24
 -25  12  16    6.80    1.18
 -25  12  16    7.22    1.37
 -25  12  16    5.62    1.16
 -25  12  17   46.25    2.30
 -25  13   3   92.66    3.44
 -25  13   3  100.51    3.50
 -25  13   4   16.16    1.51
 -25  13   4   13.94    1.47
 -25  13   4   16.56    1.59
 -25  13   5    6.09    1.34
 -25  13   5    5.14    1.18
 -25  13   5    3.93    1.34
 -25  13   5    4.10    1.25
 -25  13   6    3.16    1.39
 -25  13   6    3.63    1.32
 -25  13   6    3.29    1.23
 -25  13   6    3.22    1.11
 -25  13   6    2.93    1.46
 -25  13   7   36.23    2.32
 -25  13   7   33.23    2.37
 -25  13   7   32.06    2.38
 -25  13   7   32.62    2.13
 -25  13   7   32.40    2.02
 -25  13   8  179.47    6.02
 -25  13   8  179.37    6.19
 -25  13   8  176.03    5.88
 -25  13   8  168.10    5.66
 -25  13   9  202.96    6.31
 -25  13   9  208.20    6.48
 -25  13   9  197.25    6.17
 -25  13  10   57.01    2.95
 -25  13  10   57.17    3.00
 -25  13  10   46.98    2.56
 -25  13  10   43.81    2.23
 -25  13  10   50.87    2.41
 -25  13  10   56.92    2.86
 -25  13  11   24.51    2.13
 -25  13  11   16.79    1.51
 -25  13  11   21.64    2.06
 -25  13  11   19.08    1.70
 -25  13  11   25.67    2.19
 -25  13  12   88.23    3.63
 -25  13  12   86.25    3.58
 -25  13  12   64.54    3.11
 -25  13  12   70.18    2.97
 -25  13  12   88.31    3.63
 -25  13  13   20.56    1.90
 -25  13  13   20.01    1.82
 -25  13  13   20.70    1.84
 -25  13  13   16.39    1.56
 -25  13  13   17.76    1.46
 -25  13  14   42.85    2.43
 -25  13  14   41.70    2.33
 -25  13  14   34.50    2.03
 -25  13  14   37.65    2.18
 -25  13  15    9.89    1.35
 -25  13  15   11.38    1.44
 -25  13  15    7.60    1.11
 -25  13  16    2.84    0.89
 -25  13  16    3.25    1.01
 -25  14   4   48.48    2.29
 -25  14   4   51.33    2.35
 -25  14   5   -0.63    1.03
 -25  14   5   -0.54    1.25
 -25  14   5   -0.82    1.00
 -25  14   6    4.63    1.17
 -25  14   6    4.79    1.24
 -25  14   6    5.04    1.37
 -25  14   6    5.24    1.21
 -25  14   7   24.51    1.87
 -25  14   7   27.09    1.99
 -25  14   7   26.00    1.78
 -25  14   7   26.51    2.09
 -25  14   8   35.06    2.22
 -25  14   8   40.15    2.34
 -25  14   8   39.29    2.42
 -25  14   8   34.16    1.96
 -25  14   8   36.58    2.10
 -25  14   9   28.66    2.13
 -25  14   9   26.91    2.03
 -25  14   9   26.02    1.80
 -25  14   9   24.57    1.74
 -25  14  10   15.97    1.73
 -25  14  10   16.55    1.67
 -25  14  10   16.53    1.53
 -25  14  10   14.76    1.36
 -25  14  11    5.18    1.43
 -25  14  11    5.39    1.42
 -25  14  11    5.19    1.41
 -25  14  11    4.99    1.26
 -25  14  12    1.64    1.25
 -25  14  12    1.71    1.14
 -25  14  12    2.47    1.25
 -25  14  13   37.35    2.10
 -25  14  13   37.11    2.05
 -25  15   5    1.32    0.99
 -25  15   5    0.86    0.95
 -25  15   6   20.77    1.53
 -25  15   6   22.04    1.57
 -25  15   6   22.14    1.63
 -25  15   7   30.43    1.90
 -25  15   7   30.87    1.80
 -25  15   7   35.99    2.05
 -25  15   8    3.14    1.09
 -25  15   8    2.49    1.06
 -25  15   8    2.30    1.23
 -25  15   8    2.95    1.03
 -25  15   9   13.67    1.50
 -25  15   9   14.53    1.42
 -25  15  10   11.55    1.47
 -25  15  10   13.53    1.40
 -25  15  11   30.51    1.96
 -25  15  11   31.53    1.88
 -25  15  12   29.35    1.82
 -25  15  12   31.51    1.88
 -25  15  13   42.90    2.08
 -25  16   7    8.35    1.14
 -25  16   8   13.06    1.29
 -25  16   9    4.37    1.04
 -24  -4  10   49.27    2.59
 -24  -4  11   29.80    2.05
 -24  -4  12    7.57    1.29
 -24  -3   8    0.66    1.06
 -24  -3   9   20.40    1.68
 -24  -3  10    1.78    1.02
 -24  -3  11    8.42    1.68
 -24  -3  12   33.64    2.36
 -24  -3  13  112.04    4.26
 -24  -3  19   45.50    2.56
 -24  -2   6   15.60    1.57
 -24  -2   7    2.46    1.28
 -24  -2   8   13.83    1.63
 -24  -2   9   15.86    1.73
 -24  -2  10   45.59    2.55
 -24  -2  11   25.84    2.32
 -24  -2  11   23.58    1.84
 -24  -2  12  157.29    5.76
 -24  -2  13  178.30    6.17
 -24  -2  14   37.82    2.31
 -24  -2  17    1.00    1.45
 -24  -2  18    4.85    1.38
 -24  -2  19    1.04    1.58
 -24  -2  20   29.04    2.19
 -24  -1   5   11.56    1.48
 -24  -1   6   10.76    1.65
 -24  -1   6   12.13    1.51
 -24  -1   7    5.31    1.47
 -24  -1   7    6.23    1.40
 -24  -1   8   31.08    2.29
 -24  -1   8   31.15    2.15
 -24  -1   9    8.33    1.66
 -24  -1   9    9.04    1.48
 -24  -1  10   15.50    1.83
 -24  -1  11   81.55    3.58
 -24  -1  11   73.53    3.74
 -24  -1  12   91.49    4.18
 -24  -1  12  107.59    4.08
 -24  -1  13    6.67    1.57
 -24  -1  13   38.68    2.51
 -24  -1  14    4.92    1.52
 -24  -1  15    0.45    1.73
 -24  -1  16    0.43    1.44
 -24  -1  17    9.76    2.03
 -24  -1  18    2.96    1.52
 -24  -1  19   21.01    2.08
 -24  -1  19   24.21    2.56
 -24  -1  20   18.01    1.70
 -24  -1  20   32.81    2.48
 -24  -1  21    3.15    1.29
 -24   0   4   32.62    2.11
 -24   0   4   34.00    2.06
 -24   0   5   88.38    3.58
 -24   0   5   99.13    3.68
 -24   0   6   27.85    1.93
 -24   0   6   32.02    2.26
 -24   0   6   25.83    2.14
 -24   0   7   89.58    3.55
 -24   0   7   83.14    3.84
 -24   0   7   94.54    3.88
 -24   0   8   97.25    3.66
 -24   0   8   90.43    4.02
 -24   0   9   22.02    2.05
 -24   0   9   19.44    2.08
 -24   0  10   15.34    1.76
 -24   0  10   15.68    1.94
 -24   0  11   22.61    2.09
 -24   0  11   23.43    2.44
 -24   0  12   71.40    3.75
 -24   0  12   77.40    3.91
 -24   0  12   68.97    3.28
 -24   0  13   71.74    3.65
 -24   0  13   75.33    3.69
 -24   0  14  105.51    4.65
 -24   0  14   99.65    4.28
 -24   0  15  147.53    5.69
 -24   0  15  113.08    4.50
 -24   0  16   19.54    2.34
 -24   0  17   15.43    1.88
 -24   0  18   53.66    3.35
 -24   0  19    5.12    1.65
 -24   0  19    4.99    1.73
 -24   0  20   47.43    3.09
 -24   0  20   41.78    2.71
 -24   0  21   46.33    2.72
 -24   0  21   38.27    2.27
 -24   1   3    8.90    1.40
 -24   1   3    8.99    1.38
 -24   1   3    8.45    1.33
 -24   1   4   58.23    2.66
 -24   1   4   54.56    2.69
 -24   1   4   56.45    2.81
 -24   1   4   50.95    2.37
 -24   1   5   55.02    2.71
 -24   1   5   49.37    2.76
 -24   1   5   35.51    1.97
 -24   1   5   40.71    2.25
 -24   1   5   51.05    2.84
 -24   1   6  142.81    4.79
 -24   1   6  139.92    4.94
 -24   1   6  128.43    4.88
 -24   1   6  101.77    3.93
 -24   1   6  103.75    4.18
 -24   1   7  195.12    6.00
 -24   1   7  196.04    6.23
 -24   1   7  178.57    6.11
 -24   1   8   38.59    2.49
 -24   1   8   36.23    2.66
 -24   1   8   38.98    2.71
 -24   1   9   12.44    1.69
 -24   1   9    9.84    1.88
 -24   1   9   11.15    1.87
 -24   1  10   24.31    2.23
 -24   1  10   24.05    2.15
 -24   1  10   22.92    2.51
 -24   1  11   12.02    1.71
 -24   1  11   12.92    2.15
 -24   1  11   11.47    1.77
 -24   1  12   51.62    3.24
 -24   1  12   54.81    3.49
 -24   1  12   44.64    2.72
 -24   1  13   66.89    3.72
 -24   1  13   55.69    2.88
 -24   1  13   66.83    3.52
 -24   1  14  170.93    6.60
 -24   1  14  159.30    5.97
 -24   1  14  166.27    6.09
 -24   1  15   88.07    4.58
 -24   1  15   81.90    4.10
 -24   1  16   27.67    2.30
 -24   1  16   26.20    2.76
 -24   1  17   55.95    3.29
 -24   1  18   19.98    1.93
 -24   1  18   21.89    2.65
 -24   1  19   15.33    2.30
 -24   1  19   13.91    2.16
 -24   1  19   15.53    2.62
 -24   1  20    3.07    1.59
 -24   1  20    4.75    2.02
 -24   1  20    5.19    1.54
 -24   1  21    5.66    1.43
 -24   1  21    6.25    1.73
 -24   1  22    6.34    1.55
 -24   1  22    5.69    1.42
 -24   2   2   45.89    2.21
 -24   2   2   47.74    2.31
 -24   2   3    8.68    1.40
 -24   2   3    5.48    1.06
 -24   2   3    7.74    1.47
 -24   2   3    7.67    1.44
 -24   2   3    8.84    1.53
 -24   2   3    5.22    0.93
 -24   2   4   78.70    3.39
 -24   2   4   69.89    3.31
 -24   2   4   65.91    2.95
 -24   2   4   78.58    3.40
 -24   2   5   50.00    2.79
 -24   2   5   36.10    2.07
 -24   2   5   49.69    2.91
 -24   2   5   38.99    2.31
 -24   2   5   43.39    2.77
 -24   2   6    4.91    1.68
 -24   2   6    4.84    1.86
 -24   2   6    3.33    1.65
 -24   2   6    4.79    1.06
 -24   2   6    6.74    1.32
 -24   2   7    7.22    1.77
 -24   2   7    5.68    1.03
 -24   2   7    7.16    1.33
 -24   2   7    7.48    1.86
 -24   2   7    8.93    1.98
 -24   2   8   14.99    2.02
 -24   2   8   13.06    2.05
 -24   2   8   14.40    2.12
 -24   2   8   10.83    1.39
 -24   2   9   64.72    3.28
 -24   2   9   60.33    3.63
 -24   2   9   58.90    3.36
 -24   2   9   67.74    3.51
 -24   2  10   54.99    3.01
 -24   2  10   56.41    3.27
 -24   2  10   63.76    3.35
 -24   2  10   58.24    3.56
 -24   2  11   53.57    3.41
 -24   2  11   55.27    3.14
 -24   2  11   55.49    3.09
 -24   2  12   64.00    3.32
 -24   2  12   65.42    3.26
 -24   2  12   68.68    3.78
 -24   2  13   12.79    2.11
 -24   2  13   13.93    2.32
 -24   2  13   12.54    1.63
 -24   2  14    1.13    2.04
 -24   2  14   -0.52    1.98
 -24   2  14   -0.31    1.68
 -24   2  15   42.91    3.22
 -24   2  15   37.38    2.56
 -24   2  15   41.92    2.82
 -24   2  16   82.08    4.45
 -24   2  16   77.24    4.01
 -24   2  17   91.31    4.34
 -24   2  17   79.73    3.78
 -24   2  18  118.40    4.92
 -24   2  18  135.64    5.74
 -24   2  19   10.75    1.53
 -24   2  19   11.15    2.34
 -24   2  19   10.57    2.30
 -24   2  19    8.32    2.43
 -24   2  20   27.28    2.59
 -24   2  20   36.71    2.62
 -24   2  20   33.53    2.89
 -24   2  21   48.26    2.59
 -24   2  21   46.89    2.94
 -24   2  21   56.01    3.17
 -24   2  22   28.69    2.24
 -24   2  22   24.82    2.06
 -24   2  22   22.43    1.77
 -24   2  24   32.28    2.00
 -24   3   2   37.11    2.08
 -24   3   2   32.28    2.04
 -24   3   2   37.78    2.14
 -24   3   2   30.47    1.80
 -24   3   3    9.73    1.53
 -24   3   3    8.09    1.64
 -24   3   3    5.93    1.05
 -24   3   3    6.53    1.23
 -24   3   3    7.76    1.50
 -24   3   4   22.36    2.13
 -24   3   4   20.20    2.00
 -24   3   4   17.12    1.48
 -24   3   4   19.71    1.71
 -24   3   4   18.63    1.66
 -24   3   4   20.56    2.13
 -24   3   5   23.47    2.24
 -24   3   5   19.79    1.78
 -24   3   5   23.53    2.21
 -24   3   5   20.42    1.78
 -24   3   5   23.02    2.38
 -24   3   5   19.58    1.57
 -24   3   6   22.80    2.33
 -24   3   6   18.08    1.77
 -24   3   6   23.07    2.36
 -24   3   6   18.08    1.56
 -24   3   6   20.77    1.88
 -24   3   6   22.22    2.40
 -24   3   6   22.03    2.39
 -24   3   7   31.51    2.60
 -24   3   7   22.72    1.92
 -24   3   7   33.61    2.72
 -24   3   7   28.41    2.59
 -24   3   7   28.09    2.72
 -24   3   8   41.73    2.82
 -24   3   8   41.78    2.95
 -24   3   8   37.74    3.03
 -24   3   8   36.50    2.82
 -24   3   8   32.18    2.13
 -24   3   9   20.78    2.22
 -24   3   9   19.04    2.30
 -24   3   9   17.07    2.49
 -24   3   9   16.62    1.53
 -24   3   9   21.10    2.35
 -24   3  10   37.01    2.63
 -24   3  10   36.15    2.74
 -24   3  10   38.67    2.79
 -24   3  10   33.89    2.96
 -24   3  11   12.63    1.76
 -24   3  11   14.44    2.63
 -24   3  11   12.58    2.26
 -24   3  11   11.55    1.90
 -24   3  11   12.42    1.94
 -24   3  12   -1.15    1.92
 -24   3  12   -0.35    1.49
 -24   3  12   -0.41    2.25
 -24   3  12   -0.34    1.40
 -24   3  13   29.67    2.92
 -24   3  13   26.51    2.09
 -24   3  13   25.18    2.45
 -24   3  14   67.18    3.83
 -24   3  14   60.54    3.44
 -24   3  15  189.82    7.01
 -24   3  15  180.40    6.67
 -24   3  16  304.64   10.37
 -24   3  16  341.18   10.84
 -24   3  17  166.84    6.41
 -24   3  17  179.21    6.99
 -24   3  18   48.62    2.78
 -24   3  18   56.81    3.35
 -24   3  18   55.75    3.90
 -24   3  19  217.37    7.78
 -24   3  19  227.40    8.13
 -24   3  19  234.70    8.18
 -24   3  20  152.76    6.05
 -24   3  20  142.91    5.88
 -24   3  20  141.95    5.61
 -24   3  21   65.51    3.53
 -24   3  21   71.34    3.34
 -24   3  21   73.85    3.71
 -24   3  22   16.41    1.95
 -24   3  22   12.39    1.55
 -24   3  22   15.58    1.78
 -24   3  23   10.69    1.51
 -24   3  24   32.42    1.78
 -24   4   1   10.79    1.28
 -24   4   1   10.14    1.13
 -24   4   1   10.54    1.23
 -24   4   1   11.42    1.34
 -24   4   1    9.32    1.03
 -24   4   2    3.99    1.32
 -24   4   2    2.96    1.27
 -24   4   2    3.48    1.41
 -24   4   2    2.65    1.03
 -24   4   3    5.07    1.61
 -24   4   3    2.94    1.15
 -24   4   3    4.86    1.61
 -24   4   3    6.07    1.36
 -24   4   3    4.32    1.51
 -24   4   4   20.56    2.16
 -24   4   4   18.32    2.10
 -24   4   4   19.88    2.05
 -24   4   4   16.96    1.67
 -24   4   4   20.02    1.86
 -24   4   4   15.03    1.47
 -24   4   5   10.80    1.97
 -24   4   5   11.23    1.72
 -24   4   5   10.67    1.90
 -24   4   5    7.91    1.44
 -24   4   5   12.01    2.06
 -24   4   5   10.39    1.32
 -24   4   6  148.65    5.58
 -24   4   6  138.69    5.47
 -24   4   6  140.32    5.09
 -24   4   6  146.27    5.62
 -24   4   7  147.17    5.60
 -24   4   7  134.63    5.46
 -24   4   7  136.37    5.04
 -24   4   7  128.97    5.53
 -24   4   7  141.13    5.59
 -24   4   7  119.62    4.80
 -24   4   8   26.09    2.54
 -24   4   8   19.97    1.77
 -24   4   8   23.38    2.74
 -24   4   8   24.01    2.59
 -24   4   8   22.26    2.46
 -24   4   9  109.50    4.78
 -24   4   9  102.52    4.74
 -24   4   9  106.02    5.03
 -24   4   9  115.16    4.97
 -24   4  10  166.69    6.19
 -24   4  10  158.76    6.16
 -24   4  10  172.98    6.36
 -24   4  10  155.65    6.41
 -24   4  11   53.73    3.10
 -24   4  11   64.30    4.06
 -24   4  11   51.82    3.14
 -24   4  11   54.76    3.24
 -24   4  11   54.20    3.48
 -24   4  12    2.26    1.33
 -24   4  12    1.50    1.81
 -24   4  12    1.82    1.48
 -24   4  12    0.90    1.50
 -24   4  12    3.63    2.25
 -24   4  13   40.92    3.48
 -24   4  13   34.96    2.39
 -24   4  13   45.04    3.36
 -24   4  13   35.17    2.41
 -24   4  13   35.50    2.79
 -24   4  14   72.19    4.28
 -24   4  14   71.37    3.95
 -24   4  14   61.83    3.46
 -24   4  15  204.38    7.49
 -24   4  15  214.82    7.79
 -24   4  15  193.99    6.98
 -24   4  16  207.65    7.62
 -24   4  16  221.13    7.93
 -24   4  16  192.99    6.99
 -24   4  17   66.93    3.98
 -24   4  17   61.62    3.60
 -24   4  18  264.70    8.69
 -24   4  18  293.43    9.42
 -24   4  19   15.55    2.00
 -24   4  19   17.20    2.54
 -24   4  19   15.25    2.58
 -24   4  19   16.32    2.68
 -24   4  20   65.74    3.61
 -24   4  20   66.52    3.78
 -24   4  20   60.73    3.68
 -24   4  21   31.15    2.36
 -24   4  21   32.35    2.64
 -24   4  21   29.93    2.44
 -24   4  22   40.09    2.60
 -24   4  22   34.75    2.25
 -24   4  22   36.01    2.39
 -24   4  23   34.06    2.13
 -24   5   1   35.31    2.08
 -24   5   1   28.78    1.71
 -24   5   1   30.99    1.84
 -24   5   1   31.94    1.89
 -24   5   2   58.68    2.89
 -24   5   2   50.35    2.65
 -24   5   2   53.12    2.62
 -24   5   2   46.64    2.45
 -24   5   2   54.49    2.81
 -24   5   3   28.07    2.27
 -24   5   3   20.62    1.46
 -24   5   3   25.54    2.04
 -24   5   3   27.20    2.30
 -24   5   3   25.35    2.17
 -24   5   3   22.12    1.82
 -24   5   4    0.63    0.84
 -24   5   4    2.36    1.67
 -24   5   4    1.39    1.52
 -24   5   4    1.32    1.42
 -24   5   4    1.43    1.20
 -24   5   4    2.40    1.68
 -24   5   4    1.48    1.65
 -24   5   5    3.50    1.79
 -24   5   5    3.78    1.62
 -24   5   5    2.78    1.31
 -24   5   5    4.23    1.86
 -24   5   5    3.23    1.69
 -24   5   6    7.33    2.05
 -24   5   6    8.23    2.03
 -24   5   6    5.95    1.39
 -24   5   6    7.21    2.07
 -24   5   6    6.13    1.75
 -24   5   7  103.16    4.59
 -24   5   7   91.32    4.53
 -24   5   7   90.95    4.35
 -24   5   7   96.02    4.51
 -24   5   7   94.19    4.13
 -24   5   8  189.10    6.69
 -24   5   8  172.25    6.50
 -24   5   8  176.99    6.11
 -24   5   8  182.66    6.68
 -24   5   8  173.53    6.68
 -24   5   9   87.10    4.24
 -24   5   9   86.42    4.33
 -24   5   9   81.22    4.37
 -24   5   9   80.30    4.14
 -24   5  10   42.60    3.01
 -24   5  10   40.91    2.93
 -24   5  10   43.23    3.11
 -24   5  10   49.17    3.78
 -24   5  10   41.75    3.26
 -24   5  11   12.37    1.93
 -24   5  11   10.67    1.92
 -24   5  11   13.77    2.75
 -24   5  11   11.75    2.23
 -24   5  11    9.95    2.02
 -24   5  12   44.58    2.75
 -24   5  12   44.12    2.80
 -24   5  12   51.60    3.68
 -24   5  12   46.18    3.18
 -24   5  12   45.02    2.89
 -24   5  13  149.95    6.11
 -24   5  13  141.65    5.70
 -24   5  13  115.96    4.99
 -24   5  13  102.86    4.40
 -24   5  13  103.46    4.47
 -24   5  14   89.14    4.84
 -24   5  14   85.03    4.64
 -24   5  14   81.11    4.31
 -24   5  15   68.58    4.20
 -24   5  15   63.31    3.89
 -24   5  15   58.37    3.52
 -24   5  16  104.91    5.10
 -24   5  16   97.94    4.80
 -24   5  16   89.85    4.26
 -24   5  17  484.00   13.59
 -24   5  17  506.23   14.14
 -24   5  18   55.89    3.46
 -24   5  18   53.41    3.18
 -24   5  18   63.51    4.00
 -24   5  18   55.94    3.86
 -24   5  18   66.02    4.06
 -24   5  19   52.53    3.10
 -24   5  19   64.10    3.79
 -24   5  19   61.58    3.69
 -24   5  19   61.64    3.73
 -24   5  20   23.16    2.44
 -24   5  20   25.15    2.47
 -24   5  20   23.00    2.58
 -24   5  21   57.83    2.99
 -24   5  21   58.19    3.22
 -24   5  21   48.22    2.96
 -24   5  22    5.20    1.55
 -24   5  22    4.44    1.27
 -24   5  22    6.23    1.42
 -24   5  23    2.80    1.09
 -24   5  23   11.84    1.21
 -24   6   0    2.46    0.99
 -24   6   0    2.87    0.89
 -24   6   1   30.76    2.12
 -24   6   1   30.23    1.89
 -24   6   1   29.07    1.92
 -24   6   1   27.20    1.74
 -24   6   1   32.32    1.99
 -24   6   2   28.47    2.23
 -24   6   2   21.52    1.47
 -24   6   2   28.70    2.03
 -24   6   2   23.73    1.79
 -24   6   2   26.21    2.02
 -24   6   2   27.05    2.19
 -24   6   3    3.85    1.62
 -24   6   3    2.78    0.96
 -24   6   3    3.02    1.56
 -24   6   3    2.70    1.22
 -24   6   3    3.89    1.64
 -24   6   3    3.20    1.49
 -24   6   4   48.47    2.41
 -24   6   4   63.65    3.40
 -24   6   4   55.44    3.14
 -24   6   4   57.49    3.22
 -24   6   4   51.52    2.79
 -24   6   4   62.71    3.14
 -24   6   4   59.50    3.29
 -24   6   5    9.43    1.20
 -24   6   5   12.45    2.07
 -24   6   5   12.14    2.12
 -24   6   5   11.98    2.01
 -24   6   5    8.95    1.50
 -24   6   5   10.69    1.95
 -24   6   6   66.37    3.64
 -24   6   6   57.45    3.43
 -24   6   6   62.41    3.35
 -24   6   6   52.07    2.91
 -24   6   6   63.78    3.66
 -24   6   7  357.68   11.10
 -24   6   7  354.67   10.71
 -24   6   7  325.08   10.81
 -24   6   7  336.25   11.00
 -24   6   7  355.43   11.09
 -24   6   8  118.45    5.11
 -24   6   8  117.61    5.14
 -24   6   8  111.13    5.11
 -24   6   8  109.69    4.94
 -24   6   8  111.15    4.70
 -24   6   9  139.61    5.61
 -24   6   9  128.57    5.65
 -24   6   9  132.64    5.56
 -24   6   9  128.01    5.40
 -24   6   9  149.32    6.27
 -24   6   9  126.24    5.06
 -24   6  10  256.63    8.57
 -24   6  10  242.58    8.68
 -24   6  10  252.58    8.62
 -24   6  10  230.70    8.35
 -24   6  11   76.01    3.85
 -24   6  11   76.00    4.10
 -24   6  11   78.38    3.99
 -24   6  11   75.62    3.81
 -24   6  12  152.94    5.93
 -24   6  12  150.30    5.79
 -24   6  12  160.33    6.21
 -24   6  13  257.59    8.84
 -24   6  13  233.08    8.31
 -24   6  14   46.81    3.57
 -24   6  14   47.73    3.73
 -24   6  14   44.41    3.30
 -24   6  15   13.93    2.47
 -24   6  15   14.98    2.74
 -24   6  15   14.99    2.30
 -24   6  16  442.69   13.38
 -24   6  16  422.69   13.17
 -24   6  17  302.00   10.05
 -24   6  17  336.87   10.38
 -24   6  17  279.18    9.38
 -24   6  17  352.96   10.88
 -24   6  18  128.73    5.35
 -24   6  18  140.08    5.96
 -24   6  18  140.37    5.85
 -24   6  19   40.25    2.79
 -24   6  19   39.09    2.45
 -24   6  19   46.63    3.29
 -24   6  19   47.32    3.31
 -24   6  19   47.01    3.28
 -24   6  20   37.86    2.74
 -24   6  20   35.16    2.79
 -24   6  20   39.45    2.90
 -24   6  21   22.28    2.13
 -24   6  21   24.73    2.02
 -24   6  21   23.10    2.20
 -24   6  22    3.83    1.42
 -24   6  22    3.01    1.30
 -24   6  22    3.11    1.19
 -24   6  22    2.94    1.18
 -24   7   0   20.43    1.50
 -24   7   0   17.13    1.40
 -24   7   0   22.07    1.57
 -24   7   1    0.17    0.71
 -24   7   1    0.80    1.27
 -24   7   1    1.11    1.05
 -24   7   1    1.02    1.21
 -24   7   1    0.55    1.05
 -24   7   2   15.33    1.85
 -24   7   2   11.44    1.21
 -24   7   2   12.76    1.48
 -24   7   2   13.68    1.67
 -24   7   2   14.20    1.75
 -24   7   3   47.07    2.38
 -24   7   3   61.28    3.22
 -24   7   3   53.55    3.00
 -24   7   3   58.27    3.16
 -24   7   3   60.85    3.11
 -24   7   3   50.40    2.72
 -24   7   4   65.74    3.48
 -24   7   4   52.17    2.54
 -24   7   4   60.71    3.31
 -24   7   4   63.98    3.41
 -24   7   4   52.19    2.84
 -24   7   4   63.90    3.27
 -24   7   4   56.19    3.21
 -24   7   5   34.69    2.77
 -24   7   5   29.10    2.56
 -24   7   5   28.09    2.12
 -24   7   5   31.06    2.66
 -24   7   5   32.22    2.60
 -24   7   6  210.79    7.42
 -24   7   6  189.14    7.14
 -24   7   6  203.58    7.36
 -24   7   6  212.65    7.17
 -24   7   7  178.83    6.58
 -24   7   7  160.62    6.30
 -24   7   7  170.11    6.24
 -24   7   7  170.97    6.54
 -24   7   7  162.72    6.45
 -24   7   8   16.50    2.32
 -24   7   8   16.27    2.15
 -24   7   8   14.81    2.42
 -24   7   8   12.98    2.19
 -24   7   8   13.39    2.43
 -24   7   9  242.81    8.41
 -24   7   9  242.20    8.49
 -24   7   9  243.81    8.45
 -24   7   9  239.61    8.03
 -24   7   9  225.18    8.18
 -24   7  10  253.50    8.62
 -24   7  10  239.58    8.42
 -24   7  10  248.99    8.73
 -24   7  10  254.53    8.66
 -24   7  10  250.25    8.21
 -24   7  11   14.88    2.18
 -24   7  11   20.95    2.57
 -24   7  11   16.15    2.31
 -24   7  11   16.60    2.13
 -24   7  11   17.74    2.97
 -24   7  12  280.51    9.24
 -24   7  12  212.26    7.57
 -24   7  12  221.28    7.78
 -24   7  12  222.01    7.98
 -24   7  12  260.33    8.78
 -24   7  13   73.85    4.54
 -24   7  13   75.36    4.44
 -24   7  13   66.11    4.07
 -24   7  14  234.49    8.10
 -24   7  14  226.37    8.08
 -24   7  14  207.34    7.54
 -24   7  15   31.65    3.03
 -24   7  15   33.89    3.17
 -24   7  15   30.43    2.77
 -24   7  16   29.04    2.88
 -24   7  16   28.25    2.96
 -24   7  16   27.86    2.52
 -24   7  16   36.03    3.52
 -24   7  17   67.40    3.79
 -24   7  17   67.12    3.86
 -24   7  17   75.32    4.34
 -24   7  17   59.97    3.22
 -24   7  17   67.78    4.14
 -24   7  18   10.75    2.08
 -24   7  18   10.05    1.84
 -24   7  18   12.90    2.49
 -24   7  18   12.81    2.38
 -24   7  19   57.32    2.97
 -24   7  19   65.97    3.72
 -24   7  19   67.49    3.75
 -24   7  20   77.31    3.81
 -24   7  20   81.08    3.81
 -24   7  20   79.39    3.87
 -24   7  21   33.17    2.25
 -24   7  21   24.84    2.10
 -24   7  22   25.04    1.73
 -24   8   0   12.90    1.38
 -24   8   0   11.96    1.26
 -24   8   0   12.60    1.35
 -24   8   1    5.78    0.94
 -24   8   1    6.50    1.51
 -24   8   1    6.58    1.33
 -24   8   1    6.24    1.40
 -24   8   1    7.25    1.26
 -24   8   2    2.73    0.94
 -24   8   2    4.56    1.59
 -24   8   2    3.88    1.37
 -24   8   2    5.04    1.59
 -24   8   2    4.17    1.40
 -24   8   3    9.52    1.24
 -24   8   3   11.54    1.91
 -24   8   3   12.89    1.94
 -24   8   3   11.49    1.85
 -24   8   3   10.73    1.79
 -24   8   4    2.16    1.75
 -24   8   4    3.45    1.80
 -24   8   4    3.47    1.74
 -24   8   4    2.95    1.73
 -24   8   5  173.37    6.40
 -24   8   5  160.11    6.16
 -24   8   5  173.70    6.24
 -24   8   5  168.38    6.34
 -24   8   6  269.94    9.01
 -24   8   6  250.23    8.76
 -24   8   6  273.74    9.01
 -24   8   6  280.48    8.85
 -24   8   7   92.30    4.48
 -24   8   7  105.15    5.11
 -24   8   7   92.49    4.48
 -24   8   7   93.27    4.29
 -24   8   7   85.46    4.26
 -24   8   8   34.40    2.89
 -24   8   8   30.72    2.87
 -24   8   8   32.38    2.72
 -24   8   8   35.98    2.94
 -24   8   8   35.22    2.71
 -24   8   8   39.61    3.44
 -24   8   9    9.90    2.13
 -24   8   9   13.30    2.73
 -24   8   9   11.40    1.92
 -24   8   9    9.29    2.22
 -24   8   9   10.25    2.00
 -24   8   9   11.58    2.21
 -24   8  10   73.06    3.89
 -24   8  10   82.55    4.62
 -24   8  10   68.68    3.50
 -24   8  10   67.22    3.67
 -24   8  10   74.76    3.92
 -24   8  10   68.52    3.92
 -24   8  11  112.61    5.49
 -24   8  11   94.39    4.31
 -24   8  11   99.41    4.65
 -24   8  11   93.05    4.12
 -24   8  11  114.84    5.32
 -24   8  11   98.80    4.52
 -24   8  12   73.71    4.44
 -24   8  12   73.59    4.51
 -24   8  12   65.17    4.17
 -24   8  12   59.75    3.57
 -24   8  13   89.73    4.81
 -24   8  13   95.24    4.99
 -24   8  13   86.41    4.57
 -24   8  14  162.73    6.70
 -24   8  14  160.23    6.63
 -24   8  14  152.93    6.28
 -24   8  15   22.74    2.64
 -24   8  15   20.33    2.76
 -24   8  15   20.39    2.44
 -24   8  16   17.13    2.56
 -24   8  16   18.87    2.43
 -24   8  16   17.53    2.71
 -24   8  16   15.08    2.10
 -24   8  16   18.38    2.84
 -24   8  17   19.54    2.32
 -24   8  17   20.74    2.52
 -24   8  17   23.56    2.84
 -24   8  17   24.95    2.83
 -24   8  17   18.48    2.05
 -24   8  18  151.90    5.78
 -24   8  18  158.02    5.98
 -24   8  18  168.47    6.38
 -24   8  19   47.17    2.69
 -24   8  19   58.17    3.34
 -24   8  20   62.55    3.34
 -24   8  20   78.73    3.49
 -24   8  21   27.41    1.84
 -24   8  21   29.15    2.02
 -24   9   0   59.75    2.63
 -24   9   0   67.92    2.91
 -24   9   0   63.99    2.81
 -24   9   0   64.92    2.80
 -24   9   1   14.18    1.84
 -24   9   1   12.74    1.49
 -24   9   1   12.49    1.68
 -24   9   1   12.39    1.40
 -24   9   1   12.07    1.65
 -24   9   2   23.59    2.13
 -24   9   2   20.72    1.89
 -24   9   2   22.51    2.10
 -24   9   2   22.29    1.87
 -24   9   3    3.99    1.67
 -24   9   3    3.30    1.67
 -24   9   3    3.02    1.55
 -24   9   4  100.06    4.45
 -24   9   4  100.36    4.44
 -24   9   4  103.34    4.36
 -24   9   4   91.76    4.23
 -24   9   5   78.98    3.95
 -24   9   5   74.14    3.88
 -24   9   5   77.20    3.83
 -24   9   5   71.59    3.71
 -24   9   5   71.24    3.76
 -24   9   6   12.58    2.23
 -24   9   6   10.80    2.06
 -24   9   6   11.39    2.04
 -24   9   6   11.09    2.16
 -24   9   7   13.10    2.24
 -24   9   7   14.37    2.70
 -24   9   7   12.01    2.24
 -24   9   7   13.14    2.11
 -24   9   7   13.72    2.12
 -24   9   8   19.37    2.38
 -24   9   8   21.25    2.91
 -24   9   8   15.68    2.16
 -24   9   8   16.23    2.29
 -24   9   8   17.73    2.18
 -24   9   8   14.06    2.31
 -24   9   9   65.04    3.73
 -24   9   9   66.10    3.78
 -24   9   9   66.82    3.78
 -24   9   9   69.00    3.58
 -24   9   9   64.43    3.57
 -24   9  10    9.85    2.57
 -24   9  10    4.97    1.92
 -24   9  10    6.33    1.82
 -24   9  10    9.41    1.80
 -24   9  10    5.22    2.00
 -24   9  10    8.38    2.50
 -24   9  10    6.34    1.96
 -24   9  11   90.15    4.73
 -24   9  11   84.17    4.53
 -24   9  11   59.61    3.28
 -24   9  11   70.33    3.82
 -24   9  11   68.37    3.69
 -24   9  12   54.32    3.75
 -24   9  12   45.63    2.70
 -24   9  12   50.48    3.13
 -24   9  13  151.03    6.37
 -24   9  13  149.88    6.40
 -24   9  13  142.05    6.05
 -24   9  14   22.03    2.84
 -24   9  14   21.12    2.72
 -24   9  14   19.74    2.51
 -24   9  15    3.35    1.93
 -24   9  15    3.51    2.17
 -24   9  15    4.92    2.26
 -24   9  15    3.52    1.91
 -24   9  16   10.30    2.02
 -24   9  16   11.20    2.27
 -24   9  16   10.26    1.95
 -24   9  16    9.78    2.27
 -24   9  16   10.46    2.28
 -24   9  17    8.53    1.91
 -24   9  17    8.32    2.03
 -24   9  17    8.46    2.16
 -24   9  17    8.63    1.65
 -24   9  18   52.73    3.03
 -24   9  18   56.69    3.37
 -24   9  18   56.14    3.46
 -24   9  19   44.70    2.48
 -24   9  19   47.87    2.05
 -24   9  19   54.17    3.11
 -24   9  19   52.37    3.00
 -24   9  20   24.82    1.76
 -24   9  20   28.09    2.16
 -24   9  21   43.24    2.31
 -24  10  -1  178.33    5.46
 -24  10   0   36.97    2.12
 -24  10   0   33.31    1.83
 -24  10   0   35.76    2.13
 -24  10   0   37.11    2.04
 -24  10   1   34.71    2.19
 -24  10   1   35.75    2.24
 -24  10   1   37.11    2.30
 -24  10   1   31.32    2.04
 -24  10   1   29.57    1.89
 -24  10   2   25.51    2.19
 -24  10   2   29.71    2.43
 -24  10   2   26.50    2.00
 -24  10   2   25.34    1.97
 -24  10   3   39.42    2.71
 -24  10   3   37.46    2.47
 -24  10   3   38.90    2.68
 -24  10   3   44.15    2.94
 -24  10   4   26.43    2.44
 -24  10   4   23.19    2.25
 -24  10   4   25.74    2.34
 -24  10   4   29.19    2.75
 -24  10   5   79.97    3.98
 -24  10   5   74.96    3.77
 -24  10   5   76.82    3.82
 -24  10   5   80.85    3.97
 -24  10   5   83.70    3.95
 -24  10   6   85.57    4.15
 -24  10   6   81.39    3.95
 -24  10   6   80.60    4.05
 -24  10   6   76.03    3.84
 -24  10   7    1.55    1.83
 -24  10   7    4.14    1.83
 -24  10   7    2.66    1.74
 -24  10   7    3.55    1.86
 -24  10   8   28.39    2.64
 -24  10   8   27.09    2.64
 -24  10   8   26.22    2.45
 -24  10   8   28.67    2.51
 -24  10   8   26.75    2.62
 -24  10   8   29.71    3.12
 -24  10   9  113.05    4.91
 -24  10   9  109.25    4.89
 -24  10   9  102.60    4.63
 -24  10   9  115.83    4.75
 -24  10   9  114.36    4.94
 -24  10  10   50.69    2.99
 -24  10  10   47.52    3.17
 -24  10  10   48.39    3.15
 -24  10  10   57.94    3.80
 -24  10  11  103.17    4.68
 -24  10  11  101.85    4.44
 -24  10  12  283.90    9.31
 -24  10  12  272.85    9.04
 -24  10  13   25.65    2.84
 -24  10  13   23.78    2.75
 -24  10  13   30.65    3.14
 -24  10  14   10.84    2.33
 -24  10  14   12.58    2.45
 -24  10  14   10.34    2.49
 -24  10  14   11.85    2.39
 -24  10  14   10.99    2.19
 -24  10  15   55.16    3.47
 -24  10  15   55.90    3.60
 -24  10  15   51.62    3.52
 -24  10  15   51.48    3.25
 -24  10  15   54.44    3.49
 -24  10  16   83.63    4.12
 -24  10  16   84.43    4.05
 -24  10  16   76.33    4.14
 -24  10  16   73.62    3.65
 -24  10  16   77.58    4.05
 -24  10  17  109.84    4.62
 -24  10  17  103.18    4.52
 -24  10  17  110.56    4.80
 -24  10  17  107.23    4.69
 -24  10  18  237.95    7.93
 -24  10  18  264.19    8.23
 -24  10  18  258.83    8.38
 -24  10  19  161.99    5.63
 -24  10  19  164.82    5.56
 -24  10  19  180.60    5.70
 -24  10  20   30.43    2.02
 -24  11  -1    5.22    0.98
 -24  11   0   17.82    1.59
 -24  11   0   19.43    1.54
 -24  11   0   17.42    1.59
 -24  11   0   18.94    1.52
 -24  11   1   30.60    2.14
 -24  11   1   26.18    1.94
 -24  11   1   28.89    2.04
 -24  11   1   24.98    1.68
 -24  11   1   25.50    1.78
 -24  11   2    5.60    1.39
 -24  11   2    5.56    1.32
 -24  11   2    5.91    1.56
 -24  11   2    6.15    1.68
 -24  11   3   10.08    1.84
 -24  11   3   10.25    2.02
 -24  11   3    8.06    1.78
 -24  11   3    9.13    1.61
 -24  11   4   46.47    2.93
 -24  11   4   51.56    3.23
 -24  11   4   49.76    2.95
 -24  11   4   41.66    2.72
 -24  11   5   26.07    2.43
 -24  11   5   24.91    2.34
 -24  11   5   24.88    2.36
 -24  11   5   27.78    2.75
 -24  11   5   21.22    2.15
 -24  11   5   22.88    2.27
 -24  11   6   33.72    2.66
 -24  11   6   30.99    2.47
 -24  11   6   36.84    2.65
 -24  11   6   32.65    2.64
 -24  11   7   26.77    2.56
 -24  11   7   28.43    2.54
 -24  11   7   27.97    2.48
 -24  11   7   25.13    2.34
 -24  11   8   96.97    4.42
 -24  11   8   87.20    4.31
 -24  11   8   96.69    4.42
 -24  11   8  101.28    4.37
 -24  11   9  116.73    5.23
 -24  11   9  108.93    5.12
 -24  11   9   99.85    4.57
 -24  11   9  100.52    4.58
 -24  11   9  103.67    4.50
 -24  11  10  116.21    5.27
 -24  11  10   94.89    4.47
 -24  11  10  111.78    5.12
 -24  11  10   99.24    4.33
 -24  11  11   96.29    4.20
 -24  11  11  112.51    5.08
 -24  11  12   69.05    3.99
 -24  11  12   64.55    4.03
 -24  11  12   62.69    3.82
 -24  11  13   87.46    4.46
 -24  11  13   83.07    4.23
 -24  11  13   89.37    4.56
 -24  11  13   81.79    4.26
 -24  11  14    3.12    1.93
 -24  11  14    3.39    1.84
 -24  11  14    3.26    1.87
 -24  11  14    3.29    1.84
 -24  11  14    2.92    2.07
 -24  11  15   20.65    2.46
 -24  11  15   21.11    2.41
 -24  11  15   22.17    2.61
 -24  11  15   20.56    2.37
 -24  11  15   18.23    2.18
 -24  11  15   21.15    2.36
 -24  11  16   86.06    4.03
 -24  11  16   81.04    3.98
 -24  11  16   77.90    3.62
 -24  11  16   79.22    4.01
 -24  11  16   82.97    4.11
 -24  11  16   83.80    3.94
 -24  11  17  348.35   10.60
 -24  11  17  347.48   10.71
 -24  11  17  347.09   10.53
 -24  11  18  243.92    7.85
 -24  11  18  254.49    8.13
 -24  11  18  267.53    7.99
 -24  11  19   20.98    1.66
 -24  11  19   19.56    1.66
 -24  12   0   10.77    1.36
 -24  12   0   11.22    1.25
 -24  12   0   12.24    1.43
 -24  12   0   11.68    1.30
 -24  12   1    7.95    1.32
 -24  12   1    7.41    1.50
 -24  12   1    8.29    1.38
 -24  12   1    8.18    1.36
 -24  12   2    1.29    1.40
 -24  12   2    1.18    1.33
 -24  12   2    0.52    1.12
 -24  12   2    0.77    1.42
 -24  12   3   60.39    3.15
 -24  12   3   64.72    3.36
 -24  12   3   58.78    2.92
 -24  12   4  116.79    4.77
 -24  12   4  109.83    4.51
 -24  12   4  129.24    5.02
 -24  12   4  121.43    4.76
 -24  12   5   71.92    3.80
 -24  12   5   69.67    3.59
 -24  12   5   65.21    3.40
 -24  12   5   68.87    3.57
 -24  12   5   77.43    3.91
 -24  12   5   74.23    3.56
 -24  12   6   33.07    2.79
 -24  12   6   32.96    2.69
 -24  12   6   28.68    2.50
 -24  12   6   29.70    2.47
 -24  12   6   31.34    2.78
 -24  12   6   27.00    2.46
 -24  12   7   16.28    2.14
 -24  12   7   21.87    2.50
 -24  12   7   22.22    2.48
 -24  12   7   20.35    2.20
 -24  12   7   17.44    2.15
 -24  12   8   11.26    2.26
 -24  12   8    7.41    2.19
 -24  12   8    7.31    1.87
 -24  12   9  121.50    5.28
 -24  12   9  122.44    5.35
 -24  12   9  107.81    4.65
 -24  12  10   79.39    4.20
 -24  12  10   68.70    3.51
 -24  12  10   72.44    4.07
 -24  12  11  187.85    6.89
 -24  12  11  161.88    6.03
 -24  12  11  178.47    6.76
 -24  12  11  188.24    6.89
 -24  12  11  169.68    6.40
 -24  12  12  378.87   11.36
 -24  12  12  400.59   11.59
 -24  12  12  361.62   11.03
 -24  12  13  142.74    5.69
 -24  12  13  144.87    5.68
 -24  12  13  137.92    5.53
 -24  12  13  136.83    5.32
 -24  12  13  135.40    5.41
 -24  12  14   34.85    2.78
 -24  12  14   31.97    2.56
 -24  12  14   31.66    2.57
 -24  12  14   31.89    2.59
 -24  12  14   31.06    2.80
 -24  12  15    6.68    1.80
 -24  12  15    6.76    1.74
 -24  12  15    7.26    1.72
 -24  12  15    5.51    1.68
 -24  12  15    6.76    1.95
 -24  12  16  131.64    5.00
 -24  12  16  125.36    4.79
 -24  12  16  137.54    5.19
 -24  12  16  123.61    4.94
 -24  12  17   90.52    3.77
 -24  12  17   96.71    3.74
 -24  12  17   94.39    3.94
 -24  12  17   85.12    3.77
 -24  12  18   18.24    1.51
 -24  12  18   16.40    1.44
 -24  12  18   16.12    1.53
 -24  13   0   11.76    1.25
 -24  13   0   12.94    1.35
 -24  13   1   11.74    1.28
 -24  13   1   12.09    1.49
 -24  13   1   13.91    1.56
 -24  13   1   12.63    1.40
 -24  13   1   14.39    1.47
 -24  13   2   25.42    1.89
 -24  13   2   24.47    1.67
 -24  13   2   25.40    1.96
 -24  13   2   24.76    1.99
 -24  13   2   23.71    1.91
 -24  13   3  118.30    4.56
 -24  13   3  114.38    4.34
 -24  13   3  114.15    4.51
 -24  13   3  122.97    4.66
 -24  13   4  117.00    4.69
 -24  13   4  116.69    4.45
 -24  13   4  101.96    4.22
 -24  13   4  110.35    4.52
 -24  13   4  116.07    4.69
 -24  13   5  177.26    6.23
 -24  13   5  157.77    5.94
 -24  13   5  171.29    6.03
 -24  13   5  150.29    5.69
 -24  13   5  179.14    6.23
 -24  13   5  169.17    5.99
 -24  13   6  118.43    4.85
 -24  13   6  120.96    4.99
 -24  13   6  111.56    4.63
 -24  13   6  116.16    4.96
 -24  13   7   45.32    3.07
 -24  13   7   47.11    3.04
 -24  13   7   43.38    2.82
 -24  13   7   45.66    3.13
 -24  13   8   83.66    4.06
 -24  13   8   85.22    4.16
 -24  13   8   73.22    3.36
 -24  13   8   79.45    3.71
 -24  13   9   60.26    3.49
 -24  13   9   58.22    3.55
 -24  13   9   54.90    2.92
 -24  13   9   60.61    3.40
 -24  13   9   54.38    3.09
 -24  13  10  150.96    5.89
 -24  13  10  151.50    5.84
 -24  13  10  136.27    5.22
 -24  13  10  131.53    5.13
 -24  13  10  154.32    5.78
 -24  13  11  264.94    8.40
 -24  13  11  267.88    8.34
 -24  13  11  205.49    7.84
 -24  13  11  231.71    7.72
 -24  13  11  237.32    7.69
 -24  13  11  259.08    8.34
 -24  13  12  165.41    6.01
 -24  13  12  135.08    5.59
 -24  13  12  163.10    5.94
 -24  13  12  146.33    5.41
 -24  13  12  141.06    5.16
 -24  13  12  165.53    5.96
 -24  13  13   79.34    3.84
 -24  13  13   71.79    3.37
 -24  13  13   80.74    3.81
 -24  13  13   61.67    3.36
 -24  13  13   75.08    3.71
 -24  13  13   66.79    2.91
 -24  13  14   -1.45    1.68
 -24  13  14    0.97    1.38
 -24  13  14   -0.43    1.60
 -24  13  14   -0.25    1.76
 -24  13  14   -0.37    1.47
 -24  13  15   46.91    2.75
 -24  13  15   47.53    2.81
 -24  13  15   40.61    2.41
 -24  13  15   41.75    2.50
 -24  13  16   12.51    1.60
 -24  13  16   10.31    1.39
 -24  13  16   12.33    1.65
 -24  13  16    9.30    1.36
 -24  13  17    4.96    1.13
 -24  13  17    4.56    1.08
 -24  14   1   28.10    1.71
 -24  14   1   30.30    1.93
 -24  14   2   72.22    3.04
 -24  14   2   78.94    3.28
 -24  14   2   75.90    3.17
 -24  14   3   70.17    3.11
 -24  14   3   61.99    2.78
 -24  14   3   75.07    3.26
 -24  14   3   71.43    3.22
 -24  14   4   99.95    4.16
 -24  14   4   94.93    3.89
 -24  14   4  110.96    4.28
 -24  14   4  102.30    4.16
 -24  14   5   96.37    4.01
 -24  14   5   87.54    3.72
 -24  14   5   84.75    3.81
 -24  14   5   77.51    3.36
 -24  14   5   91.19    4.01
 -24  14   6   12.59    1.84
 -24  14   6   13.50    1.98
 -24  14   6   12.48    1.62
 -24  14   6   12.59    2.09
 -24  14   6   11.71    1.83
 -24  14   7   28.90    2.34
 -24  14   7   30.28    2.48
 -24  14   7   27.50    2.12
 -24  14   7   26.17    2.27
 -24  14   7   29.00    2.52
 -24  14   8    2.09    1.63
 -24  14   8    2.87    1.68
 -24  14   8    1.71    1.50
 -24  14   8    2.48    1.49
 -24  14   8    2.15    1.75
 -24  14   9  133.35    5.03
 -24  14   9  129.18    4.88
 -24  14   9  125.33    4.57
 -24  14   9  125.54    4.69
 -24  14  10  279.33    8.55
 -24  14  10  283.86    8.42
 -24  14  10  262.80    7.94
 -24  14  10  272.49    8.22
 -24  14  11  158.82    5.67
 -24  14  11  160.93    5.80
 -24  14  11  135.68    5.19
 -24  14  11  130.89    4.88
 -24  14  11  151.91    5.19
 -24  14  11  157.38    5.53
 -24  14  12   53.16    3.01
 -24  14  12   39.68    2.29
 -24  14  12   50.29    2.86
 -24  14  12   40.94    2.52
 -24  14  12   44.92    2.39
 -24  14  12   50.30    2.96
 -24  14  13   12.49    1.90
 -24  14  13   11.24    1.77
 -24  14  13    8.75    1.47
 -24  14  13   13.33    1.90
 -24  14  13   10.27    1.37
 -24  14  14   95.36    3.85
 -24  14  14   95.22    3.62
 -24  14  15   42.70    2.41
 -24  14  15   39.43    2.26
 -24  14  16   12.40    1.42
 -24  15   2    3.29    1.04
 -24  15   2    2.99    1.22
 -24  15   3    3.71    1.01
 -24  15   3    3.71    1.36
 -24  15   3    3.38    1.27
 -24  15   4    5.53    1.13
 -24  15   4    5.67    1.32
 -24  15   4    6.11    1.48
 -24  15   4    6.37    1.52
 -24  15   5   11.11    1.46
 -24  15   5   12.58    1.65
 -24  15   5   14.08    1.83
 -24  15   5   13.81    1.81
 -24  15   6   81.60    3.58
 -24  15   6   80.52    3.37
 -24  15   6   86.11    3.73
 -24  15   6   77.70    3.48
 -24  15   7   37.55    2.51
 -24  15   7   38.89    2.36
 -24  15   7   37.97    2.59
 -24  15   7   38.65    2.43
 -24  15   7   32.60    2.03
 -24  15   8    2.15    1.45
 -24  15   8    1.81    1.41
 -24  15   8    1.97    1.44
 -24  15   8    2.08    1.60
 -24  15   8    2.86    1.24
 -24  15   9   63.70    3.15
 -24  15   9   61.87    2.99
 -24  15   9   56.88    2.71
 -24  15   9   59.20    2.91
 -24  15  10  111.45    4.37
 -24  15  10  114.95    4.25
 -24  15  10  109.00    3.99
 -24  15  10  102.50    3.92
 -24  15  11   13.56    1.87
 -24  15  11   13.20    1.73
 -24  15  11    8.30    1.20
 -24  15  11   12.40    1.65
 -24  15  11   10.62    1.48
 -24  15  12    5.20    1.52
 -24  15  12    4.57    1.51
 -24  15  12    3.07    0.95
 -24  15  12    3.71    1.09
 -24  15  12    5.89    1.55
 -24  15  12    4.34    1.29
 -24  15  13  101.85    3.95
 -24  15  13   90.04    3.59
 -24  16   2   12.83    1.35
 -24  16   3    9.28    1.19
 -24  16   3   11.04    1.38
 -24  16   4    3.66    0.96
 -24  16   4    3.66    1.24
 -24  16   4    3.78    1.24
 -24  16   5    1.66    1.04
 -24  16   5    1.95    1.26
 -24  16   5    2.33    1.23
 -24  16   6    2.21    1.17
 -24  16   6    2.26    1.03
 -24  16   6    2.80    1.34
 -24  16   6    1.65    1.29
 -24  16   7   77.17    3.33
 -24  16   7   76.05    3.16
 -24  16   7   80.51    3.46
 -24  16   7   82.74    3.54
 -24  16   8   32.06    2.17
 -24  16   8   32.36    2.01
 -24  16   8   32.56    2.26
 -24  16   8   33.48    2.17
 -24  16   9    0.03    1.18
 -24  16   9    1.21    1.22
 -24  16   9    0.79    1.22
 -24  16   9    1.18    1.36
 -24  16  10   29.97    2.06
 -24  16  10   33.11    2.20
 -24  16  10   28.94    1.96
 -24  16  11   92.67    3.58
 -24  16  11   77.69    3.13
 -24  16  12   22.43    1.75
 -24  16  13   43.20    2.22
 -24  16  14   73.16    2.86
 -24  17   3   44.77    2.15
 -24  17   4  112.06    3.97
 -24  17   5  161.51    5.03
 -24  17   5  137.85    4.78
 -24  17   6   47.02    2.32
 -24  17   6   47.04    2.26
 -24  17   7   40.51    2.14
 -24  17   7   46.12    2.39
 -24  17   7   47.43    2.39
 -24  17   8   80.08    3.24
 -24  17   8   83.72    3.42
 -24  17   9  150.16    5.00
 -24  17   9  152.12    5.10
 -24  17   9  152.54    5.02
 -24  17  10  187.17    5.92
 -24  17  11   51.34    2.31
 -24  18   4   71.87    2.74
 -24  18   5    4.94    1.03
 -24  18   6   35.35    1.84
 -24  18   7   54.62    2.33
 -23  -5   9   79.28    3.36
 -23  -5  10   93.50    3.68
 -23  -5  13    2.03    1.36
 -23  -4  10    5.32    1.53
 -23  -4  11    7.14    1.46
 -23  -4  13   83.85    3.87
 -23  -4  19   10.78    1.74
 -23  -3   5  124.63    4.35
 -23  -3   6   75.92    3.14
 -23  -3   6   69.63    2.88
 -23  -3   7   10.23    1.39
 -23  -3   7    8.12    1.10
 -23  -3   8    3.94    1.18
 -23  -3   8    4.32    1.39
 -23  -3   9    5.56    1.40
 -23  -3  11    5.80    1.60
 -23  -3  12   68.65    3.29
 -23  -3  13   38.05    2.87
 -23  -3  14   77.43    3.68
 -23  -3  20   29.61    2.46
 -23  -2   3    1.11    0.89
 -23  -2   4   70.91    2.99
 -23  -2   4   86.48    3.33
 -23  -2   5   32.77    2.01
 -23  -2   5   31.47    2.12
 -23  -2   6    6.97    1.57
 -23  -2   6    7.35    1.22
 -23  -2   6    6.32    1.38
 -23  -2   7    1.78    1.36
 -23  -2   7    2.79    1.08
 -23  -2   7    2.35    1.27
 -23  -2   8   51.16    2.69
 -23  -2   9   51.14    2.70
 -23  -2   9   72.92    3.47
 -23  -2  10   10.97    1.79
 -23  -2  11   27.93    2.43
 -23  -2  12  226.12    7.58
 -23  -2  13  453.33   13.73
 -23  -2  14  236.55    8.01
 -23  -2  18    8.04    1.96
 -23  -2  19   42.86    3.06
 -23  -2  20  145.00    5.29
 -23  -2  20   84.93    4.18
 -23  -2  21   38.62    2.65
 -23  -2  24    1.71    1.29
 -23  -1   2   12.31    1.24
 -23  -1   3   45.75    2.48
 -23  -1   3   40.29    2.15
 -23  -1   3   41.21    2.28
 -23  -1   4   13.05    1.59
 -23  -1   4   13.49    1.50
 -23  -1   5   38.09    2.26
 -23  -1   5   38.51    2.43
 -23  -1   6   55.25    2.99
 -23  -1   6   53.55    2.77
 -23  -1   7   14.33    2.00
 -23  -1   7   11.15    1.48
 -23  -1   7    9.56    1.63
 -23  -1   8   28.33    1.93
 -23  -1   8   30.68    2.23
 -23  -1   9   15.77    1.94
 -23  -1   9   14.87    2.12
 -23  -1   9   10.74    1.49
 -23  -1  10   20.99    2.27
 -23  -1  10   18.15    2.31
 -23  -1  11  225.29    7.56
 -23  -1  11  218.39    7.71
 -23  -1  12  179.68    6.51
 -23  -1  13  173.72    6.63
 -23  -1  13  183.00    6.67
 -23  -1  14    0.52    1.81
 -23  -1  15   99.08    4.27
 -23  -1  16   14.36    2.41
 -23  -1  17    6.36    1.78
 -23  -1  18   24.97    2.79
 -23  -1  19   33.36    2.77
 -23  -1  19   28.64    2.85
 -23  -1  20   79.92    4.18
 -23  -1  20   96.73    4.68
 -23  -1  21   23.73    2.12
 -23  -1  21   31.51    2.61
 -23  -1  22   28.38    2.34
 -23  -1  22   39.68    2.47
 -23  -1  24    2.59    1.47
 -23   0   1   11.17    1.15
 -23   0   2    4.89    1.22
 -23   0   2    5.31    1.11
 -23   0   3   22.16    1.85
 -23   0   3   19.89    1.71
 -23   0   4   39.56    2.37
 -23   0   4   39.50    2.48
 -23   0   5   35.90    2.32
 -23   0   5   37.11    2.49
 -23   0   6   31.86    2.40
 -23   0   6   31.48    2.21
 -23   0   7  185.69    6.65
 -23   0   7  172.06    6.32
 -23   0   8  113.84    4.54
 -23   0   8  122.31    4.87
 -23   0   9   16.53    2.14
 -23   0   9   12.21    1.62
 -23   0   9   14.08    2.33
 -23   0  10  190.28    6.73
 -23   0  10  178.14    6.99
 -23   0  10  200.89    7.11
 -23   0  11   36.91    2.78
 -23   0  11   35.22    2.84
 -23   0  12  113.26    4.86
 -23   0  12  114.22    5.25
 -23   0  13  230.00    8.26
 -23   0  13  217.24    7.68
 -23   0  14  340.00   10.56
 -23   0  14  304.20   10.25
 -23   0  15   61.16    3.72
 -23   0  15   46.85    3.02
 -23   0  16   -0.05    1.62
 -23   0  16    1.93    2.12
 -23   0  17    7.94    2.10
 -23   0  18    0.36    1.62
 -23   0  18    0.95    2.18
 -23   0  19  110.92    5.14
 -23   0  20  155.67    6.44
 -23   0  20  155.41    6.03
 -23   0  20  169.83    6.72
 -23   0  21    4.79    1.93
 -23   0  21    4.79    1.42
 -23   0  21    3.30    1.61
 -23   0  22    2.80    1.75
 -23   0  22    3.38    1.58
 -23   0  22    3.35    1.21
 -23   0  23   10.30    1.71
 -23   0  23   10.93    1.43
 -23   0  24   16.00    2.04
 -23   1   1   16.91    1.60
 -23   1   1   14.19    1.44
 -23   1   2   36.92    2.30
 -23   1   2   36.97    2.15
 -23   1   3   11.41    1.30
 -23   1   3   12.61    1.55
 -23   1   3   14.22    1.71
 -23   1   3   11.91    1.72
 -23   1   4   26.06    1.81
 -23   1   4   28.06    2.25
 -23   1   4   31.20    2.28
 -23   1   4   28.32    2.14
 -23   1   5   15.71    1.96
 -23   1   5   13.88    1.72
 -23   1   5   14.25    1.93
 -23   1   6   31.44    2.25
 -23   1   6   31.62    2.46
 -23   1   7   51.40    3.06
 -23   1   7   50.54    2.81
 -23   1   8   29.14    2.76
 -23   1   8   25.20    2.18
 -23   1   8   25.55    1.95
 -23   1   9  218.56    7.47
 -23   1   9  220.66    7.64
 -23   1   9  196.13    7.44
 -23   1  10  148.81    5.79
 -23   1  10  146.92    5.95
 -23   1  10  135.99    5.90
 -23   1  11  161.56    6.07
 -23   1  11  161.80    6.36
 -23   1  11  165.04    6.35
 -23   1  12  299.92    9.85
 -23   1  12  304.51   10.27
 -23   1  12  308.29    9.81
 -23   1  13  111.99    5.21
 -23   1  13  105.56    4.65
 -23   1  14    9.01    2.28
 -23   1  14    6.76    2.01
 -23   1  15   15.42    2.50
 -23   1  15    9.99    1.93
 -23   1  15   10.69    2.16
 -23   1  16   22.54    2.59
 -23   1  16   26.00    3.04
 -23   1  17   50.68    3.20
 -23   1  17   59.84    3.75
 -23   1  18   43.01    3.09
 -23   1  18   47.64    3.83
 -23   1  19   70.41    3.53
 -23   1  19   79.40    4.38
 -23   1  20   93.74    4.87
 -23   1  20   85.79    4.65
 -23   1  20   91.21    4.44
 -23   1  21   12.42    2.01
 -23   1  21   13.18    1.88
 -23   1  21   13.86    2.30
 -23   1  22   32.18    2.41
 -23   1  22   35.69    2.70
 -23   1  23    6.07    1.77
 -23   1  23    5.08    1.39
 -23   1  24   40.75    2.71
 -23   2   0   18.53    1.66
 -23   2   0   14.01    1.28
 -23   2   0   14.61    1.41
 -23   2   0   17.35    1.42
 -23   2   0   16.11    1.49
 -23   2   0   15.58    1.63
 -23   2   1   30.12    1.73
 -23   2   1   29.66    2.06
 -23   2   1   27.31    1.88
 -23   2   2   19.98    1.58
 -23   2   2   19.96    1.90
 -23   2   2   19.82    1.79
 -23   2   3   15.81    1.58
 -23   2   3   16.25    1.81
 -23   2   3   20.43    2.11
 -23   2   3   17.29    1.93
 -23   2   4    6.21    1.31
 -23   2   4   11.01    1.75
 -23   2   4    7.87    1.54
 -23   2   4    9.66    1.93
 -23   2   5  161.67    5.65
 -23   2   5  159.10    6.14
 -23   2   5  159.40    5.94
 -23   2   6  100.67    4.74
 -23   2   6   85.21    4.07
 -23   2   6   94.50    4.22
 -23   2   6   81.79    3.83
 -23   2   7   17.31    2.58
 -23   2   7   15.61    1.76
 -23   2   7   14.87    1.95
 -23   2   7   17.87    2.16
 -23   2   8   10.72    2.33
 -23   2   8    9.01    2.35
 -23   2   8   10.75    2.52
 -23   2   8    8.60    1.46
 -23   2   8    8.32    1.68
 -23   2   9   14.52    2.40
 -23   2   9   11.12    1.70
 -23   2   9   17.95    2.61
 -23   2   9   15.57    2.48
 -23   2  10   14.19    2.30
 -23   2  10   13.32    2.37
 -23   2  10   11.12    2.30
 -23   2  10    9.46    1.50
 -23   2  11   47.70    3.14
 -23   2  11   47.93    3.64
 -23   2  11   47.59    3.35
 -23   2  11   43.30    3.17
 -23   2  12   40.18    2.99
 -23   2  12   39.58    3.31
 -23   2  12   38.85    2.95
 -23   2  13   48.19    3.06
 -23   2  13   49.17    3.50
 -23   2  13   47.89    3.03
 -23   2  14   70.80    4.15
 -23   2  14   63.27    3.76
 -23   2  15   61.12    3.55
 -23   2  15   70.11    3.97
 -23   2  16  196.36    7.41
 -23   2  16  191.51    7.05
 -23   2  17  188.16    7.28
 -23   2  17  213.44    7.83
 -23   2  18  147.21    5.93
 -23   2  18  159.69    6.70
 -23   2  19  222.74    7.89
 -23   2  19  251.48    8.82
 -23   2  19  235.01    8.96
 -23   2  20  155.96    6.68
 -23   2  20  157.98    6.40
 -23   2  20  171.53    6.87
 -23   2  21   96.15    4.35
 -23   2  21   91.30    4.61
 -23   2  21  100.21    4.82
 -23   2  22   15.64    1.73
 -23   2  22   16.28    2.13
[truncated: 9,091,732 more chars]
